# Supplementary material for: Prokaryotic Caspase Homologs: Phylogenetic Patterns and Functional Characteristics Reveal Considerable Diversity
Source: PLoS One. 2012 Nov 19;7(11):e49888. doi: 10.1371/journal.pone.0049888 (PMC3501461; doi:10.1371/journal.pone.0049888)
Supplement: Table S1 — Metacaspase distribution among analyzed genomes. (XLS) [file pone.0049888.s002.xls]

## Sheet: Taxonomic distribution
Table S1. Metacaspase distribution among analyzed genomes.
Metacaspases	Per 1000 proteins	Genome	Phylum/class*
28	4.14692	Haliscomenobacter hydrossis DSM 1100	Bacteroidetes
12	2.69602	Trichodesmium erythraeum IMS101	Cyanobacteria
18	2.67977	Bradyrhizobium sp. ORS 278	Alphaproteobacteria
12	2.63043	Candidatus Accumulibacter phosphatis clade IIA str. UW-1	Betaproteobacteria
18	2.16424	Bradyrhizobium japonicum USDA 110	Alphaproteobacteria
4	1.90476	Calditerrivibrio nitroreducens DSM 19672	Deferribacteres
11	1.69023	Mesorhizobium opportunistum WSM2075	Alphaproteobacteria
8	1.64002	Rhodopseudomonas palustris BisA53	Alphaproteobacteria
5	1.60154	Nitrobacter winogradskyi Nb-255	Alphaproteobacteria
7	1.59199	Rhodopseudomonas palustris BisB5	Alphaproteobacteria
9	1.57618	Anabaena variabilis ATCC 29413	Cyanobacteria
12	1.5746	Bradyrhizobium sp. BTAi1	Alphaproteobacteria
5	1.53139	Desulfococcus oleovorans Hxd3	Deltaproteobacteria
7	1.49477	Rhodopseudomonas palustris HaA2	Alphaproteobacteria
6	1.40581	Candidatus Nitrospira defluvii	Nitrospirae
9	1.34549	Nostoc punctiforme PCC 73102	Cyanobacteria
9	1.34489	Methylobacterium sp. 4-46	Alphaproteobacteria
11	1.32403	Methylobacterium nodulans ORS 2060	Alphaproteobacteria
5	1.31337	Desulfovibrio salexigens DSM 2638	Deltaproteobacteria
5	1.30959	Methylocella silvestris BL2	Alphaproteobacteria
9	1.23762	Mesorhizobium loti MAFF303099	Alphaproteobacteria
7	1.22592	Cyanothece sp. PCC 7424	Cyanobacteria
6	1.22026	Rhodopseudomonas palustris DX-1	Alphaproteobacteria
5	1.14495	Cyanothece sp. PCC 8801	Cyanobacteria
8	1.14269	Rhizobium leguminosarum bv. trifolii WSM1325	Alphaproteobacteria
7	1.14211	Nostoc sp. PCC 7120	Cyanobacteria
5	1.12867	Gloeobacter violaceus PCC 7421	Cyanobacteria
5	1.12511	Cyanothece sp. PCC 8802	Cyanobacteria
4	1.04221	Rhodospirillum rubrum ATCC 11170	Alphaproteobacteria
5	1.03734	Rhodopseudomonas palustris CGA009	Alphaproteobacteria
2	1.02249	Waddlia chondrophila WSU 86-1044	Chlamydiae
7	0.973304	Chitinophaga pinensis DSM 2588	Bacteroidetes
8	0.954312	Acaryochloris marina MBIC11017	Cyanobacteria
5	0.953107	Rhodopseudomonas palustris TIE-1	Alphaproteobacteria
4	0.877001	Magnetospirillum magneticum AMB-1	Alphaproteobacteria
6	0.864803	Spirosoma linguale DSM 74	Bacteroidetes
3	0.841987	Intrasporangium calvum DSM 43043	Actinobacteria
3	0.841515	Rhodomicrobium vannielii ATCC 17100	Alphaproteobacteria
5	0.838504	Rhizobium etli CFN 42	Alphaproteobacteria
1	0.834028	cyanobacterium UCYN-A	Cyanobacteria
6	0.823723	Myxococcus fulvus HW-1	Deltaproteobacteria
3	0.814111	Geobacter lovleyi SZ	Deltaproteobacteria
2	0.810045	Chlorobium phaeobacteroides BS1	Chlorobi
4	0.794439	Xanthobacter autotrophicus Py2	Alphaproteobacteria
5	0.792142	Microcystis aeruginosa NIES-843	Cyanobacteria
1	0.779423	Methanothermus fervidus DSM 2088	Euryarchaeota
2	0.766871	Treponema succinifaciens DSM 2489	Spirochaetes
4	0.761615	Desulfatibacillum alkenivorans AK-01	Deltaproteobacteria
4	0.757719	Herpetosiphon aurantiacus DSM 785	Chloroflexi
5	0.744158	Haliangium ochraceum DSM 14365	Deltaproteobacteria
2	0.738825	Pelodictyon phaeoclathratiforme BU-1	Chlorobi
1	0.729395	Dehalococcoides sp. BAV1	Chloroflexi
3	0.711069	Spirochaeta smaragdinae DSM 11293	Spirochaetes
3	0.707214	Rhodobacter sphaeroides 2.4.1	Alphaproteobacteria
1	0.705716	Dehalococcoides sp. GT	Chloroflexi
5	0.699986	Rhizobium leguminosarum bv. viciae 3841	Alphaproteobacteria
1	0.694927	Dehalococcoides sp. VS	Chloroflexi
4	0.692761	Runella slithyformis DSM 19594	Bacteroidetes
1	0.685871	Dehalococcoides sp. CBDB1	Chloroflexi
5	0.683434	Myxococcus xanthus DK 1622	Deltaproteobacteria
2	0.674764	Denitrovibrio acetiphilus DSM 12809	Deferribacteres
2	0.66291	Sphaerochaeta globus str. Buddy	Spirochaetes
5	0.651381	Streptomyces avermitilis MA-4680	Actinobacteria
5	0.638896	Candidatus Solibacter usitatus Ellin6076	Acidobacteria
4	0.63857	Mesorhizobium ciceri biovar biserrulae WSM1271	Alphaproteobacteria
1	0.638162	Clostridiales genomosp. BVAB3 str. UPII9-5	Firmicutes
1	0.632911	Dehalococcoides ethenogenes 195	Chloroflexi
3	0.631579	Planctomyces brasiliensis DSM 5305	Planctomycetes
4	0.627058	Stackebrandtia nassauensis DSM 44728	Actinobacteria
2	0.618429	Desulfotalea psychrophila LSv54	Deltaproteobacteria
1	0.615006	Campylobacter jejuni subsp. jejuni 81116	Epsilonproteobacteria
3	0.613999	Rhodopseudomonas palustris BisB18	Alphaproteobacteria
1	0.613874	Hydrogenobaculum sp. Y04AAS1	Aquificae
4	0.602228	Cyanothece sp. PCC 7822	Cyanobacteria
5	0.598659	Stigmatella aurantiaca DW4/3-1	Deltaproteobacteria
4	0.596392	Frankia alni ACN14a	Actinobacteria
2	0.575705	Treponema azotonutricium ZAS-9	Spirochaetes
3	0.565611	Cyanothece sp. ATCC 51142	Cyanobacteria
4	0.560538	Streptomyces griseus subsp. griseus NBRC 13350	Actinobacteria
5	0.556483	Streptomyces violaceusniger Tu 4113	Actinobacteria
2	0.555556	Leptospira biflexa serovar Patoc strain 'Patoc 1 (Ames)'	Spirochaetes
1	0.550964	Candidatus Cloacamonas acidaminovorans	unclassified Bacteria
2	0.547795	'Nostoc azollae' 0708	Cyanobacteria
2	0.538213	Magnetococcus sp. MC-1	unclassified Proteobacteria
2	0.537346	Isosphaera pallida ATCC 43644	Planctomycetes
2	0.536769	Leptospira biflexa serovar Patoc strain 'Patoc 1 (Paris)'	Spirochaetes
1	0.536193	Pyrococcus yayanosii CH1	Euryarchaeota
5	0.532992	Sorangium cellulosum 'So ce 56'	Deltaproteobacteria
2	0.53234	Marivirga tractuosa DSM 4126	Bacteroidetes
2	0.523972	Nitrosococcus halophilus Nc4	Gammaproteobacteria
1	0.506329	Thermococcus onnurineus NA1	Euryarchaeota
1	0.50025	Chlorobium chlorochromatii CaD3	Chlorobi
1	0.492368	Candidatus Protochlamydia amoebophila UWE25	Chlamydiae
1	0.491884	Thermodesulfovibrio yellowstonii DSM 11347	Nitrospirae
1	0.491159	Xylella fastidiosa Temecula1	Gammaproteobacteria
2	0.490196	Geobacter sp. M21	Deltaproteobacteria
2	0.484144	Rhodobacter sphaeroides ATCC 17029	Alphaproteobacteria
2	0.479501	Dechloromonas aromatica RCB	Betaproteobacteria
3	0.475511	Azospirillum sp. B510	Alphaproteobacteria
1	0.475285	Xylella fastidiosa M12	Gammaproteobacteria
3	0.471921	Streptomyces sp. SirexAA-E	Actinobacteria
2	0.469704	Planctomyces limnophilus DSM 3776	Planctomycetes
3	0.467654	Rhizobium leguminosarum bv. trifolii WSM2304	Alphaproteobacteria
2	0.462321	Nitrobacter hamburgensis X14	Alphaproteobacteria
1	0.454339	Xylella fastidiosa M23	Gammaproteobacteria
1	0.453309	Streptococcus pneumoniae CGSP14	Firmicutes
4	0.448783	Catenulispora acidiphila DSM 44928	Actinobacteria
2	0.448732	Anaeromyxobacter sp. K	Deltaproteobacteria
1	0.44843	Streptococcus pseudopneumoniae IS7493	Firmicutes
2	0.447828	Xanthomonas campestris pv. campestris str. B100	Gammaproteobacteria
2	0.447127	Anaeromyxobacter dehalogenans 2CP-1	Deltaproteobacteria
3	0.442935	Hahella chejuensis KCTC 2396	Gammaproteobacteria
2	0.442772	Roseiflexus sp. RS-1	Chloroflexi
2	0.437733	Rhodobacter sphaeroides KD131	Alphaproteobacteria
4	0.433463	Amycolatopsis mediterranei U32	Actinobacteria
1	0.429738	Prosthecochloris aestuarii DSM 271	Chlorobi
2	0.425532	Desulfovibrio magneticus RS-1	Deltaproteobacteria
3	0.423549	Frankia sp. EuI1c	Actinobacteria
1	0.42123	Deferribacter desulfuricans SSM1	Deferribacteres
3	0.41684	Saccharopolyspora erythraea NRRL 2338	Actinobacteria
1	0.410846	Chlorobium limicola DSM 245	Chlorobi
3	0.409556	Rhodopirellula baltica SH 1	Planctomycetes
2	0.406752	Salinispora arenicola CNS-205	Actinobacteria
2	0.405762	Polaromonas naphthalenivorans CJ2	Betaproteobacteria
1	0.404204	Carnobacterium sp. 17-4	Firmicutes
1	0.403877	Thermosynechococcus elongatus BP-1	Cyanobacteria
1	0.396354	Synechococcus elongatus PCC 6301	Cyanobacteria
1	0.395101	Treponema brennaborense DSM 12168	Spirochaetes
1	0.394633	Flavobacteriaceae bacterium 3519-10	Bacteroidetes
2	0.393933	Paracoccus denitrificans PD1222	Alphaproteobacteria
1	0.391543	Kytococcus sedentarius DSM 20547	Actinobacteria
1	0.377358	Chlorobium phaeobacteroides DSM 266	Chlorobi
1	0.375657	Synechococcus elongatus PCC 7942	Cyanobacteria
2	0.375446	Cyanothece sp. PCC 7425	Cyanobacteria
2	0.374181	Sphingomonas wittichii RW1	Alphaproteobacteria
2	0.363835	Nocardiopsis dassonvillei subsp. dassonvillei DSM 43111	Actinobacteria
1	0.362976	Alcanivorax borkumensis SK2	Gammaproteobacteria
2	0.362582	Methylobacterium chloromethanicum CM4	Alphaproteobacteria
1	0.362319	Synechococcus sp. JA-3-3Ab	Cyanobacteria
1	0.358551	Parachlamydia acanthamoebae UV-7	Chlamydiae
1	0.353107	Xylella fastidiosa 9a5c	Gammaproteobacteria
1	0.350877	Methanosaeta concilii GP6	Euryarchaeota
2	0.349711	Dyadobacter fermentans DSM 18053	Bacteroidetes
1	0.349406	Synechococcus sp. JA-2-3B'a(2-13)	Cyanobacteria
2	0.348675	Methylobacterium extorquens DM4	Alphaproteobacteria
1	0.347222	Leptospira borgpetersenii serovar Hardjo-bovis JB197	Spirochaetes
1	0.345543	Gallionella capsiferriformans ES-2	Betaproteobacteria
3	0.343014	Streptomyces scabiei 87.22	Actinobacteria
1	0.340832	Legionella pneumophila str. Lens	Gammaproteobacteria
1	0.339789	Legionella pneumophila subsp. pneumophila str. Philadelphia 1	Gammaproteobacteria
1	0.339559	Leptospira borgpetersenii serovar Hardjo-bovis L550	Spirochaetes
2	0.331565	Paenibacillus polymyxa SC2	Firmicutes
1	0.331455	Nitrosococcus oceani ATCC 19707	Gammaproteobacteria
1	0.324149	Fibrobacter succinogenes subsp. succinogenes S85	Fibrobacteres
1	0.323939	Thermobifida fusca YX	Actinobacteria
1	0.320513	Coraliomargarita akajimensis DSM 45221	Verrucomicrobia
1	0.315856	Legionella pneumophila str. Paris	Gammaproteobacteria
1	0.313775	Synechococcus sp. PCC 7002	Cyanobacteria
1	0.31348	Legionella pneumophila 2300/99 Alcoy	Gammaproteobacteria
1	0.312989	Sphingopyxis alaskensis RB2256	Alphaproteobacteria
1	0.31211	Legionella pneumophila str. Corby	Gammaproteobacteria
1	0.311624	Robiginitalea biformata HTCC2501	Bacteroidetes
1	0.308261	Bacteroides helcogenes P 36-108	Bacteroidetes
1	0.304599	Desulfobulbus propionicus DSM 2032	Deltaproteobacteria
1	0.300571	Brevundimonas subvibrioides ATCC 15264	Alphaproteobacteria
1	0.294031	Clostridium botulinum A str. Hall	Firmicutes
1	0.291715	Geobacter sulfurreducens PCA	Deltaproteobacteria
1	0.284738	Hyphomicrobium denitrificans ATCC 51888	Alphaproteobacteria
1	0.283849	Treponema primitia ZAS-2	Spirochaetes
1	0.282566	Geobacillus kaustophilus HTA426	Firmicutes
1	0.28169	Clostridium botulinum A str. ATCC 19397	Firmicutes
1	0.27972	Synechocystis sp. PCC 6803	Cyanobacteria
1	0.278552	Clostridium botulinum A str. ATCC 3502	Firmicutes
1	0.276167	Eubacterium rectale ATCC 33656	Firmicutes
1	0.275938	Methanosarcina barkeri str. Fusaro	Euryarchaeota
1	0.273598	Clostridium botulinum F str. Langeland	Firmicutes
1	0.272702	Leptospira interrogans serovar Copenhageni str. Fiocruz L1-130	Spirochaetes
1	0.270124	Leptospira interrogans serovar Lai str. 56601	Spirochaetes
1	0.268673	Oligotropha carboxidovorans OM5	Alphaproteobacteria
1	0.265887	Cellulomonas fimi ATCC 484	Actinobacteria
1	0.264271	Beijerinckia indica subsp. indica ATCC 9039	Alphaproteobacteria
1	0.264201	Cytophaga hutchinsonii ATCC 33406	Bacteroidetes
1	0.263713	Pedobacter saltans DSM 12145	Bacteroidetes
1	0.262881	Pelobacter propionicus DSM 2379	Deltaproteobacteria
2	0.262571	Burkholderia vietnamiensis G4	Betaproteobacteria
1	0.262398	Butyrivibrio proteoclasticus B316	Firmicutes
1	0.26001	Clostridium botulinum B1 str. Okra	Firmicutes
1	0.259538	Chloroflexus aurantiacus J-10-fl	Chloroflexi
1	0.258799	Ruegeria sp. TM1040	Alphaproteobacteria
1	0.257931	Clostridium botulinum A2 str. Kyoto	Firmicutes
1	0.254842	Shewanella sp. MR-4	Gammaproteobacteria
1	0.25413	Gemmatimonas aurantiaca T-27	Gemmatimonadetes
1	0.251383	Thauera sp. MZ1T	Betaproteobacteria
1	0.251067	Clostridium botulinum A3 str. Loch Maree	Firmicutes
1	0.249875	Clostridium botulinum Ba4 str. 657	Firmicutes
1	0.247954	Fluviicola taffensis DSM 16823	Bacteroidetes
1	0.247586	Stenotrophomonas maltophilia R551-3	Gammaproteobacteria
1	0.247586	Vibrio fischeri MJ11	Gammaproteobacteria
1	0.246124	Stenotrophomonas maltophilia JV3	Gammaproteobacteria
1	0.246063	Syntrophobacter fumaroxidans MPOB	Deltaproteobacteria
1	0.246002	Xanthomonas oryzae pv. oryzae KACC 10331	Gammaproteobacteria
1	0.245821	Desulfotomaculum acetoxidans DSM 771	Firmicutes
1	0.24558	Sphingobium chlorophenolicum L-1	Alphaproteobacteria
1	0.240732	Clostridium saccharolyticum WM1	Firmicutes
1	0.240442	Chloroflexus sp. Y-400-fl	Chloroflexi
1	0.239292	Xanthomonas campestris pv. campestris str. ATCC 33913	Gammaproteobacteria
1	0.238265	Beutenbergia cavernae DSM 12333	Actinobacteria
1	0.236351	Bacteroides fragilis NCTC 9343	Bacteroidetes
1	0.235073	Clostridium cellulovorans 743B	Firmicutes
1	0.234137	Xanthomonas campestris pv. campestris str. 8004	Gammaproteobacteria
1	0.230947	Roseiflexus castenholzii DSM 13941	Chloroflexi
1	0.230681	Bacillus pseudofirmus OF4	Firmicutes
1	0.230097	Anaeromyxobacter dehalogenans 2CP-C	Deltaproteobacteria
1	0.229463	Geobacter uraniireducens Rf4	Deltaproteobacteria
1	0.2292	Leptothrix cholodnii SP-6	Betaproteobacteria
1	0.228728	Xanthomonas oryzae pv. oryzae MAFF 311018	Gammaproteobacteria
1	0.227998	Stenotrophomonas maltophilia K279a	Gammaproteobacteria
1	0.227635	Polymorphum gilvum SL003B-26A1	Alphaproteobacteria
1	0.227583	Shewanella baltica OS185	Gammaproteobacteria
1	0.226398	Rhodoferax ferrireducens T118	Betaproteobacteria
1	0.225887	Xanthomonas axonopodis pv. citri str. 306	Gammaproteobacteria
1	0.22553	Geobacter sp. M18	Deltaproteobacteria
1	0.22477	Methylibium petroleiphilum PM1	Betaproteobacteria
1	0.223914	Anaeromyxobacter sp. Fw109-5	Deltaproteobacteria
1	0.222519	Methylomonas methanica MC09	Gammaproteobacteria
1	0.221092	Arthrobacter sp. FB24	Actinobacteria
1	0.216263	Bacteroides fragilis YCH46	Bacteroidetes
1	0.216216	Alkaliphilus metalliredigens QYMF	Firmicutes
1	0.211999	Pirellula staleyi DSM 6068	Planctomycetes
1	0.211595	Xanthomonas campestris pv. vesicatoria str. 85-10	Gammaproteobacteria
1	0.211104	Acidovorax avenae subsp. avenae ATCC 19860	Betaproteobacteria
1	0.209336	Candidatus Koribacter versatilis Ellin345	Acidobacteria
1	0.207082	Methylobacterium extorquens PA1	Alphaproteobacteria
1	0.204792	Desulfitobacterium hafniense DCB-2	Firmicutes
1	0.203666	Colwellia psychrerythraea 34H	Gammaproteobacteria
1	0.202388	Mycobacterium abscessus ATCC 19977	Actinobacteria
1	0.202306	Desulfobacterium autotrophicum HRM2	Deltaproteobacteria
1	0.200481	Xanthomonas oryzae pv. oryzae PXO99A	Gammaproteobacteria
1	0.20024	Bordetella bronchiseptica RB50	Betaproteobacteria
1	0.193461	Sphingobacterium sp. 21	Bacteroidetes
1	0.187336	Microlunatus phosphovorus NM-1	Actinobacteria
1	0.186532	Ralstonia pickettii 12D	Betaproteobacteria
1	0.186393	Methylobacterium populi BJ001	Alphaproteobacteria
1	0.185563	Agrobacterium vitis S4	Alphaproteobacteria
1	0.177968	Pseudomonas syringae pv. tomato str. DC3000	Gammaproteobacteria
1	0.172921	Bacillus cereus AH187	Firmicutes
1	0.172117	Bacillus cereus AH820	Firmicutes
1	0.168011	Variovorax paradoxus EPS	Betaproteobacteria
1	0.167645	Burkholderia sp. CCGE1001	Betaproteobacteria
1	0.167001	Burkholderia sp. CCGE1003	Betaproteobacteria
1	0.166417	Verrucosispora maris AB-18-032	Actinobacteria
1	0.165125	Rhizobium etli CIAT 652	Alphaproteobacteria
1	0.162602	Micromonospora sp. L5	Actinobacteria
1	0.160979	Methylobacterium extorquens AM1	Alphaproteobacteria
1	0.16072	Micromonospora aurantiaca ATCC 27029	Actinobacteria
1	0.159795	Burkholderia multivorans ATCC 17616	Betaproteobacteria
1	0.159261	Variovorax paradoxus S110	Betaproteobacteria
1	0.157159	Sinorhizobium fredii NGR234	Alphaproteobacteria
1	0.155497	Methylobacterium radiotolerans JCM 2831	Alphaproteobacteria
1	0.149611	Agrobacterium radiobacter K84	Alphaproteobacteria
1	0.145159	Burkholderia sp. CCGE1002	Betaproteobacteria
1	0.144592	Actinosynnema mirum DSM 43827	Actinobacteria
1	0.139063	Frankia sp. EAN1pec	Actinobacteria
1	0.138102	Burkholderia phytofirmans PsJN	Betaproteobacteria
1	0.133404	Burkholderia phymatum STM815	Betaproteobacteria
1	0.122654	Streptomyces coelicolor A3(2)	Actinobacteria
1	0.114916	Burkholderia xenovorans LB400	Betaproteobacteria
0	0	Acidobacterium capsulatum ATCC 51196	Acidobacteria
0	0	Acidobacterium sp. MP5ACTX9	Acidobacteria
0	0	Terriglobus saanensis SP1PR4	Acidobacteria
0	0	Acidimicrobium ferrooxidans DSM 10331	Actinobacteria
0	0	Acidothermus cellulolyticus 11B	Actinobacteria
0	0	Amycolicicoccus subflavus DQS3-9A1	Actinobacteria
0	0	Arcanobacterium haemolyticum DSM 20595	Actinobacteria
0	0	Arthrobacter arilaitensis Re117	Actinobacteria
0	0	Arthrobacter aurescens TC1	Actinobacteria
0	0	Arthrobacter chlorophenolicus A6	Actinobacteria
0	0	Arthrobacter phenanthrenivorans Sphe3	Actinobacteria
0	0	Atopobium parvulum DSM 20469	Actinobacteria
0	0	Bifidobacterium adolescentis ATCC 15703	Actinobacteria
0	0	Bifidobacterium animalis subsp. lactis AD011	Actinobacteria
0	0	Bifidobacterium animalis subsp. lactis Bl-04	Actinobacteria
0	0	Bifidobacterium animalis subsp. lactis DSM 10140	Actinobacteria
0	0	Bifidobacterium bifidum PRL2010	Actinobacteria
0	0	Bifidobacterium bifidum S17	Actinobacteria
0	0	Bifidobacterium dentium Bd1	Actinobacteria
0	0	Bifidobacterium longum DJO10A	Actinobacteria
0	0	Bifidobacterium longum NCC2705	Actinobacteria
0	0	Bifidobacterium longum subsp. infantis 157F	Actinobacteria
0	0	Bifidobacterium longum subsp. infantis ATCC 15697	Actinobacteria
0	0	Bifidobacterium longum subsp. longum BBMN68	Actinobacteria
0	0	Bifidobacterium longum subsp. longum JCM 1217	Actinobacteria
0	0	Bifidobacterium longum subsp. longum JDM301	Actinobacteria
0	0	Brachybacterium faecium DSM 4810	Actinobacteria
0	0	Cellulomonas flavigena DSM 20109	Actinobacteria
0	0	Cellvibrio gilvus ATCC 13127	Actinobacteria
0	0	Clavibacter michiganensis subsp. michiganensis NCPPB 382	Actinobacteria
0	0	Clavibacter michiganensis subsp. sepedonicus	Actinobacteria
0	0	Conexibacter woesei DSM 14684	Actinobacteria
0	0	Coriobacterium glomerans PW2	Actinobacteria
0	0	Corynebacterium aurimucosum ATCC 700975	Actinobacteria
0	0	Corynebacterium diphtheriae NCTC 13129	Actinobacteria
0	0	Corynebacterium efficiens YS-314	Actinobacteria
0	0	Corynebacterium glutamicum ATCC 13032	Actinobacteria
0	0	Corynebacterium glutamicum R	Actinobacteria
0	0	Corynebacterium jeikeium K411	Actinobacteria
0	0	Corynebacterium kroppenstedtii DSM 44385	Actinobacteria
0	0	Corynebacterium pseudotuberculosis FRC41	Actinobacteria
0	0	Corynebacterium resistens DSM 45100	Actinobacteria
0	0	Corynebacterium ulcerans BR-AD22	Actinobacteria
0	0	Corynebacterium urealyticum DSM 7109	Actinobacteria
0	0	Corynebacterium variabile DSM 44702	Actinobacteria
0	0	Cryptobacterium curtum DSM 15641	Actinobacteria
0	0	Eggerthella lenta DSM 2243	Actinobacteria
0	0	Eggerthella sp. YY7918	Actinobacteria
0	0	Frankia sp. CcI3	Actinobacteria
0	0	Frankia symbiont of Datisca glomerata	Actinobacteria
0	0	Gardnerella vaginalis 409-05	Actinobacteria
0	0	Gardnerella vaginalis ATCC 14019	Actinobacteria
0	0	Geodermatophilus obscurus DSM 43160	Actinobacteria
0	0	Gordonia bronchialis DSM 43247	Actinobacteria
0	0	Isoptericola variabilis 225	Actinobacteria
0	0	Jonesia denitrificans DSM 20603	Actinobacteria
0	0	Kineococcus radiotolerans SRS30216	Actinobacteria
0	0	Kocuria rhizophila DC2201	Actinobacteria
0	0	Kribbella flavida DSM 17836	Actinobacteria
0	0	Leifsonia xyli subsp. xyli str. CTCB07	Actinobacteria
0	0	Microbacterium testaceum StLB037	Actinobacteria
0	0	Micrococcus luteus NCTC 2665	Actinobacteria
0	0	Mobiluncus curtisii ATCC 43063	Actinobacteria
0	0	Mycobacterium africanum GM041182	Actinobacteria
0	0	Mycobacterium avium 104	Actinobacteria
0	0	Mycobacterium avium subsp. paratuberculosis K-10	Actinobacteria
0	0	Mycobacterium bovis AF2122/97	Actinobacteria
0	0	Mycobacterium bovis BCG str. Pasteur 1173P2	Actinobacteria
0	0	Mycobacterium bovis BCG str. Tokyo 172	Actinobacteria
0	0	Mycobacterium canettii CIPT 140010059	Actinobacteria
0	0	Mycobacterium gilvum PYR-GCK	Actinobacteria
0	0	Mycobacterium leprae Br4923	Actinobacteria
0	0	Mycobacterium leprae TN	Actinobacteria
0	0	Mycobacterium marinum M	Actinobacteria
0	0	Mycobacterium smegmatis str. MC2 155	Actinobacteria
0	0	Mycobacterium sp. JDM601	Actinobacteria
0	0	Mycobacterium sp. JLS	Actinobacteria
0	0	Mycobacterium sp. KMS	Actinobacteria
0	0	Mycobacterium sp. MCS	Actinobacteria
0	0	Mycobacterium sp. Spyr1	Actinobacteria
0	0	Mycobacterium tuberculosis CDC1551	Actinobacteria
0	0	Mycobacterium tuberculosis F11	Actinobacteria
0	0	Mycobacterium tuberculosis H37Ra	Actinobacteria
0	0	Mycobacterium tuberculosis H37Rv	Actinobacteria
0	0	Mycobacterium tuberculosis KZN 1435	Actinobacteria
0	0	Mycobacterium ulcerans Agy99	Actinobacteria
0	0	Mycobacterium vanbaalenii PYR-1	Actinobacteria
0	0	Nakamurella multipartita DSM 44233	Actinobacteria
0	0	Nocardia farcinica IFM 10152	Actinobacteria
0	0	Nocardioides sp. JS614	Actinobacteria
0	0	Olsenella uli DSM 7084	Actinobacteria
0	0	Propionibacterium acnes KPA171202	Actinobacteria
0	0	Propionibacterium acnes SK137	Actinobacteria
0	0	Propionibacterium freudenreichii subsp. shermanii CIRM-BIA1	Actinobacteria
0	0	Pseudonocardia dioxanivorans CB1190	Actinobacteria
0	0	Renibacterium salmoninarum ATCC 33209	Actinobacteria
0	0	Rhodococcus equi 103S	Actinobacteria
0	0	Rhodococcus erythropolis PR4	Actinobacteria
0	0	Rhodococcus jostii RHA1	Actinobacteria
0	0	Rhodococcus opacus B4	Actinobacteria
0	0	Rothia dentocariosa ATCC 17931	Actinobacteria
0	0	Rothia mucilaginosa DY-18	Actinobacteria
0	0	Rubrobacter xylanophilus DSM 9941	Actinobacteria
0	0	Saccharomonospora viridis DSM 43017	Actinobacteria
0	0	Salinispora tropica CNB-440	Actinobacteria
0	0	Sanguibacter keddieii DSM 10542	Actinobacteria
0	0	Segniliparus rotundus DSM 44985	Actinobacteria
0	0	Slackia heliotrinireducens DSM 20476	Actinobacteria
0	0	Streptosporangium roseum DSM 43021	Actinobacteria
0	0	Thermobispora bispora DSM 43833	Actinobacteria
0	0	Thermomonospora curvata DSM 43183	Actinobacteria
0	0	Tropheryma whipplei str. Twist	Actinobacteria
0	0	Tropheryma whipplei TW08/27	Actinobacteria
0	0	Tsukamurella paurometabola DSM 20162	Actinobacteria
0	0	Xylanimonas cellulosilytica DSM 15894	Actinobacteria
0	0	Acetobacter pasteurianus IFO 3283-01	Alphaproteobacteria
0	0	Acidiphilium cryptum JF-5	Alphaproteobacteria
0	0	Acidiphilium multivorum AIU301	Alphaproteobacteria
0	0	Agrobacterium sp. H13-3	Alphaproteobacteria
0	0	Agrobacterium tumefaciens str. C58	Alphaproteobacteria
0	0	Anaplasma centrale str. Israel	Alphaproteobacteria
0	0	Anaplasma marginale str. Florida	Alphaproteobacteria
0	0	Anaplasma marginale str. St. Maries	Alphaproteobacteria
0	0	Anaplasma phagocytophilum HZ	Alphaproteobacteria
0	0	Asticcacaulis excentricus CB 48	Alphaproteobacteria
0	0	Azorhizobium caulinodans ORS 571	Alphaproteobacteria
0	0	Bartonella bacilliformis KC583	Alphaproteobacteria
0	0	Bartonella clarridgeiae 73	Alphaproteobacteria
0	0	Bartonella grahamii as4aup	Alphaproteobacteria
0	0	Bartonella henselae str. Houston-1	Alphaproteobacteria
0	0	Bartonella quintana str. Toulouse	Alphaproteobacteria
0	0	Bartonella tribocorum CIP 105476	Alphaproteobacteria
0	0	Brucella abortus bv. 1 str. 9-941	Alphaproteobacteria
0	0	Brucella abortus S19	Alphaproteobacteria
0	0	Brucella canis ATCC 23365	Alphaproteobacteria
0	0	Brucella melitensis ATCC 23457	Alphaproteobacteria
0	0	Brucella melitensis biovar Abortus 2308	Alphaproteobacteria
0	0	Brucella melitensis bv. 1 str. 16M	Alphaproteobacteria
0	0	Brucella microti CCM 4915	Alphaproteobacteria
0	0	Brucella ovis ATCC 25840	Alphaproteobacteria
0	0	Brucella pinnipedialis B2/94	Alphaproteobacteria
0	0	Brucella suis 1330	Alphaproteobacteria
0	0	Brucella suis ATCC 23445	Alphaproteobacteria
0	0	Candidatus Hodgkinia cicadicola Dsem	Alphaproteobacteria
0	0	Candidatus Liberibacter asiaticus str. psy62	Alphaproteobacteria
0	0	Candidatus Liberibacter solanacearum CLso-ZC1	Alphaproteobacteria
0	0	Candidatus Midichloria mitochondrii IricVA	Alphaproteobacteria
0	0	Candidatus Pelagibacter sp. IMCC9063	Alphaproteobacteria
0	0	Candidatus Pelagibacter ubique HTCC1062	Alphaproteobacteria
0	0	Candidatus Puniceispirillum marinum IMCC1322	Alphaproteobacteria
0	0	Caulobacter crescentus CB15	Alphaproteobacteria
0	0	Caulobacter crescentus NA1000	Alphaproteobacteria
0	0	Caulobacter segnis ATCC 21756	Alphaproteobacteria
0	0	Caulobacter sp. K31	Alphaproteobacteria
0	0	Chelativorans sp. BNC1	Alphaproteobacteria
0	0	Dinoroseobacter shibae DFL 12	Alphaproteobacteria
0	0	Ehrlichia canis str. Jake	Alphaproteobacteria
0	0	Ehrlichia chaffeensis str. Arkansas	Alphaproteobacteria
0	0	Ehrlichia ruminantium str. Gardel	Alphaproteobacteria
0	0	Ehrlichia ruminantium str. Welgevonden	Alphaproteobacteria
0	0	Erythrobacter litoralis HTCC2594	Alphaproteobacteria
0	0	Gluconacetobacter diazotrophicus PAl 5	Alphaproteobacteria
0	0	Gluconobacter oxydans 621H	Alphaproteobacteria
0	0	Granulibacter bethesdensis CGDNIH1	Alphaproteobacteria
0	0	Hirschia baltica ATCC 49814	Alphaproteobacteria
0	0	Hyphomicrobium sp. MC1	Alphaproteobacteria
0	0	Hyphomonas neptunium ATCC 15444	Alphaproteobacteria
0	0	Jannaschia sp. CCS1	Alphaproteobacteria
0	0	Ketogulonicigenium vulgare Y25	Alphaproteobacteria
0	0	Maricaulis maris MCS10	Alphaproteobacteria
0	0	Neorickettsia risticii str. Illinois	Alphaproteobacteria
0	0	Neorickettsia sennetsu str. Miyayama	Alphaproteobacteria
0	0	Novosphingobium aromaticivorans DSM 12444	Alphaproteobacteria
0	0	Novosphingobium sp. PP1Y	Alphaproteobacteria
0	0	Ochrobactrum anthropi ATCC 49188	Alphaproteobacteria
0	0	Orientia tsutsugamushi str. Boryong	Alphaproteobacteria
0	0	Orientia tsutsugamushi str. Ikeda	Alphaproteobacteria
0	0	Parvibaculum lavamentivorans DS-1	Alphaproteobacteria
0	0	Parvularcula bermudensis HTCC2503	Alphaproteobacteria
0	0	Phenylobacterium zucineum HLK1	Alphaproteobacteria
0	0	Rhodobacter capsulatus SB 1003	Alphaproteobacteria
0	0	Rhodobacter sphaeroides ATCC 17025	Alphaproteobacteria
0	0	Rhodospirillum centenum SW	Alphaproteobacteria
0	0	Rickettsia africae ESF-5	Alphaproteobacteria
0	0	Rickettsia akari str. Hartford	Alphaproteobacteria
0	0	Rickettsia bellii OSU 85-389	Alphaproteobacteria
0	0	Rickettsia bellii RML369-C	Alphaproteobacteria
0	0	Rickettsia canadensis str. McKiel	Alphaproteobacteria
0	0	Rickettsia conorii str. Malish 7	Alphaproteobacteria
0	0	Rickettsia felis URRWXCal2	Alphaproteobacteria
0	0	Rickettsia heilongjiangensis 054	Alphaproteobacteria
0	0	Rickettsia massiliae MTU5	Alphaproteobacteria
0	0	Rickettsia peacockii str. Rustic	Alphaproteobacteria
0	0	Rickettsia prowazekii str. Madrid E	Alphaproteobacteria
0	0	Rickettsia rickettsii str. 'Sheila Smith'	Alphaproteobacteria
0	0	Rickettsia rickettsii str. Iowa	Alphaproteobacteria
0	0	Rickettsia typhi str. Wilmington	Alphaproteobacteria
0	0	Roseobacter denitrificans OCh 114	Alphaproteobacteria
0	0	Roseobacter litoralis Och 149	Alphaproteobacteria
0	0	Ruegeria pomeroyi DSS-3	Alphaproteobacteria
0	0	Sinorhizobium medicae WSM419	Alphaproteobacteria
0	0	Sinorhizobium meliloti 1021	Alphaproteobacteria
0	0	Sinorhizobium meliloti AK83	Alphaproteobacteria
0	0	Sphingobium japonicum UT26S	Alphaproteobacteria
0	0	Sphingobium sp. SYK-6	Alphaproteobacteria
0	0	Starkeya novella DSM 506	Alphaproteobacteria
0	0	Wolbachia endosymbiont of Culex quinquefasciatus Pel	Alphaproteobacteria
0	0	Wolbachia endosymbiont of Drosophila melanogaster	Alphaproteobacteria
0	0	Wolbachia endosymbiont strain TRS of Brugia malayi	Alphaproteobacteria
0	0	Wolbachia sp. wRi	Alphaproteobacteria
0	0	Zymomonas mobilis subsp. mobilis NCIMB 11163	Alphaproteobacteria
0	0	Zymomonas mobilis subsp. mobilis ZM4	Alphaproteobacteria
0	0	Zymomonas mobilis subsp. pomaceae ATCC 29192	Alphaproteobacteria
0	0	Aquifex aeolicus VF5	Aquificae
0	0	Desulfurobacterium thermolithotrophum DSM 11699	Aquificae
0	0	Hydrogenobacter thermophilus TK-6	Aquificae
0	0	Persephonella marina EX-H1	Aquificae
0	0	Sulfurihydrogenibium azorense Az-Fu1	Aquificae
0	0	Sulfurihydrogenibium sp. YO3AOP1	Aquificae
0	0	Thermocrinis albus DSM 14484	Aquificae
0	0	Thermovibrio ammonificans HB-1	Aquificae
0	0	Bacteroides salanitronis DSM 18170	Bacteroidetes
0	0	Bacteroides thetaiotaomicron VPI-5482	Bacteroidetes
0	0	Bacteroides vulgatus ATCC 8482	Bacteroidetes
0	0	Blattabacterium sp. (Blattella germanica) str. Bge	Bacteroidetes
0	0	Blattabacterium sp. (Periplaneta americana) str. BPLAN	Bacteroidetes
0	0	Candidatus Amoebophilus asiaticus 5a2	Bacteroidetes
0	0	Candidatus Azobacteroides pseudotrichonymphae genomovar. CFP2	Bacteroidetes
0	0	Candidatus Sulcia muelleri CARI	Bacteroidetes
0	0	Candidatus Sulcia muelleri DMIN	Bacteroidetes
0	0	Candidatus Sulcia muelleri GWSS	Bacteroidetes
0	0	Candidatus Sulcia muelleri SMDSEM	Bacteroidetes
0	0	Capnocytophaga canimorsus Cc5	Bacteroidetes
0	0	Capnocytophaga ochracea DSM 7271	Bacteroidetes
0	0	Cellulophaga algicola DSM 14237	Bacteroidetes
0	0	Cellulophaga lytica DSM 7489	Bacteroidetes
0	0	Croceibacter atlanticus HTCC2559	Bacteroidetes
0	0	Cyclobacterium marinum DSM 745	Bacteroidetes
0	0	Flavobacterium branchiophilum	Bacteroidetes
0	0	Flavobacterium johnsoniae UW101	Bacteroidetes
0	0	Flavobacterium psychrophilum JIP02/86	Bacteroidetes
0	0	Gramella forsetii KT0803	Bacteroidetes
0	0	Krokinobacter sp. 4H-3-7-5	Bacteroidetes
0	0	Lacinutrix sp. 5H-3-7-4	Bacteroidetes
0	0	Leadbetterella byssophila DSM 17132	Bacteroidetes
0	0	Maribacter sp. HTCC2170	Bacteroidetes
0	0	Muricauda ruestringensis DSM 13258	Bacteroidetes
0	0	Odoribacter splanchnicus DSM 20712	Bacteroidetes
0	0	Paludibacter propionicigenes WB4	Bacteroidetes
0	0	Parabacteroides distasonis ATCC 8503	Bacteroidetes
0	0	Pedobacter heparinus DSM 2366	Bacteroidetes
0	0	Porphyromonas asaccharolytica DSM 20707	Bacteroidetes
0	0	Porphyromonas gingivalis ATCC 33277	Bacteroidetes
0	0	Porphyromonas gingivalis TDC60	Bacteroidetes
0	0	Porphyromonas gingivalis W83	Bacteroidetes
0	0	Prevotella denticola F0289	Bacteroidetes
0	0	Prevotella melaninogenica ATCC 25845	Bacteroidetes
0	0	Prevotella ruminicola 23	Bacteroidetes
0	0	Rhodothermus marinus DSM 4252	Bacteroidetes
0	0	Rhodothermus marinus SG0.5JP17-172	Bacteroidetes
0	0	Riemerella anatipestifer DSM 15868	Bacteroidetes
0	0	Salinibacter ruber DSM 13855	Bacteroidetes
0	0	Salinibacter ruber M8	Bacteroidetes
0	0	Weeksella virosa DSM 16922	Bacteroidetes
0	0	Zobellia galactanivorans	Bacteroidetes
0	0	Zunongwangia profunda SM-A87	Bacteroidetes
0	0	Achromobacter xylosoxidans A8	Betaproteobacteria
0	0	Acidovorax citrulli AAC00-1	Betaproteobacteria
0	0	Acidovorax ebreus TPSY	Betaproteobacteria
0	0	Acidovorax sp. JS42	Betaproteobacteria
0	0	Alicycliphilus denitrificans BC	Betaproteobacteria
0	0	Alicycliphilus denitrificans K601	Betaproteobacteria
0	0	Aromatoleum aromaticum EbN1	Betaproteobacteria
0	0	Azoarcus sp. BH72	Betaproteobacteria
0	0	Bordetella avium 197N	Betaproteobacteria
0	0	Bordetella parapertussis 12822	Betaproteobacteria
0	0	Bordetella pertussis Tohama I	Betaproteobacteria
0	0	Bordetella petrii DSM 12804	Betaproteobacteria
0	0	Burkholderia ambifaria AMMD	Betaproteobacteria
0	0	Burkholderia ambifaria MC40-6	Betaproteobacteria
0	0	Burkholderia cenocepacia AU 1054	Betaproteobacteria
0	0	Burkholderia cenocepacia HI2424	Betaproteobacteria
0	0	Burkholderia cenocepacia J2315	Betaproteobacteria
0	0	Burkholderia cenocepacia MC0-3	Betaproteobacteria
0	0	Burkholderia gladioli BSR3	Betaproteobacteria
0	0	Burkholderia glumae BGR1	Betaproteobacteria
0	0	Burkholderia mallei ATCC 23344	Betaproteobacteria
0	0	Burkholderia mallei NCTC 10229	Betaproteobacteria
0	0	Burkholderia mallei NCTC 10247	Betaproteobacteria
0	0	Burkholderia mallei SAVP1	Betaproteobacteria
0	0	Burkholderia pseudomallei 1106a	Betaproteobacteria
0	0	Burkholderia pseudomallei 1710b	Betaproteobacteria
0	0	Burkholderia pseudomallei 668	Betaproteobacteria
0	0	Burkholderia pseudomallei K96243	Betaproteobacteria
0	0	Burkholderia pseudomallei MSHR346	Betaproteobacteria
0	0	Burkholderia rhizoxinica HKI 454	Betaproteobacteria
0	0	Burkholderia sp. 383	Betaproteobacteria
0	0	Burkholderia thailandensis E264	Betaproteobacteria
0	0	Candidatus Tremblaya princeps PCIT	Betaproteobacteria
0	0	Candidatus Zinderia insecticola CARI	Betaproteobacteria
0	0	Chromobacterium violaceum ATCC 12472	Betaproteobacteria
0	0	Collimonas fungivorans Ter331	Betaproteobacteria
0	0	Comamonas testosteroni CNB-2	Betaproteobacteria
0	0	Cupriavidus metallidurans CH34	Betaproteobacteria
0	0	Cupriavidus necator N-1	Betaproteobacteria
0	0	Cupriavidus taiwanensis LMG 19424	Betaproteobacteria
0	0	Delftia acidovorans SPH-1	Betaproteobacteria
0	0	Delftia sp. Cs1-4	Betaproteobacteria
0	0	Herbaspirillum seropedicae SmR1	Betaproteobacteria
0	0	Herminiimonas arsenicoxydans	Betaproteobacteria
0	0	Janthinobacterium sp. Marseille	Betaproteobacteria
0	0	Laribacter hongkongensis HLHK9	Betaproteobacteria
0	0	Methylobacillus flagellatus KT	Betaproteobacteria
0	0	Methylotenera mobilis JLW8	Betaproteobacteria
0	0	Methylotenera versatilis 301	Betaproteobacteria
0	0	Methylovorus glucosetrophus SIP3-4	Betaproteobacteria
0	0	Methylovorus sp. MP688	Betaproteobacteria
0	0	Neisseria gonorrhoeae FA 1090	Betaproteobacteria
0	0	Neisseria gonorrhoeae NCCP11945	Betaproteobacteria
0	0	Neisseria lactamica 020-06	Betaproteobacteria
0	0	Neisseria meningitidis 053442	Betaproteobacteria
0	0	Neisseria meningitidis alpha14	Betaproteobacteria
0	0	Neisseria meningitidis FAM18	Betaproteobacteria
0	0	Neisseria meningitidis MC58	Betaproteobacteria
0	0	Neisseria meningitidis Z2491	Betaproteobacteria
0	0	Nitrosomonas europaea ATCC 19718	Betaproteobacteria
0	0	Nitrosomonas eutropha C91	Betaproteobacteria
0	0	Nitrosomonas sp. AL212	Betaproteobacteria
0	0	Nitrosomonas sp. Is79A3	Betaproteobacteria
0	0	Nitrosospira multiformis ATCC 25196	Betaproteobacteria
0	0	Polaromonas sp. JS666	Betaproteobacteria
0	0	Polynucleobacter necessarius subsp. asymbioticus QLW-P1DMWA-1	Betaproteobacteria
0	0	Polynucleobacter necessarius subsp. necessarius STIR1	Betaproteobacteria
0	0	Pseudogulbenkiania sp. NH8B	Betaproteobacteria
0	0	Pusillimonas sp. T7-7	Betaproteobacteria
0	0	Ralstonia eutropha H16	Betaproteobacteria
0	0	Ralstonia eutropha JMP134	Betaproteobacteria
0	0	Ralstonia pickettii 12J	Betaproteobacteria
0	0	Ralstonia solanacearum CFBP2957	Betaproteobacteria
0	0	Ralstonia solanacearum GMI1000	Betaproteobacteria
0	0	Ralstonia solanacearum PSI07	Betaproteobacteria
0	0	Ramlibacter tataouinensis TTB310	Betaproteobacteria
0	0	Sideroxydans lithotrophicus ES-1	Betaproteobacteria
0	0	Taylorella equigenitalis MCE9	Betaproteobacteria
0	0	Thiobacillus denitrificans ATCC 25259	Betaproteobacteria
0	0	Thiomonas intermedia K12	Betaproteobacteria
0	0	Verminephrobacter eiseniae EF01-2	Betaproteobacteria
0	0	Chlamydia muridarum Nigg	Chlamydiae
0	0	Chlamydia trachomatis 434/Bu	Chlamydiae
0	0	Chlamydia trachomatis A/HAR-13	Chlamydiae
0	0	Chlamydia trachomatis B/Jali20/OT	Chlamydiae
0	0	Chlamydia trachomatis B/TZ1A828/OT	Chlamydiae
0	0	Chlamydia trachomatis D/UW-3/CX	Chlamydiae
0	0	Chlamydia trachomatis L2b/UCH-1/proctitis	Chlamydiae
0	0	Chlamydia trachomatis L2c	Chlamydiae
0	0	Chlamydophila abortus S26/3	Chlamydiae
0	0	Chlamydophila caviae GPIC	Chlamydiae
0	0	Chlamydophila felis Fe/C-56	Chlamydiae
0	0	Chlamydophila pecorum E58	Chlamydiae
0	0	Chlamydophila pneumoniae AR39	Chlamydiae
0	0	Chlamydophila pneumoniae CWL029	Chlamydiae
0	0	Chlamydophila pneumoniae J138	Chlamydiae
0	0	Chlamydophila pneumoniae TW-183	Chlamydiae
0	0	Chlamydophila psittaci 6BC	Chlamydiae
0	0	Simkania negevensis Z	Chlamydiae
0	0	Chlorobaculum parvum NCIB 8327	Chlorobi
0	0	Chlorobium luteolum DSM 273	Chlorobi
0	0	Chlorobium phaeovibrioides DSM 265	Chlorobi
0	0	Chlorobium tepidum TLS	Chlorobi
0	0	Chloroherpeton thalassium ATCC 35110	Chlorobi
0	0	Anaerolinea thermophila UNI-1	Chloroflexi
0	0	Chloroflexus aggregans DSM 9485	Chloroflexi
0	0	Dehalogenimonas lykanthroporepellens BL-DC-9	Chloroflexi
0	0	Sphaerobacter thermophilus DSM 20745	Chloroflexi
0	0	Thermomicrobium roseum DSM 5159	Chloroflexi
0	0	Desulfurispirillum indicum S5	Chrysiogenetes
0	0	Acidianus hospitalis W1	Crenarchaeota
0	0	Acidilobus saccharovorans 345-15	Crenarchaeota
0	0	Aeropyrum pernix K1	Crenarchaeota
0	0	Caldivirga maquilingensis IC-167	Crenarchaeota
0	0	Desulfurococcus kamchatkensis 1221n	Crenarchaeota
0	0	Desulfurococcus mucosus DSM 2162	Crenarchaeota
0	0	Hyperthermus butylicus DSM 5456	Crenarchaeota
0	0	Ignicoccus hospitalis KIN4/I	Crenarchaeota
0	0	Ignisphaera aggregans DSM 17230	Crenarchaeota
0	0	Metallosphaera cuprina Ar-4	Crenarchaeota
0	0	Metallosphaera sedula DSM 5348	Crenarchaeota
0	0	Pyrobaculum aerophilum str. IM2	Crenarchaeota
0	0	Pyrobaculum arsenaticum DSM 13514	Crenarchaeota
0	0	Pyrobaculum calidifontis JCM 11548	Crenarchaeota
0	0	Pyrobaculum islandicum DSM 4184	Crenarchaeota
0	0	Pyrolobus fumarii 1A	Crenarchaeota
0	0	Staphylothermus hellenicus DSM 12710	Crenarchaeota
0	0	Staphylothermus marinus F1	Crenarchaeota
0	0	Sulfolobus acidocaldarius DSM 639	Crenarchaeota
0	0	Sulfolobus islandicus L.D.8.5	Crenarchaeota
0	0	Sulfolobus islandicus L.S.2.15	Crenarchaeota
0	0	Sulfolobus islandicus M.14.25	Crenarchaeota
0	0	Sulfolobus islandicus M.16.27	Crenarchaeota
0	0	Sulfolobus islandicus M.16.4	Crenarchaeota
0	0	Sulfolobus islandicus Y.G.57.14	Crenarchaeota
0	0	Sulfolobus islandicus Y.N.15.51	Crenarchaeota
0	0	Sulfolobus solfataricus P2	Crenarchaeota
0	0	Sulfolobus tokodaii str. 7	Crenarchaeota
0	0	Thermofilum pendens Hrk 5	Crenarchaeota
0	0	Thermoproteus neutrophilus V24Sta	Crenarchaeota
0	0	Thermoproteus uzoniensis 768-20	Crenarchaeota
0	0	Thermosphaera aggregans DSM 11486	Crenarchaeota
0	0	Vulcanisaeta distributa DSM 14429	Crenarchaeota
0	0	Vulcanisaeta moutnovskia 768-28	Crenarchaeota
0	0	Prochlorococcus marinus str. AS9601	Cyanobacteria
0	0	Prochlorococcus marinus str. MIT 9211	Cyanobacteria
0	0	Prochlorococcus marinus str. MIT 9215	Cyanobacteria
0	0	Prochlorococcus marinus str. MIT 9301	Cyanobacteria
0	0	Prochlorococcus marinus str. MIT 9303	Cyanobacteria
0	0	Prochlorococcus marinus str. MIT 9312	Cyanobacteria
0	0	Prochlorococcus marinus str. MIT 9313	Cyanobacteria
0	0	Prochlorococcus marinus str. MIT 9515	Cyanobacteria
0	0	Prochlorococcus marinus str. NATL1A	Cyanobacteria
0	0	Prochlorococcus marinus str. NATL2A	Cyanobacteria
0	0	Prochlorococcus marinus subsp. marinus str. CCMP1375	Cyanobacteria
0	0	Prochlorococcus marinus subsp. pastoris str. CCMP1986	Cyanobacteria
0	0	Synechococcus sp. CC9311	Cyanobacteria
0	0	Synechococcus sp. CC9605	Cyanobacteria
0	0	Synechococcus sp. CC9902	Cyanobacteria
0	0	Synechococcus sp. RCC307	Cyanobacteria
0	0	Synechococcus sp. WH 7803	Cyanobacteria
0	0	Synechococcus sp. WH 8102	Cyanobacteria
0	0	Flexistipes sinusarabici DSM 4947	Deferribacteres
0	0	Deinococcus deserti VCD115	Deinococcus-Thermus
0	0	Deinococcus geothermalis DSM 11300	Deinococcus-Thermus
0	0	Deinococcus maricopensis DSM 21211	Deinococcus-Thermus
0	0	Deinococcus proteolyticus MRP	Deinococcus-Thermus
0	0	Deinococcus radiodurans R1	Deinococcus-Thermus
0	0	Marinithermus hydrothermalis DSM 14884	Deinococcus-Thermus
0	0	Meiothermus ruber DSM 1279	Deinococcus-Thermus
0	0	Meiothermus silvanus DSM 9946	Deinococcus-Thermus
0	0	Oceanithermus profundus DSM 14977	Deinococcus-Thermus
0	0	Thermus scotoductus SA-01	Deinococcus-Thermus
0	0	Thermus thermophilus HB27	Deinococcus-Thermus
0	0	Thermus thermophilus HB8	Deinococcus-Thermus
0	0	Truepera radiovictrix DSM 17093	Deinococcus-Thermus
0	0	Bdellovibrio bacteriovorus HD100	Deltaproteobacteria
0	0	Desulfarculus baarsii DSM 2075	Deltaproteobacteria
0	0	Desulfobacca acetoxidans DSM 11109	Deltaproteobacteria
0	0	Desulfohalobium retbaense DSM 5692	Deltaproteobacteria
0	0	Desulfomicrobium baculatum DSM 4028	Deltaproteobacteria
0	0	Desulfovibrio aespoeensis Aspo-2	Deltaproteobacteria
0	0	Desulfovibrio alaskensis G20	Deltaproteobacteria
0	0	Desulfovibrio desulfuricans subsp. desulfuricans str. ATCC 27774	Deltaproteobacteria
0	0	Desulfovibrio vulgaris DP4	Deltaproteobacteria
0	0	Desulfovibrio vulgaris str. 'Miyazaki F'	Deltaproteobacteria
0	0	Desulfovibrio vulgaris str. Hildenborough	Deltaproteobacteria
0	0	Desulfurivibrio alkaliphilus AHT2	Deltaproteobacteria
0	0	Geobacter bemidjiensis Bem	Deltaproteobacteria
0	0	Geobacter metallireducens GS-15	Deltaproteobacteria
0	0	Geobacter sp. FRC-32	Deltaproteobacteria
0	0	Hippea maritima DSM 10411	Deltaproteobacteria
0	0	Lawsonia intracellularis PHE/MN1-00	Deltaproteobacteria
0	0	Pelobacter carbinolicus DSM 2380	Deltaproteobacteria
0	0	Syntrophus aciditrophicus SB	Deltaproteobacteria
0	0	Dictyoglomus thermophilum H-6-12	Dictyoglomi
0	0	Dictyoglomus turgidum DSM 6724	Dictyoglomi
0	0	Elusimicrobium minutum Pei191	Elusimicrobia
0	0	uncultured Termite group 1 bacterium phylotype Rs-D17	Elusimicrobia
0	0	Arcobacter butzleri RM4018	Epsilonproteobacteria
0	0	Arcobacter nitrofigilis DSM 7299	Epsilonproteobacteria
0	0	Campylobacter concisus 13826	Epsilonproteobacteria
0	0	Campylobacter curvus 525.92	Epsilonproteobacteria
0	0	Campylobacter fetus subsp. fetus 82-40	Epsilonproteobacteria
0	0	Campylobacter hominis ATCC BAA-381	Epsilonproteobacteria
0	0	Campylobacter jejuni RM1221	Epsilonproteobacteria
0	0	Campylobacter jejuni subsp. doylei 269.97	Epsilonproteobacteria
0	0	Campylobacter jejuni subsp. jejuni 81-176	Epsilonproteobacteria
0	0	Campylobacter jejuni subsp. jejuni ICDCCJ07001	Epsilonproteobacteria
0	0	Campylobacter jejuni subsp. jejuni NCTC 11168 = ATCC 700819	Epsilonproteobacteria
0	0	Campylobacter lari RM2100	Epsilonproteobacteria
0	0	Helicobacter acinonychis str. Sheeba	Epsilonproteobacteria
0	0	Helicobacter bizzozeronii CIII-1	Epsilonproteobacteria
0	0	Helicobacter felis ATCC 49179	Epsilonproteobacteria
0	0	Helicobacter hepaticus ATCC 51449	Epsilonproteobacteria
0	0	Helicobacter mustelae 12198	Epsilonproteobacteria
0	0	Helicobacter pylori 26695	Epsilonproteobacteria
0	0	Helicobacter pylori B38	Epsilonproteobacteria
0	0	Helicobacter pylori B8	Epsilonproteobacteria
0	0	Helicobacter pylori G27	Epsilonproteobacteria
0	0	Helicobacter pylori HPAG1	Epsilonproteobacteria
0	0	Helicobacter pylori J99	Epsilonproteobacteria
0	0	Helicobacter pylori P12	Epsilonproteobacteria
0	0	Helicobacter pylori PeCan4	Epsilonproteobacteria
0	0	Helicobacter pylori Shi470	Epsilonproteobacteria
0	0	Helicobacter pylori SJM180	Epsilonproteobacteria
0	0	Nautilia profundicola AmH	Epsilonproteobacteria
0	0	Nitratifractor salsuginis DSM 16511	Epsilonproteobacteria
0	0	Nitratiruptor sp. SB155-2	Epsilonproteobacteria
0	0	Sulfuricurvum kujiense DSM 16994	Epsilonproteobacteria
0	0	Sulfurimonas autotrophica DSM 16294	Epsilonproteobacteria
0	0	Sulfurimonas denitrificans DSM 1251	Epsilonproteobacteria
0	0	Sulfurospirillum deleyianum DSM 6946	Epsilonproteobacteria
0	0	Sulfurovum sp. NBC37-1	Epsilonproteobacteria
0	0	Wolinella succinogenes DSM 1740	Epsilonproteobacteria
0	0	Aciduliprofundum boonei T469	Euryarchaeota
0	0	Archaeoglobus fulgidus DSM 4304	Euryarchaeota
0	0	Archaeoglobus profundus DSM 5631	Euryarchaeota
0	0	Archaeoglobus veneficus SNP6	Euryarchaeota
0	0	Ferroglobus placidus DSM 10642	Euryarchaeota
0	0	Halalkalicoccus jeotgali B3	Euryarchaeota
0	0	Haloarcula hispanica ATCC 33960	Euryarchaeota
0	0	Haloarcula marismortui ATCC 43049	Euryarchaeota
0	0	Halobacterium salinarum R1	Euryarchaeota
0	0	Halobacterium sp. NRC-1	Euryarchaeota
0	0	Haloferax volcanii DS2	Euryarchaeota
0	0	Halogeometricum borinquense DSM 11551	Euryarchaeota
0	0	Halomicrobium mukohataei DSM 12286	Euryarchaeota
0	0	Halopiger xanaduensis SH-6	Euryarchaeota
0	0	Haloquadratum walsbyi DSM 16790	Euryarchaeota
0	0	Halorhabdus utahensis DSM 12940	Euryarchaeota
0	0	Halorubrum lacusprofundi ATCC 49239	Euryarchaeota
0	0	Haloterrigena turkmenica DSM 5511	Euryarchaeota
0	0	Methanobacterium sp. AL-21	Euryarchaeota
0	0	Methanobacterium sp. SWAN-1	Euryarchaeota
0	0	Methanobrevibacter ruminantium M1	Euryarchaeota
0	0	Methanobrevibacter smithii ATCC 35061	Euryarchaeota
0	0	Methanocaldococcus fervens AG86	Euryarchaeota
0	0	Methanocaldococcus infernus ME	Euryarchaeota
0	0	Methanocaldococcus jannaschii DSM 2661	Euryarchaeota
0	0	Methanocaldococcus sp. FS406-22	Euryarchaeota
0	0	Methanocaldococcus vulcanius M7	Euryarchaeota
0	0	Methanocella paludicola SANAE	Euryarchaeota
0	0	Methanococcoides burtonii DSM 6242	Euryarchaeota
0	0	Methanococcus aeolicus Nankai-3	Euryarchaeota
0	0	Methanococcus maripaludis C5	Euryarchaeota
0	0	Methanococcus maripaludis C6	Euryarchaeota
0	0	Methanococcus maripaludis C7	Euryarchaeota
0	0	Methanococcus maripaludis S2	Euryarchaeota
0	0	Methanococcus maripaludis X1	Euryarchaeota
0	0	Methanococcus vannielii SB	Euryarchaeota
0	0	Methanococcus voltae A3	Euryarchaeota
0	0	Methanocorpusculum labreanum Z	Euryarchaeota
0	0	Methanoculleus marisnigri JR1	Euryarchaeota
0	0	Methanohalobium evestigatum Z-7303	Euryarchaeota
0	0	Methanohalophilus mahii DSM 5219	Euryarchaeota
0	0	Methanoplanus petrolearius DSM 11571	Euryarchaeota
0	0	Methanopyrus kandleri AV19	Euryarchaeota
0	0	Methanoregula boonei 6A8	Euryarchaeota
0	0	Methanosaeta thermophila PT	Euryarchaeota
0	0	Methanosalsum zhilinae DSM 4017	Euryarchaeota
0	0	Methanosarcina acetivorans C2A	Euryarchaeota
0	0	Methanosarcina mazei Go1	Euryarchaeota
0	0	Methanosphaera stadtmanae DSM 3091	Euryarchaeota
0	0	Methanosphaerula palustris E1-9c	Euryarchaeota
0	0	Methanospirillum hungatei JF-1	Euryarchaeota
0	0	Methanothermobacter marburgensis str. Marburg	Euryarchaeota
0	0	Methanothermobacter thermautotrophicus str. Delta H	Euryarchaeota
0	0	Methanothermococcus okinawensis IH1	Euryarchaeota
0	0	Methanotorris igneus Kol 5	Euryarchaeota
0	0	Natrialba magadii ATCC 43099	Euryarchaeota
0	0	Natronomonas pharaonis DSM 2160	Euryarchaeota
0	0	Picrophilus torridus DSM 9790	Euryarchaeota
0	0	Pyrococcus abyssi GE5	Euryarchaeota
0	0	Pyrococcus furiosus DSM 3638	Euryarchaeota
0	0	Pyrococcus horikoshii OT3	Euryarchaeota
0	0	Pyrococcus sp. NA2	Euryarchaeota
0	0	Thermococcus barophilus MP	Euryarchaeota
0	0	Thermococcus gammatolerans EJ3	Euryarchaeota
0	0	Thermococcus kodakarensis KOD1	Euryarchaeota
0	0	Thermococcus sibiricus MM 739	Euryarchaeota
0	0	Thermococcus sp. 4557	Euryarchaeota
0	0	Thermoplasma acidophilum DSM 1728	Euryarchaeota
0	0	Thermoplasma volcanium GSS1	Euryarchaeota
0	0	uncultured methanogenic archaeon RC-I	Euryarchaeota
0	0	Acetohalobium arabaticum DSM 5501	Firmicutes
0	0	Acidaminococcus fermentans DSM 20731	Firmicutes
0	0	Aerococcus urinae ACS-120-V-Col10a	Firmicutes
0	0	Alicyclobacillus acidocaldarius subsp. acidocaldarius DSM 446	Firmicutes
0	0	Alkaliphilus oremlandii OhILAs	Firmicutes
0	0	Ammonifex degensii KC4	Firmicutes
0	0	Anaerococcus prevotii DSM 20548	Firmicutes
0	0	Anoxybacillus flavithermus WK1	Firmicutes
0	0	Bacillus amyloliquefaciens DSM 7	Firmicutes
0	0	Bacillus amyloliquefaciens FZB42	Firmicutes
0	0	Bacillus anthracis str. 'Ames Ancestor'	Firmicutes
0	0	Bacillus anthracis str. A0248	Firmicutes
0	0	Bacillus anthracis str. Ames	Firmicutes
0	0	Bacillus anthracis str. CDC 684	Firmicutes
0	0	Bacillus anthracis str. Sterne	Firmicutes
0	0	Bacillus atrophaeus 1942	Firmicutes
0	0	Bacillus cellulosilyticus DSM 2522	Firmicutes
0	0	Bacillus cereus 03BB102	Firmicutes
0	0	Bacillus cereus ATCC 10987	Firmicutes
0	0	Bacillus cereus ATCC 14579	Firmicutes
0	0	Bacillus cereus B4264	Firmicutes
0	0	Bacillus cereus biovar anthracis str. CI	Firmicutes
0	0	Bacillus cereus E33L	Firmicutes
0	0	Bacillus cereus G9842	Firmicutes
0	0	Bacillus cereus Q1	Firmicutes
0	0	Bacillus clausii KSM-K16	Firmicutes
0	0	Bacillus coagulans 2-6	Firmicutes
0	0	Bacillus cytotoxicus NVH 391-98	Firmicutes
0	0	Bacillus halodurans C-125	Firmicutes
0	0	Bacillus licheniformis ATCC 14580	Firmicutes
0	0	Bacillus megaterium DSM 319	Firmicutes
0	0	Bacillus megaterium QM B1551	Firmicutes
0	0	Bacillus pumilus SAFR-032	Firmicutes
0	0	Bacillus selenitireducens MLS10	Firmicutes
0	0	Bacillus subtilis BSn5	Firmicutes
0	0	Bacillus subtilis subsp. spizizenii str. W23	Firmicutes
0	0	Bacillus subtilis subsp. subtilis str. 168	Firmicutes
0	0	Bacillus thuringiensis BMB171	Firmicutes
0	0	Bacillus thuringiensis serovar konkukian str. 97-27	Firmicutes
0	0	Bacillus thuringiensis str. Al Hakam	Firmicutes
0	0	Bacillus weihenstephanensis KBAB4	Firmicutes
0	0	Brevibacillus brevis NBRC 100599	Firmicutes
0	0	Caldicellulosiruptor bescii DSM 6725	Firmicutes
0	0	Caldicellulosiruptor hydrothermalis 108	Firmicutes
0	0	Caldicellulosiruptor kristjanssonii 177R1B	Firmicutes
0	0	Caldicellulosiruptor kronotskyensis 2002	Firmicutes
0	0	Caldicellulosiruptor lactoaceticus 6A	Firmicutes
0	0	Caldicellulosiruptor obsidiansis OB47	Firmicutes
0	0	Caldicellulosiruptor owensensis OL	Firmicutes
0	0	Caldicellulosiruptor saccharolyticus DSM 8903	Firmicutes
0	0	Candidatus Arthromitus sp. SFB-mouse-Japan	Firmicutes
0	0	Candidatus Arthromitus sp. SFB-rat-Yit	Firmicutes
0	0	Candidatus Desulforudis audaxviator MP104C	Firmicutes
0	0	Carboxydothermus hydrogenoformans Z-2901	Firmicutes
0	0	Clostridium acetobutylicum ATCC 824	Firmicutes
0	0	Clostridium acetobutylicum DSM 1731	Firmicutes
0	0	Clostridium beijerinckii NCIMB 8052	Firmicutes
0	0	Clostridium botulinum B str. Eklund 17B	Firmicutes
0	0	Clostridium botulinum BKT015925	Firmicutes
0	0	Clostridium botulinum E3 str. Alaska E43	Firmicutes
0	0	Clostridium cellulolyticum H10	Firmicutes
0	0	Clostridium difficile 630	Firmicutes
0	0	Clostridium difficile CD196	Firmicutes
0	0	Clostridium difficile R20291	Firmicutes
0	0	Clostridium kluyveri DSM 555	Firmicutes
0	0	Clostridium kluyveri NBRC 12016	Firmicutes
0	0	Clostridium lentocellum DSM 5427	Firmicutes
0	0	Clostridium ljungdahlii DSM 13528	Firmicutes
0	0	Clostridium novyi NT	Firmicutes
0	0	Clostridium perfringens ATCC 13124	Firmicutes
0	0	Clostridium perfringens str. 13	Firmicutes
0	0	Clostridium phytofermentans ISDg	Firmicutes
0	0	Clostridium sp. SY8519	Firmicutes
0	0	Clostridium sticklandii DSM 519	Firmicutes
0	0	Clostridium tetani E88	Firmicutes
0	0	Clostridium thermocellum ATCC 27405	Firmicutes
0	0	Coprothermobacter proteolyticus DSM 5265	Firmicutes
0	0	Desulfitobacterium hafniense Y51	Firmicutes
0	0	Desulfotomaculum carboxydivorans CO-1-SRB	Firmicutes
0	0	Desulfotomaculum kuznetsovii DSM 6115	Firmicutes
0	0	Desulfotomaculum reducens MI-1	Firmicutes
0	0	Desulfotomaculum ruminis DSM 2154	Firmicutes
0	0	Enterococcus faecalis V583	Firmicutes
0	0	Erysipelothrix rhusiopathiae str. Fujisawa	Firmicutes
0	0	Ethanoligenens harbinense YUAN-3	Firmicutes
0	0	Eubacterium eligens ATCC 27750	Firmicutes
0	0	Eubacterium limosum KIST612	Firmicutes
0	0	Exiguobacterium sibiricum 255-15	Firmicutes
0	0	Exiguobacterium sp. AT1b	Firmicutes
0	0	Finegoldia magna ATCC 29328	Firmicutes
0	0	Geobacillus sp. C56-T3	Firmicutes
0	0	Geobacillus sp. WCH70	Firmicutes
0	0	Geobacillus sp. Y4.1MC1	Firmicutes
0	0	Geobacillus sp. Y412MC52	Firmicutes
0	0	Geobacillus sp. Y412MC61	Firmicutes
0	0	Geobacillus thermodenitrificans NG80-2	Firmicutes
0	0	Geobacillus thermoglucosidasius C56-YS93	Firmicutes
0	0	Halanaerobium hydrogeniformans	Firmicutes
0	0	Halothermothrix orenii H 168	Firmicutes
0	0	Heliobacterium modesticaldum Ice1	Firmicutes
0	0	Kyrpidia tusciae DSM 2912	Firmicutes
0	0	Lactobacillus acidophilus 30SC	Firmicutes
0	0	Lactobacillus acidophilus NCFM	Firmicutes
0	0	Lactobacillus amylovorus GRL 1112	Firmicutes
0	0	Lactobacillus brevis ATCC 367	Firmicutes
0	0	Lactobacillus buchneri NRRL B-30929	Firmicutes
0	0	Lactobacillus casei ATCC 334	Firmicutes
0	0	Lactobacillus casei BL23	Firmicutes
0	0	Lactobacillus casei str. Zhang	Firmicutes
0	0	Lactobacillus crispatus ST1	Firmicutes
0	0	Lactobacillus delbrueckii subsp. bulgaricus ATCC 11842	Firmicutes
0	0	Lactobacillus delbrueckii subsp. bulgaricus ATCC BAA-365	Firmicutes
0	0	Lactobacillus delbrueckii subsp. bulgaricus ND02	Firmicutes
0	0	Lactobacillus fermentum IFO 3956	Firmicutes
0	0	Lactobacillus gasseri ATCC 33323	Firmicutes
0	0	Lactobacillus helveticus DPC 4571	Firmicutes
0	0	Lactobacillus johnsonii FI9785	Firmicutes
0	0	Lactobacillus johnsonii NCC 533	Firmicutes
0	0	Lactobacillus kefiranofaciens ZW3	Firmicutes
0	0	Lactobacillus plantarum JDM1	Firmicutes
0	0	Lactobacillus plantarum subsp. plantarum ST-III	Firmicutes
0	0	Lactobacillus plantarum WCFS1	Firmicutes
0	0	Lactobacillus reuteri DSM 20016	Firmicutes
0	0	Lactobacillus reuteri JCM 1112	Firmicutes
0	0	Lactobacillus reuteri SD2112	Firmicutes
0	0	Lactobacillus rhamnosus GG	Firmicutes
0	0	Lactobacillus rhamnosus Lc 705	Firmicutes
0	0	Lactobacillus ruminis ATCC 27782	Firmicutes
0	0	Lactobacillus sakei subsp. sakei 23K	Firmicutes
0	0	Lactobacillus salivarius UCC118	Firmicutes
0	0	Lactobacillus sanfranciscensis TMW 1.1304	Firmicutes
0	0	Lactococcus garvieae ATCC 49156	Firmicutes
0	0	Lactococcus lactis subsp. cremoris MG1363	Firmicutes
0	0	Lactococcus lactis subsp. cremoris SK11	Firmicutes
0	0	Lactococcus lactis subsp. lactis Il1403	Firmicutes
0	0	Lactococcus lactis subsp. lactis KF147	Firmicutes
0	0	Leuconostoc citreum KM20	Firmicutes
0	0	Leuconostoc gasicomitatum LMG 18811	Firmicutes
0	0	Leuconostoc kimchii IMSNU 11154	Firmicutes
0	0	Leuconostoc mesenteroides subsp. mesenteroides ATCC 8293	Firmicutes
0	0	Leuconostoc sp. C2	Firmicutes
0	0	Listeria innocua Clip11262	Firmicutes
0	0	Listeria ivanovii subsp. ivanovii PAM 55	Firmicutes
0	0	Listeria monocytogenes 08-5578	Firmicutes
0	0	Listeria monocytogenes 08-5923	Firmicutes
0	0	Listeria monocytogenes EGD-e	Firmicutes
0	0	Listeria monocytogenes HCC23	Firmicutes
0	0	Listeria monocytogenes serotype 4b str. CLIP 80459	Firmicutes
0	0	Listeria monocytogenes serotype 4b str. F2365	Firmicutes
0	0	Listeria seeligeri serovar 1/2b str. SLCC3954	Firmicutes
0	0	Listeria welshimeri serovar 6b str. SLCC5334	Firmicutes
0	0	Lysinibacillus sphaericus C3-41	Firmicutes
0	0	Macrococcus caseolyticus JCSC5402	Firmicutes
0	0	Mahella australiensis 50-1 BON	Firmicutes
0	0	Melissococcus plutonius ATCC 35311	Firmicutes
0	0	Moorella thermoacetica ATCC 39073	Firmicutes
0	0	Natranaerobius thermophilus JW/NM-WN-LF	Firmicutes
0	0	Oceanobacillus iheyensis HTE831	Firmicutes
0	0	Oenococcus oeni PSU-1	Firmicutes
0	0	Paenibacillus mucilaginosus KNP414	Firmicutes
0	0	Paenibacillus polymyxa E681	Firmicutes
0	0	Paenibacillus sp. JDR-2	Firmicutes
0	0	Paenibacillus sp. Y412MC10	Firmicutes
0	0	Pediococcus pentosaceus ATCC 25745	Firmicutes
0	0	Pelotomaculum thermopropionicum SI	Firmicutes
0	0	Roseburia hominis A2-183	Firmicutes
0	0	Ruminococcus albus 7	Firmicutes
0	0	Selenomonas sputigena ATCC 35185	Firmicutes
0	0	Staphylococcus aureus RF122	Firmicutes
0	0	Staphylococcus aureus subsp. aureus COL	Firmicutes
0	0	Staphylococcus aureus subsp. aureus ED98	Firmicutes
0	0	Staphylococcus aureus subsp. aureus JH1	Firmicutes
0	0	Staphylococcus aureus subsp. aureus JH9	Firmicutes
0	0	Staphylococcus aureus subsp. aureus MRSA252	Firmicutes
0	0	Staphylococcus aureus subsp. aureus MSSA476	Firmicutes
0	0	Staphylococcus aureus subsp. aureus Mu3	Firmicutes
0	0	Staphylococcus aureus subsp. aureus Mu50	Firmicutes
0	0	Staphylococcus aureus subsp. aureus MW2	Firmicutes
0	0	Staphylococcus aureus subsp. aureus N315	Firmicutes
0	0	Staphylococcus aureus subsp. aureus NCTC 8325	Firmicutes
0	0	Staphylococcus aureus subsp. aureus str. Newman	Firmicutes
0	0	Staphylococcus aureus subsp. aureus USA300_FPR3757	Firmicutes
0	0	Staphylococcus aureus subsp. aureus USA300_TCH1516	Firmicutes
0	0	Staphylococcus carnosus subsp. carnosus TM300	Firmicutes
0	0	Staphylococcus epidermidis ATCC 12228	Firmicutes
0	0	Staphylococcus epidermidis RP62A	Firmicutes
0	0	Staphylococcus haemolyticus JCSC1435	Firmicutes
0	0	Staphylococcus lugdunensis HKU09-01	Firmicutes
0	0	Staphylococcus pseudintermedius HKU10-03	Firmicutes
0	0	Staphylococcus saprophyticus subsp. saprophyticus ATCC 15305	Firmicutes
0	0	Streptococcus agalactiae 2603V/R	Firmicutes
0	0	Streptococcus agalactiae A909	Firmicutes
0	0	Streptococcus agalactiae NEM316	Firmicutes
0	0	Streptococcus dysgalactiae subsp. equisimilis GGS_124	Firmicutes
0	0	Streptococcus equi subsp. equi 4047	Firmicutes
0	0	Streptococcus equi subsp. zooepidemicus	Firmicutes
0	0	Streptococcus equi subsp. zooepidemicus MGCS10565	Firmicutes
0	0	Streptococcus gallolyticus subsp. gallolyticus ATCC BAA-2069	Firmicutes
0	0	Streptococcus gallolyticus UCN34	Firmicutes
0	0	Streptococcus gordonii str. Challis substr. CH1	Firmicutes
0	0	Streptococcus mitis B6	Firmicutes
0	0	Streptococcus mutans NN2025	Firmicutes
0	0	Streptococcus mutans UA159	Firmicutes
0	0	Streptococcus oralis Uo5	Firmicutes
0	0	Streptococcus parasanguinis ATCC 15912	Firmicutes
0	0	Streptococcus parauberis KCTC 11537	Firmicutes
0	0	Streptococcus pasteurianus ATCC 43144	Firmicutes
0	0	Streptococcus pneumoniae 670-6B	Firmicutes
0	0	Streptococcus pneumoniae 70585	Firmicutes
0	0	Streptococcus pneumoniae AP200	Firmicutes
0	0	Streptococcus pneumoniae ATCC 700669	Firmicutes
0	0	Streptococcus pneumoniae D39	Firmicutes
0	0	Streptococcus pneumoniae G54	Firmicutes
0	0	Streptococcus pneumoniae Hungary19A-6	Firmicutes
0	0	Streptococcus pneumoniae JJA	Firmicutes
0	0	Streptococcus pneumoniae P1031	Firmicutes
0	0	Streptococcus pneumoniae R6	Firmicutes
0	0	Streptococcus pneumoniae Taiwan19F-14	Firmicutes
0	0	Streptococcus pneumoniae TCH8431/19A	Firmicutes
0	0	Streptococcus pneumoniae TIGR4	Firmicutes
0	0	Streptococcus pyogenes M1 GAS	Firmicutes
0	0	Streptococcus pyogenes MGAS10270	Firmicutes
0	0	Streptococcus pyogenes MGAS10394	Firmicutes
0	0	Streptococcus pyogenes MGAS10750	Firmicutes
0	0	Streptococcus pyogenes MGAS2096	Firmicutes
0	0	Streptococcus pyogenes MGAS315	Firmicutes
0	0	Streptococcus pyogenes MGAS5005	Firmicutes
0	0	Streptococcus pyogenes MGAS6180	Firmicutes
0	0	Streptococcus pyogenes MGAS8232	Firmicutes
0	0	Streptococcus pyogenes MGAS9429	Firmicutes
0	0	Streptococcus pyogenes NZ131	Firmicutes
0	0	Streptococcus pyogenes SSI-1	Firmicutes
0	0	Streptococcus pyogenes str. Manfredo	Firmicutes
0	0	Streptococcus salivarius CCHSS3	Firmicutes
0	0	Streptococcus sanguinis SK36	Firmicutes
0	0	Streptococcus suis 05ZYH33	Firmicutes
0	0	Streptococcus suis 98HAH33	Firmicutes
0	0	Streptococcus suis BM407	Firmicutes
0	0	Streptococcus suis P1/7	Firmicutes
0	0	Streptococcus suis SC84	Firmicutes
0	0	Streptococcus suis ST3	Firmicutes
0	0	Streptococcus thermophilus CNRZ1066	Firmicutes
0	0	Streptococcus thermophilus LMD-9	Firmicutes
0	0	Streptococcus thermophilus LMG 18311	Firmicutes
0	0	Streptococcus uberis 0140J	Firmicutes
0	0	Sulfobacillus acidophilus TPY	Firmicutes
0	0	Symbiobacterium thermophilum IAM 14863	Firmicutes
0	0	Syntrophobotulus glycolicus DSM 8271	Firmicutes
0	0	Syntrophomonas wolfei subsp. wolfei str. Goettingen	Firmicutes
0	0	Syntrophothermus lipocalidus DSM 12680	Firmicutes
0	0	Tepidanaerobacter sp. Re1	Firmicutes
0	0	Thermaerobacter marianensis DSM 12885	Firmicutes
0	0	Thermincola potens JR	Firmicutes
0	0	Thermoanaerobacter brockii subsp. finnii Ako-1	Firmicutes
0	0	Thermoanaerobacter italicus Ab9	Firmicutes
0	0	Thermoanaerobacter mathranii subsp. mathranii str. A3	Firmicutes
0	0	Thermoanaerobacter pseudethanolicus ATCC 33223	Firmicutes
0	0	Thermoanaerobacter sp. X513	Firmicutes
0	0	Thermoanaerobacter sp. X514	Firmicutes
0	0	Thermoanaerobacter tengcongensis MB4	Firmicutes
0	0	Thermoanaerobacter wiegelii Rt8.B1	Firmicutes
0	0	Thermoanaerobacterium thermosaccharolyticum DSM 571	Firmicutes
0	0	Thermoanaerobacterium xylanolyticum LX-11	Firmicutes
0	0	Thermodesulfobium narugense DSM 14796	Firmicutes
0	0	Thermosediminibacter oceani DSM 16646	Firmicutes
0	0	Veillonella parvula DSM 2008	Firmicutes
0	0	Weissella koreensis KACC 15510	Firmicutes
0	0	Fusobacterium nucleatum subsp. nucleatum ATCC 25586	Fusobacteria
0	0	Ilyobacter polytropus DSM 2926	Fusobacteria
0	0	Leptotrichia buccalis C-1013-b	Fusobacteria
0	0	Sebaldella termitidis ATCC 33386	Fusobacteria
0	0	Streptobacillus moniliformis DSM 12112	Fusobacteria
0	0	Acidithiobacillus caldus SM-1	Gammaproteobacteria
0	0	Acidithiobacillus ferrivorans SS3	Gammaproteobacteria
0	0	Acidithiobacillus ferrooxidans ATCC 23270	Gammaproteobacteria
0	0	Acidithiobacillus ferrooxidans ATCC 53993	Gammaproteobacteria
0	0	Acinetobacter baumannii AB0057	Gammaproteobacteria
0	0	Acinetobacter baumannii AB307-0294	Gammaproteobacteria
0	0	Acinetobacter baumannii ACICU	Gammaproteobacteria
0	0	Acinetobacter baumannii ATCC 17978	Gammaproteobacteria
0	0	Acinetobacter baumannii AYE	Gammaproteobacteria
0	0	Acinetobacter baumannii SDF	Gammaproteobacteria
0	0	Acinetobacter oleivorans DR1	Gammaproteobacteria
0	0	Acinetobacter sp. ADP1	Gammaproteobacteria
0	0	Actinobacillus pleuropneumoniae serovar 3 str. JL03	Gammaproteobacteria
0	0	Actinobacillus pleuropneumoniae serovar 5b str. L20	Gammaproteobacteria
0	0	Actinobacillus pleuropneumoniae serovar 7 str. AP76	Gammaproteobacteria
0	0	Actinobacillus succinogenes 130Z	Gammaproteobacteria
0	0	Aeromonas hydrophila subsp. hydrophila ATCC 7966	Gammaproteobacteria
0	0	Aeromonas salmonicida subsp. salmonicida A449	Gammaproteobacteria
0	0	Aeromonas veronii B565	Gammaproteobacteria
0	0	Aggregatibacter actinomycetemcomitans D11S-1	Gammaproteobacteria
0	0	Aggregatibacter aphrophilus NJ8700	Gammaproteobacteria
0	0	Aliivibrio salmonicida LFI1238	Gammaproteobacteria
0	0	Alkalilimnicola ehrlichii MLHE-1	Gammaproteobacteria
0	0	Allochromatium vinosum DSM 180	Gammaproteobacteria
0	0	Alteromonas macleodii str. 'Deep ecotype'	Gammaproteobacteria
0	0	Alteromonas sp. SN2	Gammaproteobacteria
0	0	Azotobacter vinelandii DJ	Gammaproteobacteria
0	0	Baumannia cicadellinicola str. Hc (Homalodisca coagulata)	Gammaproteobacteria
0	0	Buchnera aphidicola (Cinara tujafilina)	Gammaproteobacteria
0	0	Buchnera aphidicola BCc	Gammaproteobacteria
0	0	Buchnera aphidicola str. 5A (Acyrthosiphon pisum)	Gammaproteobacteria
0	0	Buchnera aphidicola str. APS (Acyrthosiphon pisum)	Gammaproteobacteria
0	0	Buchnera aphidicola str. Bp (Baizongia pistaciae)	Gammaproteobacteria
0	0	Buchnera aphidicola str. Sg (Schizaphis graminum)	Gammaproteobacteria
0	0	Buchnera aphidicola str. Tuc7 (Acyrthosiphon pisum)	Gammaproteobacteria
0	0	Candidatus Blochmannia floridanus	Gammaproteobacteria
0	0	Candidatus Blochmannia pennsylvanicus str. BPEN	Gammaproteobacteria
0	0	Candidatus Blochmannia vafer str. BVAF	Gammaproteobacteria
0	0	Candidatus Carsonella ruddii PV	Gammaproteobacteria
0	0	Candidatus Hamiltonella defensa 5AT (Acyrthosiphon pisum)	Gammaproteobacteria
0	0	Candidatus Moranella endobia PCIT	Gammaproteobacteria
0	0	Candidatus Riesia pediculicola USDA	Gammaproteobacteria
0	0	Candidatus Ruthia magnifica str. Cm (Calyptogena magnifica)	Gammaproteobacteria
0	0	Candidatus Vesicomyosocius okutanii HA	Gammaproteobacteria
0	0	Cellvibrio japonicus Ueda107	Gammaproteobacteria
0	0	Chromohalobacter salexigens DSM 3043	Gammaproteobacteria
0	0	Citrobacter koseri ATCC BAA-895	Gammaproteobacteria
0	0	Citrobacter rodentium ICC168	Gammaproteobacteria
0	0	Coxiella burnetii CbuG_Q212	Gammaproteobacteria
0	0	Coxiella burnetii CbuK_Q154	Gammaproteobacteria
0	0	Coxiella burnetii Dugway 5J108-111	Gammaproteobacteria
0	0	Coxiella burnetii RSA 331	Gammaproteobacteria
0	0	Coxiella burnetii RSA 493	Gammaproteobacteria
0	0	Cronobacter sakazakii ATCC BAA-894	Gammaproteobacteria
0	0	Cronobacter turicensis z3032	Gammaproteobacteria
0	0	Dichelobacter nodosus VCS1703A	Gammaproteobacteria
0	0	Dickeya dadantii 3937	Gammaproteobacteria
0	0	Dickeya dadantii Ech586	Gammaproteobacteria
0	0	Dickeya dadantii Ech703	Gammaproteobacteria
0	0	Dickeya zeae Ech1591	Gammaproteobacteria
0	0	Edwardsiella ictaluri 93-146	Gammaproteobacteria
0	0	Edwardsiella tarda EIB202	Gammaproteobacteria
0	0	Enterobacter aerogenes KCTC 2190	Gammaproteobacteria
0	0	Enterobacter asburiae LF7a	Gammaproteobacteria
0	0	Enterobacter cloacae SCF1	Gammaproteobacteria
0	0	Enterobacter cloacae subsp. cloacae ATCC 13047	Gammaproteobacteria
0	0	Enterobacter sp. 638	Gammaproteobacteria
0	0	Erwinia amylovora ATCC 49946	Gammaproteobacteria
0	0	Erwinia amylovora CFBP1430	Gammaproteobacteria
0	0	Erwinia billingiae Eb661	Gammaproteobacteria
0	0	Erwinia pyrifoliae Ep1/96	Gammaproteobacteria
0	0	Erwinia tasmaniensis Et1/99	Gammaproteobacteria
0	0	Escherichia coli 'BL21-Gold(DE3)pLysS AG'	Gammaproteobacteria
0	0	Escherichia coli 536	Gammaproteobacteria
0	0	Escherichia coli 55989	Gammaproteobacteria
0	0	Escherichia coli APEC O1	Gammaproteobacteria
0	0	Escherichia coli ATCC 8739	Gammaproteobacteria
0	0	Escherichia coli B str. REL606	Gammaproteobacteria
0	0	Escherichia coli BW2952	Gammaproteobacteria
0	0	Escherichia coli CFT073	Gammaproteobacteria
0	0	Escherichia coli E24377A	Gammaproteobacteria
0	0	Escherichia coli ED1a	Gammaproteobacteria
0	0	Escherichia coli HS	Gammaproteobacteria
0	0	Escherichia coli IAI1	Gammaproteobacteria
0	0	Escherichia coli IAI39	Gammaproteobacteria
0	0	Escherichia coli O103:H2 str. 12009	Gammaproteobacteria
0	0	Escherichia coli O111:H- str. 11128	Gammaproteobacteria
0	0	Escherichia coli O127:H6 str. E2348/69	Gammaproteobacteria
0	0	Escherichia coli O157:H7 str. EC4115	Gammaproteobacteria
0	0	Escherichia coli O157:H7 str. EDL933	Gammaproteobacteria
0	0	Escherichia coli O157:H7 str. Sakai	Gammaproteobacteria
0	0	Escherichia coli O157:H7 str. TW14359	Gammaproteobacteria
0	0	Escherichia coli O26:H11 str. 11368	Gammaproteobacteria
0	0	Escherichia coli O55:H7 str. CB9615	Gammaproteobacteria
0	0	Escherichia coli S88	Gammaproteobacteria
0	0	Escherichia coli SE11	Gammaproteobacteria
0	0	Escherichia coli SMS-3-5	Gammaproteobacteria
0	0	Escherichia coli str. K-12 substr. DH10B	Gammaproteobacteria
0	0	Escherichia coli str. K-12 substr. MG1655	Gammaproteobacteria
0	0	Escherichia coli UMN026	Gammaproteobacteria
0	0	Escherichia coli UTI89	Gammaproteobacteria
0	0	Escherichia fergusonii ATCC 35469	Gammaproteobacteria
0	0	Ferrimonas balearica DSM 9799	Gammaproteobacteria
0	0	Francisella novicida U112	Gammaproteobacteria
0	0	Francisella philomiragia subsp. philomiragia ATCC 25017	Gammaproteobacteria
0	0	Francisella sp. TX077308	Gammaproteobacteria
0	0	Francisella tularensis subsp. holarctica FTNF002-00	Gammaproteobacteria
0	0	Francisella tularensis subsp. holarctica LVS	Gammaproteobacteria
0	0	Francisella tularensis subsp. holarctica OSU18	Gammaproteobacteria
0	0	Francisella tularensis subsp. mediasiatica FSC147	Gammaproteobacteria
0	0	Francisella tularensis subsp. tularensis FSC198	Gammaproteobacteria
0	0	Francisella tularensis subsp. tularensis SCHU S4	Gammaproteobacteria
0	0	Francisella tularensis subsp. tularensis WY96-3418	Gammaproteobacteria
0	0	Gallibacterium anatis UMN179	Gammaproteobacteria
0	0	gamma proteobacterium HdN1	Gammaproteobacteria
0	0	Glaciecola sp. 4H-3-7+YE-5	Gammaproteobacteria
0	0	Haemophilus ducreyi 35000HP	Gammaproteobacteria
0	0	Haemophilus influenzae 86-028NP	Gammaproteobacteria
0	0	Haemophilus influenzae F3031	Gammaproteobacteria
0	0	Haemophilus influenzae F3047	Gammaproteobacteria
0	0	Haemophilus influenzae PittEE	Gammaproteobacteria
0	0	Haemophilus influenzae PittGG	Gammaproteobacteria
0	0	Haemophilus influenzae Rd KW20	Gammaproteobacteria
0	0	Haemophilus parainfluenzae T3T1	Gammaproteobacteria
0	0	Haemophilus parasuis SH0165	Gammaproteobacteria
0	0	Haemophilus somnus 129PT	Gammaproteobacteria
0	0	Haemophilus somnus 2336	Gammaproteobacteria
0	0	Halomonas elongata DSM 2581	Gammaproteobacteria
0	0	Halorhodospira halophila SL1	Gammaproteobacteria
0	0	Halothiobacillus neapolitanus c2	Gammaproteobacteria
0	0	Idiomarina loihiensis L2TR	Gammaproteobacteria
0	0	Kangiella koreensis DSM 16069	Gammaproteobacteria
0	0	Klebsiella pneumoniae 342	Gammaproteobacteria
0	0	Klebsiella pneumoniae subsp. pneumoniae MGH 78578	Gammaproteobacteria
0	0	Klebsiella pneumoniae subsp. pneumoniae NTUH-K2044	Gammaproteobacteria
0	0	Klebsiella variicola At-22	Gammaproteobacteria
0	0	Legionella longbeachae NSW150	Gammaproteobacteria
0	0	Mannheimia succiniciproducens MBEL55E	Gammaproteobacteria
0	0	Marinobacter aquaeolei VT8	Gammaproteobacteria
0	0	Marinomonas mediterranea MMB-1	Gammaproteobacteria
0	0	Marinomonas posidonica IVIA-Po-181	Gammaproteobacteria
0	0	Marinomonas sp. MWYL1	Gammaproteobacteria
0	0	Methylococcus capsulatus str. Bath	Gammaproteobacteria
0	0	Moraxella catarrhalis RH4	Gammaproteobacteria
0	0	Nitrosococcus watsonii C-113	Gammaproteobacteria
0	0	Pantoea ananatis LMG 20103	Gammaproteobacteria
0	0	Pantoea sp. At-9b	Gammaproteobacteria
0	0	Pantoea vagans C9-1	Gammaproteobacteria
0	0	Pasteurella multocida subsp. multocida str. Pm70	Gammaproteobacteria
0	0	Pectobacterium atrosepticum SCRI1043	Gammaproteobacteria
0	0	Pectobacterium carotovorum subsp. carotovorum PC1	Gammaproteobacteria
0	0	Pectobacterium wasabiae WPP163	Gammaproteobacteria
0	0	Photobacterium profundum SS9	Gammaproteobacteria
0	0	Photorhabdus asymbiotica subsp. asymbiotica ATCC 43949	Gammaproteobacteria
0	0	Photorhabdus luminescens subsp. laumondii TTO1	Gammaproteobacteria
0	0	Proteus mirabilis HI4320	Gammaproteobacteria
0	0	Pseudoalteromonas atlantica T6c	Gammaproteobacteria
0	0	Pseudoalteromonas haloplanktis TAC125	Gammaproteobacteria
0	0	Pseudoalteromonas sp. SM9913	Gammaproteobacteria
0	0	Pseudomonas aeruginosa LESB58	Gammaproteobacteria
0	0	Pseudomonas aeruginosa PA7	Gammaproteobacteria
0	0	Pseudomonas aeruginosa PAO1	Gammaproteobacteria
0	0	Pseudomonas aeruginosa UCBPP-PA14	Gammaproteobacteria
0	0	Pseudomonas brassicacearum subsp. brassicacearum NFM421	Gammaproteobacteria
0	0	Pseudomonas entomophila L48	Gammaproteobacteria
0	0	Pseudomonas fluorescens Pf-5	Gammaproteobacteria
0	0	Pseudomonas fluorescens Pf0-1	Gammaproteobacteria
0	0	Pseudomonas fluorescens SBW25	Gammaproteobacteria
0	0	Pseudomonas fulva 12-X	Gammaproteobacteria
0	0	Pseudomonas mendocina NK-01	Gammaproteobacteria
0	0	Pseudomonas mendocina ymp	Gammaproteobacteria
0	0	Pseudomonas putida F1	Gammaproteobacteria
0	0	Pseudomonas putida GB-1	Gammaproteobacteria
0	0	Pseudomonas putida KT2440	Gammaproteobacteria
0	0	Pseudomonas putida S16	Gammaproteobacteria
0	0	Pseudomonas putida W619	Gammaproteobacteria
0	0	Pseudomonas stutzeri A1501	Gammaproteobacteria
0	0	Pseudomonas stutzeri ATCC 17588 = LMG 11199	Gammaproteobacteria
0	0	Pseudomonas syringae pv. phaseolicola 1448A	Gammaproteobacteria
0	0	Pseudomonas syringae pv. syringae B728a	Gammaproteobacteria
0	0	Pseudoxanthomonas suwonensis 11-1	Gammaproteobacteria
0	0	Psychrobacter arcticus 273-4	Gammaproteobacteria
0	0	Psychrobacter cryohalolentis K5	Gammaproteobacteria
0	0	Psychrobacter sp. PRwf-1	Gammaproteobacteria
0	0	Psychromonas ingrahamii 37	Gammaproteobacteria
0	0	Rahnella sp. Y9602	Gammaproteobacteria
0	0	Saccharophagus degradans 2-40	Gammaproteobacteria
0	0	Salmonella bongori NCTC 12419	Gammaproteobacteria
0	0	Salmonella enterica subsp. arizonae serovar 62:z4,z23:-- str. RSK2980	Gammaproteobacteria
0	0	Salmonella enterica subsp. enterica serovar Agona str. SL483	Gammaproteobacteria
0	0	Salmonella enterica subsp. enterica serovar Choleraesuis str. SC-B67	Gammaproteobacteria
0	0	Salmonella enterica subsp. enterica serovar Dublin str. CT_02021853	Gammaproteobacteria
0	0	Salmonella enterica subsp. enterica serovar Enteritidis str. P125109	Gammaproteobacteria
0	0	Salmonella enterica subsp. enterica serovar Gallinarum str. 287/91	Gammaproteobacteria
0	0	Salmonella enterica subsp. enterica serovar Heidelberg str. SL476	Gammaproteobacteria
0	0	Salmonella enterica subsp. enterica serovar Newport str. SL254	Gammaproteobacteria
0	0	Salmonella enterica subsp. enterica serovar Paratyphi A str. AKU_12601	Gammaproteobacteria
0	0	Salmonella enterica subsp. enterica serovar Paratyphi A str. ATCC 9150	Gammaproteobacteria
0	0	Salmonella enterica subsp. enterica serovar Paratyphi B str. SPB7	Gammaproteobacteria
0	0	Salmonella enterica subsp. enterica serovar Paratyphi C strain RKS4594	Gammaproteobacteria
0	0	Salmonella enterica subsp. enterica serovar Schwarzengrund str. CVM19633	Gammaproteobacteria
0	0	Salmonella enterica subsp. enterica serovar Typhi str. CT18	Gammaproteobacteria
0	0	Salmonella enterica subsp. enterica serovar Typhi str. Ty2	Gammaproteobacteria
0	0	Salmonella enterica subsp. enterica serovar Typhimurium str. LT2	Gammaproteobacteria
0	0	Serratia proteamaculans 568	Gammaproteobacteria
0	0	Serratia sp. AS12	Gammaproteobacteria
0	0	Serratia sp. AS9	Gammaproteobacteria
0	0	Shewanella amazonensis SB2B	Gammaproteobacteria
0	0	Shewanella baltica OS155	Gammaproteobacteria
0	0	Shewanella baltica OS195	Gammaproteobacteria
0	0	Shewanella baltica OS223	Gammaproteobacteria
0	0	Shewanella denitrificans OS217	Gammaproteobacteria
0	0	Shewanella frigidimarina NCIMB 400	Gammaproteobacteria
0	0	Shewanella halifaxensis HAW-EB4	Gammaproteobacteria
0	0	Shewanella loihica PV-4	Gammaproteobacteria
0	0	Shewanella oneidensis MR-1	Gammaproteobacteria
0	0	Shewanella pealeana ATCC 700345	Gammaproteobacteria
0	0	Shewanella piezotolerans WP3	Gammaproteobacteria
0	0	Shewanella putrefaciens CN-32	Gammaproteobacteria
0	0	Shewanella sediminis HAW-EB3	Gammaproteobacteria
0	0	Shewanella sp. ANA-3	Gammaproteobacteria
0	0	Shewanella sp. MR-7	Gammaproteobacteria
0	0	Shewanella sp. W3-18-1	Gammaproteobacteria
0	0	Shewanella violacea DSS12	Gammaproteobacteria
0	0	Shewanella woodyi ATCC 51908	Gammaproteobacteria
0	0	Shigella boydii CDC 3083-94	Gammaproteobacteria
0	0	Shigella boydii Sb227	Gammaproteobacteria
0	0	Shigella dysenteriae Sd197	Gammaproteobacteria
0	0	Shigella flexneri 2a str. 2457T	Gammaproteobacteria
0	0	Shigella flexneri 2a str. 301	Gammaproteobacteria
0	0	Shigella flexneri 5 str. 8401	Gammaproteobacteria
0	0	Shigella sonnei Ss046	Gammaproteobacteria
0	0	Sodalis glossinidius str. 'morsitans'	Gammaproteobacteria
0	0	Teredinibacter turnerae T7901	Gammaproteobacteria
0	0	Thioalkalimicrobium cyclicum ALM1	Gammaproteobacteria
0	0	Thioalkalivibrio sp. K90mix	Gammaproteobacteria
0	0	Thioalkalivibrio sulfidophilus HL-EbGr7	Gammaproteobacteria
0	0	Thiomicrospira crunogena XCL-2	Gammaproteobacteria
0	0	Tolumonas auensis DSM 9187	Gammaproteobacteria
0	0	Vibrio anguillarum 775	Gammaproteobacteria
0	0	Vibrio cholerae M66-2	Gammaproteobacteria
0	0	Vibrio cholerae MJ-1236	Gammaproteobacteria
0	0	Vibrio cholerae O1 biovar El Tor str. N16961	Gammaproteobacteria
0	0	Vibrio cholerae O395	Gammaproteobacteria
0	0	Vibrio fischeri ES114	Gammaproteobacteria
0	0	Vibrio harveyi ATCC BAA-1116	Gammaproteobacteria
0	0	Vibrio parahaemolyticus RIMD 2210633	Gammaproteobacteria
0	0	Vibrio sp. Ex25	Gammaproteobacteria
0	0	Vibrio splendidus LGP32	Gammaproteobacteria
0	0	Vibrio vulnificus CMCP6	Gammaproteobacteria
0	0	Vibrio vulnificus MO6-24/O	Gammaproteobacteria
0	0	Vibrio vulnificus YJ016	Gammaproteobacteria
0	0	Wigglesworthia glossinidia endosymbiont of Glossina brevipalpis	Gammaproteobacteria
0	0	Xanthomonas albilineans GPE PC73	Gammaproteobacteria
0	0	Xanthomonas axonopodis pv. citrumelo F1	Gammaproteobacteria
0	0	Xenorhabdus bovienii SS-2004	Gammaproteobacteria
0	0	Xenorhabdus nematophila ATCC 19061	Gammaproteobacteria
0	0	Yersinia enterocolitica subsp. enterocolitica 8081	Gammaproteobacteria
0	0	Yersinia enterocolitica subsp. palearctica 105.5R(r)	Gammaproteobacteria
0	0	Yersinia pestis Angola	Gammaproteobacteria
0	0	Yersinia pestis Antiqua	Gammaproteobacteria
0	0	Yersinia pestis biovar Microtus str. 91001	Gammaproteobacteria
0	0	Yersinia pestis CO92	Gammaproteobacteria
0	0	Yersinia pestis KIM10+	Gammaproteobacteria
0	0	Yersinia pestis Nepal516	Gammaproteobacteria
0	0	Yersinia pestis Pestoides F	Gammaproteobacteria
0	0	Yersinia pestis Z176003	Gammaproteobacteria
0	0	Yersinia pseudotuberculosis IP 31758	Gammaproteobacteria
0	0	Yersinia pseudotuberculosis IP 32953	Gammaproteobacteria
0	0	Yersinia pseudotuberculosis PB1/+	Gammaproteobacteria
0	0	Yersinia pseudotuberculosis YPIII	Gammaproteobacteria
0	0	Candidatus Korarchaeum cryptofilum OPF8	Korarchaeota
0	0	Nanoarchaeum equitans Kin4-M	Nanoarchaeota
0	0	Borrelia afzelii PKo	Spirochaetes
0	0	Borrelia bissettii DN127	Spirochaetes
0	0	Borrelia burgdorferi B31	Spirochaetes
0	0	Borrelia burgdorferi ZS7	Spirochaetes
0	0	Borrelia duttonii Ly	Spirochaetes
0	0	Borrelia garinii PBi	Spirochaetes
0	0	Borrelia hermsii DAH	Spirochaetes
0	0	Borrelia recurrentis A1	Spirochaetes
0	0	Borrelia turicatae 91E135	Spirochaetes
0	0	Brachyspira hyodysenteriae WA1	Spirochaetes
0	0	Brachyspira murdochii DSM 12563	Spirochaetes
0	0	Brachyspira pilosicoli 95/1000	Spirochaetes
0	0	Spirochaeta caldaria DSM 7334	Spirochaetes
0	0	Spirochaeta coccoides DSM 17374	Spirochaetes
0	0	Spirochaeta thermophila DSM 6192	Spirochaetes
0	0	Treponema denticola ATCC 35405	Spirochaetes
0	0	Treponema pallidum subsp. pallidum SS14	Spirochaetes
0	0	Treponema pallidum subsp. pallidum str. Nichols	Spirochaetes
0	0	Treponema paraluiscuniculi Cuniculi A	Spirochaetes
0	0	Aminobacterium colombiense DSM 12261	Synergistetes
0	0	Thermanaerovibrio acidaminovorans DSM 6589	Synergistetes
0	0	Acholeplasma laidlawii PG-8A	Tenericutes
0	0	Aster yellows witches'-broom phytoplasma AYWB	Tenericutes
0	0	Candidatus Phytoplasma australiense	Tenericutes
0	0	Candidatus Phytoplasma mali	Tenericutes
0	0	Mesoplasma florum L1	Tenericutes
0	0	Mycoplasma agalactiae	Tenericutes
0	0	Mycoplasma agalactiae PG2	Tenericutes
0	0	Mycoplasma arthritidis 158L3-1	Tenericutes
0	0	Mycoplasma bovis Hubei-1	Tenericutes
0	0	Mycoplasma bovis PG45	Tenericutes
0	0	Mycoplasma capricolum subsp. capricolum ATCC 27343	Tenericutes
0	0	Mycoplasma conjunctivae HRC/581	Tenericutes
0	0	Mycoplasma crocodyli MP145	Tenericutes
0	0	Mycoplasma fermentans JER	Tenericutes
0	0	Mycoplasma fermentans M64	Tenericutes
0	0	Mycoplasma gallisepticum str. R(low)	Tenericutes
0	0	Mycoplasma genitalium G37	Tenericutes
0	0	Mycoplasma haemofelis str. Langford 1	Tenericutes
0	0	Mycoplasma hominis ATCC 23114	Tenericutes
0	0	Mycoplasma hyopneumoniae 232	Tenericutes
0	0	Mycoplasma hyopneumoniae 7448	Tenericutes
0	0	Mycoplasma hyopneumoniae J	Tenericutes
0	0	Mycoplasma hyorhinis HUB-1	Tenericutes
0	0	Mycoplasma leachii PG50	Tenericutes
0	0	Mycoplasma mobile 163K	Tenericutes
0	0	Mycoplasma mycoides subsp. capri LC str. 95010	Tenericutes
0	0	Mycoplasma mycoides subsp. mycoides SC str. PG1	Tenericutes
0	0	Mycoplasma penetrans HF-2	Tenericutes
0	0	Mycoplasma pneumoniae M129	Tenericutes
0	0	Mycoplasma pulmonis UAB CTIP	Tenericutes
0	0	Mycoplasma putrefaciens KS1	Tenericutes
0	0	Mycoplasma suis KI3806	Tenericutes
0	0	Mycoplasma suis str. Illinois	Tenericutes
0	0	Mycoplasma synoviae 53	Tenericutes
0	0	Onion yellows phytoplasma OY-M	Tenericutes
0	0	Ureaplasma parvum serovar 3 str. ATCC 27815	Tenericutes
0	0	Ureaplasma parvum serovar 3 str. ATCC 700970	Tenericutes
0	0	Ureaplasma urealyticum serovar 10 str. ATCC 33699	Tenericutes
0	0	Cenarchaeum symbiosum A	Thaumarchaeota
0	0	Nitrosopumilus maritimus SCM1	Thaumarchaeota
0	0	Thermodesulfatator indicus DSM 15286	Thermodesulfobacteria
0	0	Thermodesulfobacterium sp. OPB45	Thermodesulfobacteria
0	0	Fervidobacterium nodosum Rt17-B1	Thermotogae
0	0	Kosmotoga olearia TBF 19.5.1	Thermotogae
0	0	Petrotoga mobilis SJ95	Thermotogae
0	0	Thermosipho africanus TCF52B	Thermotogae
0	0	Thermosipho melanesiensis BI429	Thermotogae
0	0	Thermotoga lettingae TMO	Thermotogae
0	0	Thermotoga maritima MSB8	Thermotogae
0	0	Thermotoga naphthophila RKU-10	Thermotogae
0	0	Thermotoga neapolitana DSM 4359	Thermotogae
0	0	Thermotoga petrophila RKU-1	Thermotogae
0	0	Thermotoga sp. RQ2	Thermotogae
0	0	Thermotoga thermarum DSM 5069	Thermotogae
0	0	halophilic archaeon DL31	unclassified Archaea
0	0	Thermobaculum terrenum ATCC BAA-798	unclassified Bacteria
0	0	Akkermansia muciniphila ATCC BAA-835	Verrucomicrobia
0	0	Methylacidiphilum infernorum V4	Verrucomicrobia
0	0	Opitutus terrae PB90-1	Verrucomicrobia
*Proteobacteria have been divided into classes, whereas non-Proteobacterial species are referred to by their phylum name
