# Supplementary material for: Prokaryotic Caspase Homologs: Phylogenetic Patterns and Functional Characteristics Reveal Considerable Diversity
Source: PLoS One. 2012 Nov 19;7(11):e49888. doi: 10.1371/journal.pone.0049888 (PMC3501461; doi:10.1371/journal.pone.0049888)
Supplement: Dataset S1 — Details of the identified prokaryotic metacaspases. (TXT) [file pone.0049888.s004.txt]

##	This file contains information about metacaspases (caspase homologs)
##	identified in 1463 prokaryotic genomes using a custom bacterial
##	metacaspase Hidden Markov Model search profile (named Bac_PepC14) ##	and the program hmmsearch from the HMMER 3.0 suite.
##
##	This file also includes information obtained for GI 88792532, a ##	metacaspase cloned from Xanthomonas campestris pv. glycines by
##	Raju and colleagues (DOI: 10.1111/j.1574-6968.2007.00763.x).
##	
##	Individual sequence records are separated by '>' and newline.
##	
##	QID
##	The Query ID, which is derived from the original fasta header
##	and includes the gi number.
##
##	QDS
##	The Query Description, or annotation, which is also derived from the
##	fasta header. Includes the scientific name of the organism.
##
##	QTX
##	The NCBI taxonomy of the sequence, down to genus level.
##	
##	QLN
##	The query length, i.e. the length of the sequence which harbors a
##	metacaspase domain.
##
##	DOM
##	Each Pfam 25.0 domain that was identified in the sequence.
##	The information in each line is as follows:
##	dom_name|dom_independent_evalue|score|bias|dom_start|dom_end|
##	hmm_coverage*|full_dom_name
##
##	AR1
##	The domain architecture, as determined from stringing together
##	domains from N- to C-terminal. Domains with >25% overlap would
##	contend over a certain position, and only the one with the lowest 
##	domain independent e-value would be accepted.
##	The information is organized as follows:
##	dom_name1[dom_start-dom_end,hmm_coverage*|dom_name2...|dom_name3...
##
##	AR2
##	A shorter version of the domain architecture. It consists only of
##	the domain names, as follows:
##	dom_name1|dom_name2|dom_name3
##	
##	CHD
##	The Cysteine-Histidine Dyad status, identified through sequence
##	alignment:
##	CH-positive/CH-negative|aa_in_C_position|aa_in_H_position
##
##	*Fraction of the length of the HMM that is covered by the query
##	sequence
##
>
QID	gi|332661781|ref|YP_004451251.1|
QDS	(myosin heavy-chain) kinase [Haliscomenobacter hydrossis DSM 1100].
QTX	Bacteria|Bacteroidetes|Sphingobacteriia|Sphingobacteriales|Saprospiraceae|Haliscomenobacter
QLN	1478
DOM	WD40|1.1e-05|24.8|0.1|819|854|0.820512820513|WD domain, G-beta repeat
DOM	WD40|6.6e-13|47.7|0.0|859|896|0.974358974359|WD domain, G-beta repeat
DOM	WD40|5.6e-11|41.6|0.6|901|938|0.974358974359|WD domain, G-beta repeat
DOM	WD40|3.4e-10|39.1|0.1|943|980|0.974358974359|WD domain, G-beta repeat
DOM	WD40|9e-10|37.8|0.1|985|1022|0.974358974359|WD domain, G-beta repeat
DOM	WD40|5.1e-10|38.5|0.1|1027|1064|0.974358974359|WD domain, G-beta repeat
DOM	WD40|8.7e-11|41.0|0.0|1069|1106|0.974358974359|WD domain, G-beta repeat
DOM	WD40|1e-07|31.3|0.0|1111|1148|0.974358974359|WD domain, G-beta repeat
DOM	WD40|7e-10|38.1|0.1|1153|1190|0.974358974359|WD domain, G-beta repeat
DOM	WD40|4e-11|42.0|0.1|1195|1233|1.0|WD domain, G-beta repeat
DOM	WD40|1.6e-10|40.1|0.0|1237|1274|0.974358974359|WD domain, G-beta repeat
DOM	WD40|6.8e-11|41.3|0.1|1279|1317|1.0|WD domain, G-beta repeat
DOM	WD40|1.5e-09|37.0|0.0|1321|1358|0.974358974359|WD domain, G-beta repeat
DOM	WD40|9.4e-09|34.5|0.1|1363|1400|0.974358974359|WD domain, G-beta repeat
DOM	Bac_PepC14|5.4e-25|88.1|0.0|1|261|0.93253968254|-
DOM	Peptidase_C14|3e-08|33.4|0.0|7|240|0.524|Caspase domain
DOM	NACHT|3.3e-07|29.8|0.0|336|497|0.952095808383|NACHT domain
AR1	Bac_PepC14[1-261,0.93253968254]|NACHT[336-497,0.952095808383]|WD40[819-854,0.820512820513]|WD40[859-896,0.974358974359]|WD40[901-938,0.974358974359]|WD40[943-980,0.974358974359]|WD40[985-1022,0.974358974359]|WD40[1027-1064,0.974358974359]|WD40[1069-1106,0.974358974359]|WD40[1111-1148,0.974358974359]|WD40[1153-1190,0.974358974359]|WD40[1195-1233,1.0]|WD40[1237-1274,0.974358974359]|WD40[1279-1317,1.0]|WD40[1321-1358,0.974358974359]|WD40[1363-1400,0.974358974359]
AR2	Bac_PepC14|NACHT|WD40|WD40|WD40|WD40|WD40|WD40|WD40|WD40|WD40|WD40|WD40|WD40|WD40|WD40
CHD	CH-positive|C|H
>
QID	gi|170731352|ref|YP_001776785.1|
QDS	hypothetical protein Xfasm12_2313 [Xylella fastidiosa M12].
QTX	Bacteria|Proteobacteria|Gammaproteobacteria|Xanthomonadales|Xanthomonadaceae|Xylella
QLN	903
DOM	Bac_PepC14|2.8e-46|157.8|0.0|467|728|0.876984126984|-
DOM	Polysacc_deac_1|1.7e-26|91.9|0.0|249|384|0.983870967742|Polysaccharide deacetylase
DOM	Peptidase_C14|1.1e-16|61.1|0.0|476|701|0.82|Caspase domain
AR1	Polysacc_deac_1[249-384,0.983870967742]|Bac_PepC14[467-728,0.876984126984]
AR2	Polysacc_deac_1|Bac_PepC14
CHD	CH-positive|C|H
>
QID	gi|182684227|ref|YP_001835974.1|
QDS	pneumococcal surface protein A [Streptococcus pneumoniae CGSP14].
QTX	Bacteria|Firmicutes|Lactobacillales|Streptococcaceae|Streptococcus
QLN	406
DOM	CW_binding_1|9.5e-07|28.3|2.3|81|99|1.0|Putative cell wall binding repeat
DOM	CW_binding_1|4e-05|23.2|0.2|101|119|1.0|Putative cell wall binding repeat
DOM	Bac_PepC14|7e-24|84.5|0.0|155|406|0.880952380952|-
DOM	Peptidase_C14|9.7e-13|48.1|0.0|164|400|0.876|Caspase domain
DOM	Peptidase_C13|0.0057|15.7|0.0|158|284|0.33984375|Peptidase C13 family
AR1	CW_binding_1[81-99,1.0]|CW_binding_1[101-119,1.0]|Bac_PepC14[155-406,0.880952380952]
AR2	CW_binding_1|CW_binding_1|Bac_PepC14
CHD	CH-positive|C|H
>
QID	gi|172037101|ref|YP_001803602.1|
QDS	WD-40 repeat-containing protein [Cyanothece sp. ATCC 51142].
QTX	Bacteria|Cyanobacteria|Chroococcales|Cyanothece
QLN	1750
DOM	WD40|4e-06|26.2|0.6|1136|1183|0.923076923077|WD domain, G-beta repeat
DOM	WD40|3.8e-13|48.5|0.2|1186|1224|1.0|WD domain, G-beta repeat
DOM	WD40|9e-08|31.4|0.1|1237|1266|0.641025641026|WD domain, G-beta repeat
DOM	WD40|1.1e-10|40.6|0.0|1269|1307|0.974358974359|WD domain, G-beta repeat
DOM	WD40|0.00027|20.4|0.0|1310|1347|0.974358974359|WD domain, G-beta repeat
DOM	WD40|0.0022|17.5|0.0|1362|1392|0.589743589744|WD domain, G-beta repeat
DOM	WD40|2.5e-12|45.9|0.0|1472|1510|0.974358974359|WD domain, G-beta repeat
DOM	WD40|2.2e-13|49.2|0.0|1513|1551|0.974358974359|WD domain, G-beta repeat
DOM	WD40|4.1e-13|48.4|0.0|1554|1592|0.974358974359|WD domain, G-beta repeat
DOM	WD40|4.6e-12|45.0|0.0|1595|1633|0.974358974359|WD domain, G-beta repeat
DOM	WD40|3.3e-09|36.0|0.0|1639|1671|0.717948717949|WD domain, G-beta repeat
DOM	WD40|5.9e-11|41.5|0.0|1674|1712|0.948717948718|WD domain, G-beta repeat
DOM	Bac_PepC14|5e-45|153.7|0.1|10|269|0.900793650794|-
DOM	eIF2A|0.0036|16.7|0.0|1192|1282|0.453608247423|Eukaryotic translation initiation factor eIF2A
DOM	eIF2A|5.9e-05|22.6|0.0|1252|1364|0.60824742268|Eukaryotic translation initiation factor eIF2A
DOM	eIF2A|0.0016|17.9|0.0|1481|1608|0.582474226804|Eukaryotic translation initiation factor eIF2A
DOM	eIF2A|9.2e-06|25.2|0.0|1521|1646|0.639175257732|Eukaryotic translation initiation factor eIF2A
DOM	eIF2A|0.0005|19.5|0.0|1614|1721|0.525773195876|Eukaryotic translation initiation factor eIF2A
DOM	Peptidase_C14|4.6e-16|59.0|0.1|21|256|0.824|Caspase domain
AR1	Bac_PepC14[10-269,0.900793650794]|WD40[1136-1183,0.923076923077]|WD40[1186-1224,1.0]|WD40[1237-1266,0.641025641026]|WD40[1269-1307,0.974358974359]|WD40[1362-1392,0.589743589744]|WD40[1472-1510,0.974358974359]|WD40[1513-1551,0.974358974359]|WD40[1554-1592,0.974358974359]|WD40[1595-1633,0.974358974359]|WD40[1639-1671,0.717948717949]|WD40[1674-1712,0.948717948718]
AR2	Bac_PepC14|WD40|WD40|WD40|WD40|WD40|WD40|WD40|WD40|WD40|WD40|WD40
CHD	CH-positive|C|H
>
QID	gi|337283970|ref|YP_004623444.1|
QDS	polysaccharide deacetylase [Pyrococcus yayanosii CH1].
QTX	Archaea|Euryarchaeota|Thermococci|Thermococcales|Thermococcaceae|Pyrococcus
QLN	314
DOM	Bac_PepC14|1.4e-39|135.9|0.0|77|312|0.880952380952|-
DOM	Peptidase_C14|9.6e-24|84.1|0.0|85|251|0.548|Caspase domain
DOM	iTMHo|10|0|0|7|26|100|-
AR1	iTMHo[7-26,100]|Bac_PepC14[77-312,0.880952380952]
AR2	iTMHo|Bac_PepC14
CHD	CH-positive|C|H
>
QID	gi|241666706|ref|YP_002984790.1|
QDS	peptidase C14 caspase catalytic subunit p20 [Rhizobium leguminosarum bv. trifolii WSM1325].
QTX	Bacteria|Proteobacteria|Alphaproteobacteria|Rhizobiales|Rhizobiaceae|Rhizobium/Agrobacterium group|Rhizobium
QLN	1554
DOM	Bac_PepC14|1.7e-35|122.5|0.1|1305|1553|0.888888888889|-
DOM	Peptidase_C14|1.4e-16|60.7|0.0|1314|1551|0.968|Caspase domain
DOM	PG_binding_2|3.6e-07|29.9|0.0|126|191|0.594594594595|Putative peptidoglycan binding domain
DOM	PG_binding_1|0.0002|20.9|0.0|59|105|0.736842105263|Putative peptidoglycan binding domain
DOM	PAN_1|9.8e-06|24.9|0.0|371|440|0.55|PAN domain
AR1	PG_binding_1[59-105,0.736842105263]|PG_binding_2[126-191,0.594594594595]|PAN_1[371-440,0.55]|Bac_PepC14[1305-1553,0.888888888889]
AR2	PG_binding_1|PG_binding_2|PAN_1|Bac_PepC14
CHD	CH-positive|C|H
>
QID	gi|197121395|ref|YP_002133346.1|
QDS	peptidase C14 caspase catalytic subunit p20 [Anaeromyxobacter sp. K].
QTX	Bacteria|Proteobacteria|Deltaproteobacteria|Myxococcales|Cystobacterineae|Myxococcaceae|Anaeromyxobacter
QLN	704
DOM	Bac_PepC14|4e-33|114.8|0.3|28|273|0.861111111111|-
DOM	Peptidase_C14|1.5e-09|37.7|0.0|38|258|0.824|Caspase domain
AR1	Bac_PepC14[28-273,0.861111111111]
AR2	Bac_PepC14
CHD	CH-positive|C|H
>
QID	gi|261415316|ref|YP_003248999.1|
QDS	peptidase C14 caspase catalytic subunit p20 [Fibrobacter succinogenes subsp. succinogenes S85].
QTX	Bacteria|Fibrobacteres|Fibrobacterales|Fibrobacteraceae|Fibrobacter
QLN	757
DOM	Bac_PepC14|8.3e-24|84.2|0.1|31|280|0.853174603175|-
DOM	Peptidase_C14|2.4e-08|33.7|0.0|41|261|0.772|Caspase domain
DOM	iTMHo|10|0|0|9|28|100|-
AR1	iTMHo[9-28,100]|Bac_PepC14[31-280,0.853174603175]
AR2	iTMHo|Bac_PepC14
CHD	CH-positive|C|H
>
QID	gi|197334815|ref|YP_002155784.1|
QDS	peptidase C14 caspase catalytic subunit p20 [Vibrio fischeri MJ11].
QTX	Bacteria|Proteobacteria|Gammaproteobacteria|Vibrionales|Vibrionaceae|Aliivibrio
QLN	317
DOM	Bac_PepC14|7.3e-43|146.7|0.1|1|232|0.93253968254|-
DOM	Peptidase_C14|2.9e-16|59.6|0.2|2|221|0.8|Caspase domain
AR1	Bac_PepC14[1-232,0.93253968254]
AR2	Bac_PepC14
CHD	CH-positive|C|H
>
QID	gi|241667093|ref|YP_002985177.1|
QDS	peptidase C14 caspase catalytic subunit p20 [Rhizobium leguminosarum bv. trifolii WSM1325].
QTX	Bacteria|Proteobacteria|Alphaproteobacteria|Rhizobiales|Rhizobiaceae|Rhizobium/Agrobacterium group|Rhizobium
QLN	538
DOM	Bac_PepC14|1.6e-35|122.6|0.0|24|321|0.924603174603|-
DOM	Peptidase_C14|1.5e-16|60.6|0.0|34|301|0.916|Caspase domain
AR1	Bac_PepC14[24-321,0.924603174603]
AR2	Bac_PepC14
CHD	CH-positive|C|H
>
QID	gi|27380806|ref|NP_772335.1|
QDS	hypothetical protein bll5695 [Bradyrhizobium japonicum USDA 110].
QTX	Bacteria|Proteobacteria|Alphaproteobacteria|Rhizobiales|Bradyrhizobiaceae|Bradyrhizobium
QLN	647
DOM	Bac_PepC14|2.5e-47|161.3|0.0|51|303|0.928571428571|-
DOM	Peptidase_C14|2.4e-26|92.6|0.0|61|288|0.968|Caspase domain
DOM	iTMHo|10|0|0|36|58|100|-
AR1	Bac_PepC14[51-303,0.928571428571]
AR2	Bac_PepC14
CHD	CH-positive|C|H
>
QID	gi|115524286|ref|YP_781197.1|
QDS	peptidase C14, caspase catalytic subunit p20 [Rhodopseudomonas palustris BisA53].
QTX	Bacteria|Proteobacteria|Alphaproteobacteria|Rhizobiales|Bradyrhizobiaceae|Rhodopseudomonas
QLN	1067
DOM	Bac_PepC14|1.7e-31|109.4|0.0|20|264|0.956349206349|-
DOM	Peptidase_C14|1.8e-20|73.4|0.0|30|251|1.0|Caspase domain
AR1	Bac_PepC14[20-264,0.956349206349]
AR2	Bac_PepC14
CHD	CH-negative|G|Y
>
QID	gi|338530598|ref|YP_004663932.1|
QDS	ICE-like protease [Myxococcus fulvus HW-1].
QTX	Bacteria|Proteobacteria|Deltaproteobacteria|Myxococcales|Cystobacterineae|Myxococcaceae|Myxococcus
QLN	687
DOM	Bac_PepC14|1.9e-28|99.4|0.9|1|244|0.845238095238|-
DOM	Peptidase_C14|3e-05|23.5|0.0|5|192|0.536|Caspase domain
AR1	Bac_PepC14[1-244,0.845238095238]
AR2	Bac_PepC14
CHD	CH-positive|C|H
>
QID	gi|146341954|ref|YP_001207002.1|
QDS	hypothetical protein BRADO5090 [Bradyrhizobium sp. ORS 278].
QTX	Bacteria|Proteobacteria|Alphaproteobacteria|Rhizobiales|Bradyrhizobiaceae|Bradyrhizobium
QLN	569
DOM	Bac_PepC14|7.8e-51|172.8|0.0|62|306|0.940476190476|-
DOM	Peptidase_C14|8e-32|110.6|0.0|72|294|0.996|Caspase domain
DOM	iTMHo|10|0|0|13|35|100|-
AR1	iTMHo[13-35,100]|Bac_PepC14[62-306,0.940476190476]
AR2	iTMHo|Bac_PepC14
CHD	CH-positive|C|H
>
QID	gi|148266003|ref|YP_001232709.1|
QDS	hypothetical protein Gura_3992 [Geobacter uraniireducens Rf4].
QTX	Bacteria|Proteobacteria|Deltaproteobacteria|Desulfuromonadales|Geobacteraceae|Geobacter
QLN	1055
DOM	Transglut_core|4.1e-22|78.2|0.0|245|395|0.991150442478|Transglutaminase-like superfamily
DOM	Bac_PepC14|2.6e-06|26.9|0.0|908|1045|0.289682539683|-
DOM	iTMHo|10|0|0|9|31|100|-
AR1	iTMHo[9-31,100]|Transglut_core[245-395,0.991150442478]|Bac_PepC14[908-1045,0.289682539683]
AR2	iTMHo|Transglut_core|Bac_PepC14
CHD	CH-positive|C|H
>
QID	gi|186685503|ref|YP_001868699.1|
QDS	peptidase C14, caspase catalytic subunit p20 [Nostoc punctiforme PCC 73102].
QTX	Bacteria|Cyanobacteria|Nostocales|Nostocaceae|Nostoc
QLN	707
DOM	Bac_PepC14|1.1e-33|116.6|0.1|32|308|0.924603174603|-
DOM	Peptidase_C14|3.8e-23|82.2|0.0|42|296|0.968|Caspase domain
AR1	Bac_PepC14[32-308,0.924603174603]
AR2	Bac_PepC14
CHD	CH-negative|S|Y
>
QID	gi|111223551|ref|YP_714345.1|
QDS	WD-40 repeat-containing protein [Frankia alni ACN14a].
QTX	Bacteria|Actinobacteria|Actinobacteridae|Actinomycetales|Frankineae|Frankiaceae|Frankia
QLN	1567
DOM	WD40|3.9e-07|29.4|0.0|1177|1211|0.846153846154|WD domain, G-beta repeat
DOM	WD40|0.009|15.6|0.1|1399|1434|0.769230769231|WD domain, G-beta repeat
DOM	WD40|0.0015|18.1|0.0|1443|1479|0.871794871795|WD domain, G-beta repeat
DOM	Bac_PepC14|7.1e-22|77.9|0.0|8|262|0.884920634921|-
DOM	Peptidase_C14|0.0069|15.8|0.0|44|212|0.32|Caspase domain
AR1	Bac_PepC14[8-262,0.884920634921]|WD40[1177-1211,0.846153846154]|WD40[1399-1434,0.769230769231]|WD40[1443-1479,0.871794871795]
AR2	Bac_PepC14|WD40|WD40|WD40
CHD	CH-positive|C|H
>
QID	gi|83592709|ref|YP_426461.1|
QDS	peptidase C14, caspase catalytic subunit p20 [Rhodospirillum rubrum ATCC 11170].
QTX	Bacteria|Proteobacteria|Alphaproteobacteria|Rhodospirillales|Rhodospirillaceae|Rhodospirillum
QLN	305
DOM	Bac_PepC14|3.4e-34|118.3|0.0|1|300|0.821428571429|-
DOM	Peptidase_C14|9.7e-27|94.0|0.0|3|294|0.96|Caspase domain
AR1	Bac_PepC14[1-300,0.821428571429]
AR2	Bac_PepC14
CHD	CH-positive|C|H
>
QID	gi|188992031|ref|YP_001904041.1|
QDS	peptidase [Xanthomonas campestris pv. campestris str. B100].
QTX	Bacteria|Proteobacteria|Gammaproteobacteria|Xanthomonadales|Xanthomonadaceae|Xanthomonas
QLN	329
DOM	Bac_PepC14|4.6e-47|160.4|0.0|1|233|0.944444444444|-
DOM	Peptidase_C14|9e-17|61.3|0.0|3|220|0.812|Caspase domain
AR1	Bac_PepC14[1-233,0.944444444444]
AR2	Bac_PepC14
CHD	CH-positive|C|H
>
QID	gi|86360407|ref|YP_472295.1|
QDS	hypothetical protein RHE_PE00130 [Rhizobium etli CFN 42].
QTX	Bacteria|Proteobacteria|Alphaproteobacteria|Rhizobiales|Rhizobiaceae|Rhizobium/Agrobacterium group|Rhizobium
QLN	538
DOM	Bac_PepC14|6.1e-35|120.7|0.1|24|321|0.936507936508|-
DOM	Peptidase_C14|1.7e-17|63.6|0.0|34|298|0.92|Caspase domain
AR1	Bac_PepC14[24-321,0.936507936508]
AR2	Bac_PepC14
CHD	CH-positive|C|H
>
QID	gi|192293516|ref|YP_001994121.1|
QDS	peptidase C14 caspase catalytic subunit p20 [Rhodopseudomonas palustris TIE-1].
QTX	Bacteria|Proteobacteria|Alphaproteobacteria|Rhizobiales|Bradyrhizobiaceae|Rhodopseudomonas
QLN	474
DOM	Bac_PepC14|4.1e-33|114.7|0.0|20|262|0.964285714286|-
DOM	Peptidase_C14|1.1e-25|90.5|0.0|30|250|0.992|Caspase domain
DOM	TPR_1|1.5e-07|30.4|0.2|329|362|0.941176470588|Tetratricopeptide repeat
DOM	TPR_1|2.4e-05|23.4|0.0|363|396|1.0|Tetratricopeptide repeat
DOM	TPR_1|0.0081|15.4|0.0|398|430|0.794117647059|Tetratricopeptide repeat
DOM	TPR_2|5.3e-06|25.6|0.1|329|362|0.911764705882|Tetratricopeptide repeat
DOM	TPR_2|0.0051|16.3|0.0|397|430|0.941176470588|Tetratricopeptide repeat
DOM	iTMHo|10|0|0|5|24|100|-
AR1	iTMHo[5-24,100]|Bac_PepC14[20-262,0.964285714286]|TPR_1[329-362,0.941176470588]|TPR_1[363-396,1.0]|TPR_2[397-430,0.941176470588]
AR2	iTMHo|Bac_PepC14|TPR_1|TPR_1|TPR_2
CHD	CH-negative|S|F
>
QID	gi|310643218|ref|YP_003947976.1|
QDS	transcriptional regulator [Paenibacillus polymyxa SC2].
QTX	Bacteria|Firmicutes|Bacillales|Paenibacillaceae|Paenibacillus
QLN	453
DOM	Bac_PepC14|1.3e-33|116.4|0.0|4|268|0.888888888889|-
DOM	Peptidase_C14|3.6e-12|46.2|0.0|9|257|0.972|Caspase domain
AR1	Bac_PepC14[4-268,0.888888888889]
AR2	Bac_PepC14
CHD	CH-positive|C|H
>
QID	gi|182682730|ref|YP_001830890.1|
QDS	polysaccharide deacetylase [Xylella fastidiosa M23].
QTX	Bacteria|Proteobacteria|Gammaproteobacteria|Xanthomonadales|Xanthomonadaceae|Xylella
QLN	900
DOM	Bac_PepC14|5.6e-47|160.1|0.0|468|728|0.876984126984|-
DOM	Polysacc_deac_1|1.5e-26|92.1|0.0|250|385|0.983870967742|Polysaccharide deacetylase
DOM	Peptidase_C14|1.4e-18|67.2|0.0|477|701|0.824|Caspase domain
DOM	CHAT|0.00085|18.1|0.0|449|649|0.421985815603|CHAT domain
DOM	Peptidase_C13|0.0049|15.8|0.0|536|637|0.2265625|Peptidase C13 family
AR1	Polysacc_deac_1[250-385,0.983870967742]|Bac_PepC14[468-728,0.876984126984]
AR2	Polysacc_deac_1|Bac_PepC14
CHD	CH-positive|C|H
>
QID	gi|297621565|ref|YP_003709702.1|
QDS	hypothetical protein wcw_1344 [Waddlia chondrophila WSU 86-1044].
QTX	Bacteria|Chlamydiae|Chlamydiales|Waddliaceae|Waddlia
QLN	248
DOM	Bac_PepC14|6.1e-16|58.5|0.0|22|248|0.789682539683|-
DOM	Peptidase_C14|0.00041|19.8|0.0|41|247|0.7|Caspase domain
AR1	Bac_PepC14[22-248,0.789682539683]
AR2	Bac_PepC14
CHD	CH-positive|C|H
>
QID	gi|284929357|ref|YP_003421879.1|
QDS	Caspase domain-containing protein [cyanobacterium UCYN-A].
QTX	Bacteria|Cyanobacteria|Chroococcales
QLN	744
DOM	Bac_PepC14|8.8e-32|110.4|0.0|35|330|0.924603174603|-
DOM	Peptidase_C14|5.4e-23|81.7|0.0|45|317|0.972|Caspase domain
AR1	Bac_PepC14[35-330,0.924603174603]
AR2	Bac_PepC14
CHD	CH-negative|S|Y
>
QID	gi|195953594|ref|YP_002121884.1|
QDS	peptidase C14 caspase catalytic subunit p20 [Hydrogenobaculum sp. Y04AAS1].
QTX	Bacteria|Aquificae|Aquificales|Aquificaceae|Hydrogenobaculum
QLN	440
DOM	Bac_PepC14|1.1e-23|83.8|0.0|126|438|0.865079365079|-
DOM	Peptidase_C14|1.4e-08|34.5|0.0|135|362|0.404|Caspase domain
AR1	Bac_PepC14[126-438,0.865079365079]
AR2	Bac_PepC14
CHD	CH-positive|C|H
>
QID	gi|37521199|ref|NP_924576.1|
QDS	WD-40 repeat-containing protein [Gloeobacter violaceus PCC 7421].
QTX	Bacteria|Cyanobacteria|Gloeobacteria|Gloeobacterales|Gloeobacter
QLN	1730
DOM	WD40|9.1e-09|34.6|0.0|1123|1161|0.948717948718|WD domain, G-beta repeat
DOM	WD40|1.7e-05|24.2|0.0|1164|1201|1.0|WD domain, G-beta repeat
DOM	WD40|2e-10|39.8|0.0|1246|1284|1.0|WD domain, G-beta repeat
DOM	WD40|1.3e-10|40.4|0.1|1288|1326|0.974358974359|WD domain, G-beta repeat
DOM	WD40|9.1e-11|40.9|0.0|1329|1367|0.923076923077|WD domain, G-beta repeat
DOM	WD40|5.8e-07|28.9|0.0|1411|1449|1.0|WD domain, G-beta repeat
DOM	WD40|0.00017|21.0|0.0|1492|1528|0.948717948718|WD domain, G-beta repeat
DOM	WD40|2.7e-05|23.6|0.0|1531|1569|0.974358974359|WD domain, G-beta repeat
DOM	WD40|8.2e-12|44.2|0.0|1572|1610|0.948717948718|WD domain, G-beta repeat
DOM	WD40|5.1e-13|48.1|0.0|1613|1651|1.0|WD domain, G-beta repeat
DOM	WD40|4.5e-08|32.4|0.0|1654|1691|0.923076923077|WD domain, G-beta repeat
DOM	Bac_PepC14|1.3e-48|165.5|0.0|12|285|0.960317460317|-
DOM	Peptidase_C14|2.1e-13|50.2|0.0|23|261|0.836|Caspase domain
DOM	eIF2A|0.00021|20.8|0.0|1513|1669|0.670103092784|Eukaryotic translation initiation factor eIF2A
DOM	NACHT|0.0054|16.0|0.9|556|719|0.880239520958|NACHT domain
AR1	Bac_PepC14[12-285,0.960317460317]|NACHT[556-719,0.880239520958]|WD40[1123-1161,0.948717948718]|WD40[1164-1201,1.0]|WD40[1246-1284,1.0]|WD40[1288-1326,0.974358974359]|WD40[1329-1367,0.923076923077]|WD40[1411-1449,1.0]|WD40[1492-1528,0.948717948718]|WD40[1531-1569,0.974358974359]|WD40[1572-1610,0.948717948718]|WD40[1613-1651,1.0]|WD40[1654-1691,0.923076923077]
AR2	Bac_PepC14|NACHT|WD40|WD40|WD40|WD40|WD40|WD40|WD40|WD40|WD40|WD40|WD40
CHD	CH-positive|C|H
>
QID	gi|113478009|ref|YP_724070.1|
QDS	WD-40 repeat-containing protein [Trichodesmium erythraeum IMS101].
QTX	Bacteria|Cyanobacteria|Oscillatoriales|Trichodesmium
QLN	1510
DOM	WD40|3.7e-09|35.8|0.0|836|872|0.769230769231|WD domain, G-beta repeat
DOM	WD40|2.1e-10|39.7|0.0|877|913|0.794871794872|WD domain, G-beta repeat
DOM	WD40|1.3e-10|40.4|0.0|918|954|0.794871794872|WD domain, G-beta repeat
DOM	WD40|2.2e-09|36.5|0.0|959|995|0.794871794872|WD domain, G-beta repeat
DOM	WD40|1.2e-09|37.3|0.1|1000|1036|0.794871794872|WD domain, G-beta repeat
DOM	WD40|1.9e-10|39.9|0.0|1040|1077|0.794871794872|WD domain, G-beta repeat
DOM	WD40|2.4e-10|39.6|0.0|1081|1118|0.794871794872|WD domain, G-beta repeat
DOM	WD40|1.5e-08|33.9|0.0|1124|1159|0.769230769231|WD domain, G-beta repeat
DOM	WD40|2.5e-10|39.5|0.0|1163|1200|0.794871794872|WD domain, G-beta repeat
DOM	WD40|1.9e-10|39.9|0.0|1204|1241|0.794871794872|WD domain, G-beta repeat
DOM	WD40|2.5e-10|39.5|0.0|1245|1282|0.794871794872|WD domain, G-beta repeat
DOM	WD40|3.4e-09|35.9|0.0|1286|1323|0.794871794872|WD domain, G-beta repeat
DOM	WD40|2e-10|39.8|0.0|1328|1364|0.794871794872|WD domain, G-beta repeat
DOM	WD40|3.4e-09|35.9|0.0|1368|1405|0.794871794872|WD domain, G-beta repeat
DOM	WD40|3.2e-05|23.3|0.0|1411|1445|0.74358974359|WD domain, G-beta repeat
DOM	Bac_PepC14|3.4e-46|157.6|0.0|1|290|0.873015873016|-
DOM	eIF2A|1.6e-09|37.4|0.1|824|952|0.59793814433|Eukaryotic translation initiation factor eIF2A
DOM	eIF2A|2.7e-05|23.6|0.1|910|999|0.386597938144|Eukaryotic translation initiation factor eIF2A
DOM	eIF2A|1.1e-07|31.4|0.2|993|1117|0.572164948454|Eukaryotic translation initiation factor eIF2A
DOM	eIF2A|0.0014|18.0|0.0|1109|1197|0.427835051546|Eukaryotic translation initiation factor eIF2A
DOM	eIF2A|2.9e-08|33.3|0.1|1164|1291|0.572164948454|Eukaryotic translation initiation factor eIF2A
DOM	eIF2A|7.7e-07|28.7|0.2|1279|1403|0.577319587629|Eukaryotic translation initiation factor eIF2A
DOM	Peptidase_C14|1.3e-10|41.1|0.1|7|281|0.896|Caspase domain
AR1	Bac_PepC14[1-290,0.873015873016]|WD40[877-913,0.794871794872]|WD40[918-954,0.794871794872]|WD40[959-995,0.794871794872]|WD40[1000-1036,0.794871794872]|WD40[1040-1077,0.794871794872]|WD40[1081-1118,0.794871794872]|WD40[1124-1159,0.769230769231]|WD40[1163-1200,0.794871794872]|WD40[1204-1241,0.794871794872]|WD40[1245-1282,0.794871794872]|WD40[1286-1323,0.794871794872]|WD40[1328-1364,0.794871794872]|WD40[1368-1405,0.794871794872]|WD40[1411-1445,0.74358974359]
AR2	Bac_PepC14|WD40|WD40|WD40|WD40|WD40|WD40|WD40|WD40|WD40|WD40|WD40|WD40|WD40|WD40
CHD	CH-positive|C|H
>
QID	gi|332665717|ref|YP_004448505.1|
QDS	peptidase C14 caspase catalytic subunit p20 [Haliscomenobacter hydrossis DSM 1100].
QTX	Bacteria|Bacteroidetes|Sphingobacteriia|Sphingobacteriales|Saprospiraceae|Haliscomenobacter
QLN	439
DOM	Bac_PepC14|9.4e-17|61.1|0.0|177|422|0.757936507937|-
DOM	Peptidase_C14|9.2e-10|38.3|0.0|203|428|0.788|Caspase domain
DOM	iTMHo|10|0|0|7|29|100|-
AR1	iTMHo[7-29,100]|Bac_PepC14[177-422,0.757936507937]
AR2	iTMHo|Bac_PepC14
CHD	CH-positive|C|H
>
QID	gi|312114027|ref|YP_004011623.1|
QDS	peptidase C14 caspase catalytic subunit p20 [Rhodomicrobium vannielii ATCC 17100].
QTX	Bacteria|Proteobacteria|Alphaproteobacteria|Rhizobiales|Hyphomicrobiaceae|Rhodomicrobium
QLN	515
DOM	TPR_1|0.0022|17.2|0.3|62|87|0.735294117647|Tetratricopeptide repeat
DOM	TPR_1|1.1e-05|24.5|0.9|88|121|0.970588235294|Tetratricopeptide repeat
DOM	TPR_1|1.1e-06|27.7|0.1|124|155|0.882352941176|Tetratricopeptide repeat
DOM	TPR_1|2.6e-07|29.7|0.3|158|188|0.911764705882|Tetratricopeptide repeat
DOM	TPR_1|3.5e-07|29.2|0.0|190|222|0.941176470588|Tetratricopeptide repeat
DOM	TPR_1|1.8e-08|33.3|0.4|224|256|0.911764705882|Tetratricopeptide repeat
DOM	Bac_PepC14|1.9e-42|145.3|0.0|278|515|0.944444444444|-
DOM	TPR_2|0.00013|21.3|1.0|88|121|0.941176470588|Tetratricopeptide repeat
DOM	TPR_2|3.9e-05|22.9|0.1|122|155|0.882352941176|Tetratricopeptide repeat
DOM	TPR_2|8.3e-06|25.0|0.2|156|188|0.911764705882|Tetratricopeptide repeat
DOM	TPR_2|1.1e-05|24.6|0.0|190|222|0.941176470588|Tetratricopeptide repeat
DOM	TPR_2|9.1e-09|34.3|0.4|224|256|0.941176470588|Tetratricopeptide repeat
DOM	Peptidase_C14|7.8e-24|84.4|0.0|288|511|1.0|Caspase domain
AR1	TPR_1[62-87,0.735294117647]|TPR_1[88-121,0.970588235294]|TPR_1[124-155,0.882352941176]|TPR_1[158-188,0.911764705882]|TPR_1[190-222,0.941176470588]|TPR_2[224-256,0.941176470588]|Bac_PepC14[278-515,0.944444444444]
AR2	TPR_1|TPR_1|TPR_1|TPR_1|TPR_1|TPR_2|Bac_PepC14
CHD	CH-positive|C|H
>
QID	gi|332665256|ref|YP_004448044.1|
QDS	peptidase C14 caspase catalytic subunit p20 [Haliscomenobacter hydrossis DSM 1100].
QTX	Bacteria|Bacteroidetes|Sphingobacteriia|Sphingobacteriales|Saprospiraceae|Haliscomenobacter
QLN	561
DOM	Bac_PepC14|1.5e-41|142.3|0.0|313|560|0.892857142857|-
DOM	Peptidase_C14|5.2e-24|85.0|0.0|324|549|0.916|Caspase domain
DOM	MORN|0.00049|19.4|0.2|164|186|0.913043478261|MORN repeat
DOM	MORN|0.00017|20.8|0.7|267|289|0.913043478261|MORN repeat
DOM	Peptidase_C13|7.4e-07|28.4|0.0|371|536|0.26953125|Peptidase C13 family
AR1	MORN[164-186,0.913043478261]|MORN[267-289,0.913043478261]|Bac_PepC14[313-560,0.892857142857]
AR2	MORN|MORN|Bac_PepC14
CHD	CH-positive|C|H
>
QID	gi|197121859|ref|YP_002133810.1|
QDS	peptidase C14 caspase catalytic subunit p20 [Anaeromyxobacter sp. K].
QTX	Bacteria|Proteobacteria|Deltaproteobacteria|Myxococcales|Cystobacterineae|Myxococcaceae|Anaeromyxobacter
QLN	578
DOM	Bac_PepC14|8.7e-48|162.8|0.4|68|337|0.936507936508|-
DOM	Peptidase_C14|1.1e-15|57.8|0.0|78|320|0.96|Caspase domain
DOM	Peptidase_C13|0.0089|15.0|0.0|117|231|0.296875|Peptidase C13 family
AR1	Bac_PepC14[68-337,0.936507936508]
AR2	Bac_PepC14
CHD	CH-positive|C|H
>
QID	gi|86360408|ref|YP_472296.1|
QDS	serine protease [Rhizobium etli CFN 42].
QTX	Bacteria|Proteobacteria|Alphaproteobacteria|Rhizobiales|Rhizobiaceae|Rhizobium/Agrobacterium group|Rhizobium
QLN	848
DOM	Trypsin|4.4e-57|192.9|0.0|38|291|1.0|Trypsin
DOM	Bac_PepC14|3e-29|102.1|0.0|384|668|0.837301587302|-
DOM	Peptidase_C14|2.4e-16|59.9|0.0|393|658|0.808|Caspase domain
AR1	Trypsin[38-291,1.0]|Bac_PepC14[384-668,0.837301587302]
AR2	Trypsin|Bac_PepC14
CHD	CH-negative|C|Q
>
QID	gi|262194407|ref|YP_003265616.1|
QDS	peptidase C14 caspase catalytic subunit p20 [Haliangium ochraceum DSM 14365].
QTX	Bacteria|Proteobacteria|Deltaproteobacteria|Myxococcales|Nannocystineae|Kofleriaceae|Haliangium
QLN	278
DOM	Bac_PepC14|4.5e-45|153.9|0.1|1|267|0.876984126984|-
DOM	Peptidase_C14|1.3e-15|57.5|0.0|3|252|0.936|Caspase domain
AR1	Bac_PepC14[1-267,0.876984126984]
AR2	Bac_PepC14
CHD	CH-positive|C|H
>
QID	gi|75908402|ref|YP_322698.1|
QDS	peptidase C14 [Anabaena variabilis ATCC 29413].
QTX	Bacteria|Cyanobacteria|Nostocales|Nostocaceae|Anabaena
QLN	1557
DOM	WD40|0.00067|19.1|0.0|940|968|0.692307692308|WD domain, G-beta repeat
DOM	WD40|7.9e-13|47.4|0.0|972|1010|0.948717948718|WD domain, G-beta repeat
DOM	WD40|1.9e-13|49.4|0.0|1016|1052|0.846153846154|WD domain, G-beta repeat
DOM	WD40|1.9e-13|49.4|0.0|1058|1094|0.846153846154|WD domain, G-beta repeat
DOM	WD40|2.3e-13|49.1|0.0|1100|1136|0.846153846154|WD domain, G-beta repeat
DOM	WD40|1.9e-13|49.4|0.0|1142|1178|0.846153846154|WD domain, G-beta repeat
DOM	WD40|4.1e-12|45.2|0.0|1184|1220|0.846153846154|WD domain, G-beta repeat
DOM	WD40|3.7e-11|42.1|0.0|1226|1262|0.846153846154|WD domain, G-beta repeat
DOM	WD40|1.3e-12|46.7|0.0|1268|1304|0.846153846154|WD domain, G-beta repeat
DOM	WD40|7.7e-13|47.5|0.0|1310|1346|0.846153846154|WD domain, G-beta repeat
DOM	WD40|1e-12|47.1|0.1|1352|1388|0.846153846154|WD domain, G-beta repeat
DOM	WD40|6e-13|47.8|0.1|1395|1430|0.846153846154|WD domain, G-beta repeat
DOM	WD40|3.2e-13|48.7|0.1|1436|1472|0.846153846154|WD domain, G-beta repeat
DOM	WD40|1.1e-11|43.8|0.0|1478|1514|0.846153846154|WD domain, G-beta repeat
DOM	Bac_PepC14|4e-44|150.8|0.0|1|266|0.912698412698|-
DOM	eIF2A|0.0094|15.4|0.0|1314|1439|0.644329896907|Eukaryotic translation initiation factor eIF2A
DOM	Peptidase_C14|2.8e-12|46.6|0.0|3|336|0.58|Caspase domain
DOM	NACHT|1.8e-06|27.4|0.0|445|628|0.940119760479|NACHT domain
DOM	Pentapeptide|0.00047|19.0|0.2|900|937|0.9|Pentapeptide repeats (8 copies)
AR1	Bac_PepC14[1-266,0.912698412698]|NACHT[445-628,0.940119760479]|Pentapeptide[900-937,0.9]|WD40[940-968,0.692307692308]|WD40[972-1010,0.948717948718]|WD40[1016-1052,0.846153846154]|WD40[1058-1094,0.846153846154]|WD40[1100-1136,0.846153846154]|WD40[1142-1178,0.846153846154]|WD40[1184-1220,0.846153846154]|WD40[1226-1262,0.846153846154]|WD40[1268-1304,0.846153846154]|WD40[1310-1346,0.846153846154]|WD40[1352-1388,0.846153846154]|WD40[1395-1430,0.846153846154]|WD40[1436-1472,0.846153846154]|WD40[1478-1514,0.846153846154]
AR2	Bac_PepC14|NACHT|Pentapeptide|WD40|WD40|WD40|WD40|WD40|WD40|WD40|WD40|WD40|WD40|WD40|WD40|WD40|WD40
CHD	CH-positive|C|H
>
QID	gi|29827612|ref|NP_822246.1|
QDS	hypothetical protein SAV_1071 [Streptomyces avermitilis MA-4680].
QTX	Bacteria|Actinobacteria|Actinobacteridae|Actinomycetales|Streptomycineae|Streptomycetaceae|Streptomyces
QLN	390
DOM	Bac_PepC14|9.7e-32|110.2|0.0|8|301|0.849206349206|-
DOM	Peptidase_C14|6.9e-07|28.9|0.0|20|283|0.696|Caspase domain
AR1	Bac_PepC14[8-301,0.849206349206]
AR2	Bac_PepC14
CHD	CH-positive|C|H
>
QID	gi|262198748|ref|YP_003269957.1|
QDS	peptidase C14 caspase catalytic subunit p20 [Haliangium ochraceum DSM 14365].
QTX	Bacteria|Proteobacteria|Deltaproteobacteria|Myxococcales|Nannocystineae|Kofleriaceae|Haliangium
QLN	641
DOM	Bac_PepC14|6.2e-30|104.3|0.1|1|258|0.785714285714|-
DOM	Peptidase_C14|7.3e-17|61.6|0.0|1|230|0.72|Caspase domain
AR1	Bac_PepC14[1-258,0.785714285714]
AR2	Bac_PepC14
CHD	CH-positive|C|H
>
QID	gi|332665142|ref|YP_004447930.1|
QDS	peptidase C14 caspase catalytic subunit p20 [Haliscomenobacter hydrossis DSM 1100].
QTX	Bacteria|Bacteroidetes|Sphingobacteriia|Sphingobacteriales|Saprospiraceae|Haliscomenobacter
QLN	936
DOM	Bac_PepC14|8.2e-45|153.0|0.2|681|934|0.892857142857|-
DOM	Peptidase_C14|1.8e-22|80.0|0.0|691|927|0.944|Caspase domain
DOM	WD40|3.3e-05|23.3|0.0|10|45|0.769230769231|WD domain, G-beta repeat
AR1	WD40[10-45,0.769230769231]|Bac_PepC14[681-934,0.892857142857]
AR2	WD40|Bac_PepC14
CHD	CH-positive|C|H
>
QID	gi|218437754|ref|YP_002376083.1|
QDS	peptidase C14 caspase catalytic subunit p20 [Cyanothece sp. PCC 7424].
QTX	Bacteria|Cyanobacteria|Chroococcales|Cyanothece
QLN	789
DOM	Bac_PepC14|9.2e-37|126.7|0.0|43|335|0.912698412698|-
DOM	Peptidase_C14|8.1e-29|100.7|0.0|53|326|0.976|Caspase domain
AR1	Bac_PepC14[43-335,0.912698412698]
AR2	Bac_PepC14
CHD	CH-negative|S|Y
>
QID	gi|288962561|ref|YP_003452856.1|
QDS	hypothetical protein AZL_d04860 [Azospirillum sp. B510].
QTX	Bacteria|Proteobacteria|Alphaproteobacteria|Rhodospirillales|Rhodospirillaceae|Azospirillum
QLN	1814
DOM	Bac_PepC14|8e-40|136.7|0.0|1569|1811|0.916666666667|-
DOM	Haemagg_act|2.1e-23|82.0|0.0|121|235|0.95867768595|haemagglutination activity domain
DOM	Peptidase_C14|1.6e-16|60.5|0.0|1579|1793|0.58|Caspase domain
AR1	Haemagg_act[121-235,0.95867768595]|Bac_PepC14[1569-1811,0.916666666667]
AR2	Haemagg_act|Bac_PepC14
CHD	CH-positive|C|H
>
QID	gi|238925094|ref|YP_002938611.1|
QDS	hypothetical protein EUBREC_2747 [Eubacterium rectale ATCC 33656].
QTX	Bacteria|Firmicutes|Clostridia|Clostridiales|Eubacteriaceae|Eubacterium
QLN	615
DOM	Bac_PepC14|1.3e-19|70.5|0.0|2|243|0.857142857143|-
DOM	Peptidase_C14|7.2e-05|22.3|1.0|5|211|0.552|Caspase domain
AR1	Bac_PepC14[2-243,0.857142857143]
AR2	Bac_PepC14
CHD	CH-positive|C|H
>
QID	gi|332662239|ref|YP_004445027.1|
QDS	peptidase C14 caspase catalytic subunit p20 [Haliscomenobacter hydrossis DSM 1100].
QTX	Bacteria|Bacteroidetes|Sphingobacteriia|Sphingobacteriales|Saprospiraceae|Haliscomenobacter
QLN	529
DOM	Bac_PepC14|7.5e-50|169.6|0.0|297|529|0.916666666667|-
DOM	Peptidase_C14|6.6e-29|101.0|0.0|307|527|0.984|Caspase domain
AR1	Bac_PepC14[297-529,0.916666666667]
AR2	Bac_PepC14
CHD	CH-positive|C|H
>
QID	gi|186683515|ref|YP_001866711.1|
QDS	peptidase C14, caspase catalytic subunit p20 [Nostoc punctiforme PCC 73102].
QTX	Bacteria|Cyanobacteria|Nostocales|Nostocaceae|Nostoc
QLN	772
DOM	Bac_PepC14|4.6e-49|167.0|0.0|1|303|0.896825396825|-
DOM	Peptidase_C14|3.2e-28|98.8|0.1|5|289|0.968|Caspase domain
DOM	CHAT|0.0003|19.6|0.0|2|182|0.492907801418|CHAT domain
DOM	oTMHi|10|0|0|711|729|100|-
AR1	Bac_PepC14[1-303,0.896825396825]|oTMHi[711-729,100]
AR2	Bac_PepC14|oTMHi
CHD	CH-positive|C|H
>
QID	gi|113475711|ref|YP_721772.1|
QDS	peptidase C14, caspase catalytic subunit p20 [Trichodesmium erythraeum IMS101].
QTX	Bacteria|Cyanobacteria|Oscillatoriales|Trichodesmium
QLN	324
DOM	Bac_PepC14|2.7e-44|151.3|0.0|1|249|0.912698412698|-
DOM	Peptidase_C14|3.1e-16|59.6|0.0|8|238|0.988|Caspase domain
AR1	Bac_PepC14[1-249,0.912698412698]
AR2	Bac_PepC14
CHD	CH-positive|C|H
>
QID	gi|218203849|ref|YP_002364704.1|
QDS	peptidase C14 caspase catalytic subunit p20 [Cyanothece sp. PCC 8801].
QTX	Bacteria|Cyanobacteria|Chroococcales|Cyanothece
QLN	795
DOM	Bac_PepC14|5e-45|153.7|0.1|12|292|0.849206349206|-
DOM	Peptidase_C14|2.2e-17|63.3|0.0|23|255|0.836|Caspase domain
AR1	Bac_PepC14[12-292,0.849206349206]
AR2	Bac_PepC14
CHD	CH-positive|C|H
>
QID	gi|332663385|ref|YP_004446173.1|
QDS	sulfatase-modifying factor protein [Haliscomenobacter hydrossis DSM 1100].
QTX	Bacteria|Bacteroidetes|Sphingobacteriia|Sphingobacteriales|Saprospiraceae|Haliscomenobacter
QLN	621
DOM	FGE-sulfatase|7.9e-53|179.1|1.7|361|616|0.992307692308|Formylglycine-generating sulfatase enzyme
DOM	Bac_PepC14|2.5e-33|115.4|0.0|13|265|0.90873015873|-
DOM	Peptidase_C14|2.5e-15|56.6|0.0|24|283|0.776|Caspase domain
AR1	Bac_PepC14[13-265,0.90873015873]|FGE-sulfatase[361-616,0.992307692308]
AR2	Bac_PepC14|FGE-sulfatase
CHD	CH-positive|C|H
>
QID	gi|218440501|ref|YP_002378830.1|
QDS	diguanylate cyclase [Cyanothece sp. PCC 7424].
QTX	Bacteria|Cyanobacteria|Chroococcales|Cyanothece
QLN	902
DOM	GGDEF|8.5e-49|164.9|0.0|733|896|0.993788819876|GGDEF domain
DOM	Bac_PepC14|2.9e-40|138.1|0.0|1|253|0.857142857143|-
DOM	Peptidase_C14|1.9e-19|70.1|0.0|3|236|0.836|Caspase domain
AR1	Bac_PepC14[1-253,0.857142857143]|GGDEF[733-896,0.993788819876]
AR2	Bac_PepC14|GGDEF
CHD	CH-positive|C|H
>
QID	gi|220925347|ref|YP_002500649.1|
QDS	peptidase C14 caspase catalytic subunit p20 [Methylobacterium nodulans ORS 2060].
QTX	Bacteria|Proteobacteria|Alphaproteobacteria|Rhizobiales|Methylobacteriaceae|Methylobacterium
QLN	813
DOM	Bac_PepC14|4.2e-30|104.9|0.0|21|265|0.956349206349|-
DOM	Peptidase_C14|1.8e-16|60.3|0.0|31|253|0.976|Caspase domain
DOM	iTMHo|10|0|0|7|26|100|-
AR1	Bac_PepC14[21-265,0.956349206349]
AR2	Bac_PepC14
CHD	CH-negative|A|Y
>
QID	gi|189500270|ref|YP_001959740.1|
QDS	hypothetical protein Cphamn1_1329 [Chlorobium phaeobacteroides BS1].
QTX	Bacteria|Chlorobi|Chlorobia|Chlorobiales|Chlorobiaceae|Chlorobium/Pelodictyon group|Chlorobium
QLN	355
DOM	Bac_PepC14|3.2e-22|79.0|0.0|1|287|0.833333333333|-
DOM	Peptidase_C14|2.1e-07|30.6|0.0|5|262|0.832|Caspase domain
AR1	Bac_PepC14[1-287,0.833333333333]
AR2	Bac_PepC14
CHD	CH-positive|C|H
>
QID	gi|29828880|ref|NP_823514.1|
QDS	hypothetical protein SAV_2338 [Streptomyces avermitilis MA-4680].
QTX	Bacteria|Actinobacteria|Actinobacteridae|Actinomycetales|Streptomycineae|Streptomycetaceae|Streptomyces
QLN	701
DOM	Bac_PepC14|6.1e-12|45.3|0.0|11|233|0.698412698413|-
DOM	Peptidase_C14|0.0065|15.9|0.0|18|220|0.364|Caspase domain
AR1	Bac_PepC14[11-233,0.698412698413]
AR2	Bac_PepC14
CHD	CH-positive|C|H
>
QID	gi|148553721|ref|YP_001261303.1|
QDS	peptidase C14, caspase catalytic subunit p20 [Sphingomonas wittichii RW1].
QTX	Bacteria|Proteobacteria|Alphaproteobacteria|Sphingomonadales|Sphingomonadaceae|Sphingomonas
QLN	612
DOM	Bac_PepC14|1.7e-40|138.9|0.0|1|337|0.944444444444|-
DOM	Peptidase_C14|2.1e-32|112.5|0.0|15|325|0.792|Caspase domain
AR1	Bac_PepC14[1-337,0.944444444444]
AR2	Bac_PepC14
CHD	CH-positive|C|H
>
QID	gi|337264843|ref|YP_004608898.1|
QDS	peptidase C14 caspase catalytic subunit p20 [Mesorhizobium opportunistum WSM2075].
QTX	Bacteria|Proteobacteria|Alphaproteobacteria|Rhizobiales|Phyllobacteriaceae|Mesorhizobium
QLN	876
DOM	Bac_PepC14|4.5e-44|150.6|0.1|12|266|0.968253968254|-
DOM	Peptidase_C14|2.9e-32|112.1|0.0|22|254|0.964|Caspase domain
DOM	TPR_1|0.0045|16.2|0.1|676|709|0.882352941176|Tetratricopeptide repeat
AR1	Bac_PepC14[12-266,0.968253968254]|TPR_1[676-709,0.882352941176]
AR2	Bac_PepC14|TPR_1
CHD	CH-positive|C|H
>
QID	gi|77465498|ref|YP_355001.1|
QDS	caspase-1, p20 [Rhodobacter sphaeroides 2.4.1].
QTX	Bacteria|Proteobacteria|Alphaproteobacteria|Rhodobacterales|Rhodobacteraceae|Rhodobacter
QLN	971
DOM	Bac_PepC14|1.5e-45|155.5|0.0|27|298|0.972222222222|-
DOM	Sel1|9.9e-05|22.5|0.1|566|601|0.871794871795|Sel1 repeat
DOM	Sel1|0.0003|21.0|0.1|602|637|0.948717948718|Sel1 repeat
DOM	Sel1|1.8e-06|28.1|0.1|638|673|0.923076923077|Sel1 repeat
DOM	Sel1|8.7e-06|25.9|0.0|674|709|0.923076923077|Sel1 repeat
DOM	Sel1|1.5e-06|28.3|0.6|710|745|1.0|Sel1 repeat
DOM	Sel1|0.01|16.2|0.0|782|811|0.74358974359|Sel1 repeat
DOM	Sel1|0.00011|22.5|0.2|853|885|0.897435897436|Sel1 repeat
DOM	Peptidase_C14|1.6e-18|67.0|0.0|37|286|1.0|Caspase domain
DOM	Apc3|0.0034|17.2|0.1|513|596|0.797619047619|Anaphase-promoting complex, cyclosome, subunit 3
DOM	TPR_2|0.0037|16.8|0.9|534|563|0.794117647059|Tetratricopeptide repeat
AR1	Bac_PepC14[27-298,0.972222222222]|Sel1[566-601,0.871794871795]|Sel1[602-637,0.948717948718]|Sel1[638-673,0.923076923077]|Sel1[674-709,0.923076923077]|Sel1[710-745,1.0]|Sel1[782-811,0.74358974359]|Sel1[853-885,0.897435897436]
AR2	Bac_PepC14|Sel1|Sel1|Sel1|Sel1|Sel1|Sel1|Sel1
CHD	CH-positive|C|H
>
QID	gi|45659209|ref|YP_003295.1|
QDS	polysaccharide deacetylase [Leptospira interrogans serovar Copenhageni str. Fiocruz L1-130].
QTX	Bacteria|Spirochaetes|Spirochaetales|Leptospiraceae|Leptospira
QLN	540
DOM	Bac_PepC14|6.5e-40|137.0|0.0|16|285|0.964285714286|-
DOM	Peptidase_C14|2.9e-32|112.0|0.1|25|270|0.956|Caspase domain
DOM	Peptidase_C13|6.7e-06|25.3|0.0|37|169|0.3046875|Peptidase C13 family
DOM	Cna_B|0.0017|17.8|0.1|451|526|0.4|Cna protein B-type domain
DOM	iTMHo|10|0|0|5|22|100|-
AR1	Bac_PepC14[16-285,0.964285714286]|Cna_B[451-526,0.4]
AR2	Bac_PepC14|Cna_B
CHD	CH-positive|C|H
>
QID	gi|325971740|ref|YP_004247931.1|
QDS	hypothetical protein SpiBuddy_1913 [Spirochaeta sp. Buddy].
QTX	Bacteria|Spirochaetes|Spirochaetales|Spirochaetaceae|Spirochaeta
QLN	333
DOM	Bac_PepC14|1.3e-18|67.2|0.0|21|330|0.837301587302|-
DOM	Peptidase_C14|2.2e-08|33.8|0.0|31|277|0.8|Caspase domain
AR1	Bac_PepC14[21-330,0.837301587302]
AR2	Bac_PepC14
CHD	CH-positive|C|H
>
QID	gi|240137938|ref|YP_002962410.1|
QDS	hypothetical protein MexAM1_META1p1269 [Methylobacterium extorquens AM1].
QTX	Bacteria|Proteobacteria|Alphaproteobacteria|Rhizobiales|Methylobacteriaceae|Methylobacterium
QLN	575
DOM	Bac_PepC14|5.7e-52|176.5|0.0|232|565|0.960317460317|-
DOM	Peptidase_C14|4.9e-40|137.5|0.0|242|544|0.956|Caspase domain
AR1	Bac_PepC14[232-565,0.960317460317]
AR2	Bac_PepC14
CHD	CH-positive|C|H
>
QID	gi|220921328|ref|YP_002496629.1|
QDS	peptidase C14 caspase catalytic subunit p20 [Methylobacterium nodulans ORS 2060].
QTX	Bacteria|Proteobacteria|Alphaproteobacteria|Rhizobiales|Methylobacteriaceae|Methylobacterium
QLN	728
DOM	Bac_PepC14|1.8e-45|155.2|0.3|18|259|0.964285714286|-
DOM	Peptidase_C14|1.4e-27|96.7|0.0|28|247|0.968|Caspase domain
AR1	Bac_PepC14[18-259,0.964285714286]
AR2	Bac_PepC14
CHD	CH-positive|C|H
>
QID	gi|316933468|ref|YP_004108450.1|
QDS	DEAD/DEAH box helicase domain-containing protein [Rhodopseudomonas palustris DX-1].
QTX	Bacteria|Proteobacteria|Alphaproteobacteria|Rhizobiales|Bradyrhizobiaceae|Rhodopseudomonas
QLN	1034
DOM	Bac_PepC14|7.6e-44|149.9|0.0|1|254|0.873015873016|-
DOM	DEAD|8.5e-16|57.6|0.0|289|456|0.898203592814|DEAD/DEAH box helicase
DOM	Peptidase_C14|5.6e-12|45.6|0.0|4|237|0.948|Caspase domain
DOM	Helicase_C|2.4e-08|33.4|0.0|575|659|0.935897435897|Helicase conserved C-terminal domain
AR1	Bac_PepC14[1-254,0.873015873016]|DEAD[289-456,0.898203592814]|Helicase_C[575-659,0.935897435897]
AR2	Bac_PepC14|DEAD|Helicase_C
CHD	CH-positive|C|H
>
QID	gi|242277646|ref|YP_002989775.1|
QDS	peptidase C14 caspase catalytic subunit p20 [Desulfovibrio salexigens DSM 2638].
QTX	Bacteria|Proteobacteria|Deltaproteobacteria|Desulfovibrionales|Desulfovibrionaceae|Desulfovibrio
QLN	507
DOM	Bac_PepC14|1.7e-41|142.2|0.0|252|505|0.900793650794|-
DOM	Peptidase_C14|1.3e-17|64.1|0.0|262|503|0.956|Caspase domain
DOM	iTMHo|10|0|0|7|24|100|-
AR1	iTMHo[7-24,100]|Bac_PepC14[252-505,0.900793650794]
AR2	iTMHo|Bac_PepC14
CHD	CH-positive|C|H
>
QID	gi|241204288|ref|YP_002975384.1|
QDS	peptidase C14 caspase catalytic subunit p20 [Rhizobium leguminosarum bv. trifolii WSM1325].
QTX	Bacteria|Proteobacteria|Alphaproteobacteria|Rhizobiales|Rhizobiaceae|Rhizobium/Agrobacterium group|Rhizobium
QLN	486
DOM	Bac_PepC14|8.7e-48|162.8|0.0|1|236|0.924603174603|-
DOM	Peptidase_C14|3.4e-28|98.7|0.0|5|226|0.964|Caspase domain
AR1	Bac_PepC14[1-236,0.924603174603]
AR2	Bac_PepC14
CHD	CH-positive|C|H
>
QID	gi|291297894|ref|YP_003509172.1|
QDS	Clp domain-containing protein [Stackebrandtia nassauensis DSM 44728].
QTX	Bacteria|Actinobacteria|Actinobacteridae|Actinomycetales|Glycomycineae|Glycomycetaceae|Stackebrandtia
QLN	765
DOM	Bac_PepC14|1.2e-26|93.6|0.2|516|763|0.880952380952|-
DOM	Clp_N|1.5e-07|30.9|1.0|90|142|0.981132075472|Clp amino terminal domain
DOM	Peptidase_C14|2.6e-07|30.3|0.0|526|749|0.624|Caspase domain
DOM	Arch_ATPase|0.0085|15.5|0.0|195|242|0.166666666667|Archaeal ATPase
AR1	Clp_N[90-142,0.981132075472]|Arch_ATPase[195-242,0.166666666667]|Bac_PepC14[516-763,0.880952380952]
AR2	Clp_N|Arch_ATPase|Bac_PepC14
CHD	CH-positive|C|H
>
QID	gi|77465431|ref|YP_354934.1|
QDS	hypothetical protein RSP_3429 [Rhodobacter sphaeroides 2.4.1].
QTX	Bacteria|Proteobacteria|Alphaproteobacteria|Rhodobacterales|Rhodobacteraceae|Rhodobacter
QLN	609
DOM	Bac_PepC14|1.2e-41|142.7|0.1|319|608|0.912698412698|-
DOM	Peptidase_C14|1.5e-23|83.5|0.0|330|574|0.8|Caspase domain
AR1	Bac_PepC14[319-608,0.912698412698]
AR2	Bac_PepC14
CHD	CH-positive|C|H
>
QID	gi|52842632|ref|YP_096431.1|
QDS	hypothetical protein lpg2423 [Legionella pneumophila subsp. pneumophila str. Philadelphia 1].
QTX	Bacteria|Proteobacteria|Gammaproteobacteria|Legionellales|Legionellaceae|Legionella
QLN	576
DOM	Bac_PepC14|8.2e-07|28.5|0.0|73|278|0.511904761905|-
DOM	iTMHo|10|0|0|13|35|100|-
AR1	iTMHo[13-35,100]|Bac_PepC14[73-278,0.511904761905]
AR2	iTMHo|Bac_PepC14
CHD	CH-positive|C|H
>
QID	gi|241667094|ref|YP_002985178.1|
QDS	peptidase S1 and S6 chymotrypsin/Hap [Rhizobium leguminosarum bv. trifolii WSM1325].
QTX	Bacteria|Proteobacteria|Alphaproteobacteria|Rhizobiales|Rhizobiaceae|Rhizobium/Agrobacterium group|Rhizobium
QLN	841
DOM	Trypsin|5.9e-57|192.5|0.0|38|291|1.0|Trypsin
DOM	Bac_PepC14|3.8e-31|108.3|0.0|378|673|0.84126984127|-
DOM	Peptidase_C14|4.8e-18|65.5|0.0|387|651|0.728|Caspase domain
AR1	Trypsin[38-291,1.0]|Bac_PepC14[378-673,0.84126984127]
AR2	Trypsin|Bac_PepC14
CHD	CH-negative|C|Q
>
QID	gi|86608107|ref|YP_476869.1|
QDS	C14 family peptidase [Synechococcus sp. JA-2-3B'a(2-13)].
QTX	Bacteria|Cyanobacteria|Chroococcales|Synechococcus
QLN	732
DOM	Bac_PepC14|4.4e-24|85.1|0.0|32|308|0.944444444444|-
DOM	Peptidase_C14|1.9e-10|40.6|0.0|41|291|0.828|Caspase domain
AR1	Bac_PepC14[32-308,0.944444444444]
AR2	Bac_PepC14
CHD	CH-negative|G|Y
>
QID	gi|158341568|ref|YP_001522732.1|
QDS	dead/deah box helicase domain-containing protein [Acaryochloris marina MBIC11017].
QTX	Bacteria|Cyanobacteria|Chroococcales|Acaryochloris
QLN	1007
DOM	Bac_PepC14|1.1e-33|116.6|0.0|1|243|0.884920634921|-
DOM	DEAD|7.1e-19|67.6|0.0|284|454|0.946107784431|DEAD/DEAH box helicase
DOM	Peptidase_C14|4.3e-14|52.5|0.0|4|230|0.936|Caspase domain
DOM	Helicase_C|6.2e-05|22.5|0.0|577|660|0.871794871795|Helicase conserved C-terminal domain
DOM	ResIII|0.00092|18.8|0.0|281|382|0.364130434783|Type III restriction enzyme, res subunit
AR1	Bac_PepC14[1-243,0.884920634921]|DEAD[284-454,0.946107784431]|Helicase_C[577-660,0.871794871795]
AR2	Bac_PepC14|DEAD|Helicase_C
CHD	CH-positive|C|H
>
QID	gi|56421828|ref|YP_149146.1|
QDS	hypothetical protein GK3293 [Geobacillus kaustophilus HTA426].
QTX	Bacteria|Firmicutes|Bacillales|Bacillaceae|Geobacillus
QLN	477
DOM	Bac_PepC14|1.2e-45|155.7|0.0|1|241|0.912698412698|-
DOM	Peptidase_C14|1.6e-21|76.9|0.0|3|230|0.968|Caspase domain
AR1	Bac_PepC14[1-241,0.912698412698]
AR2	Bac_PepC14
CHD	CH-positive|C|H
>
QID	gi|157414586|ref|YP_001481842.1|
QDS	hypothetical protein C8J_0266 [Campylobacter jejuni subsp. jejuni 81116].
QTX	Bacteria|Proteobacteria|Epsilonproteobacteria|Campylobacterales|Campylobacteraceae|Campylobacter
QLN	495
DOM	Bac_PepC14|1.5e-30|106.3|0.0|1|233|0.892857142857|-
DOM	Peptidase_C14|6.2e-15|55.3|2.0|3|208|0.832|Caspase domain
AR1	Bac_PepC14[1-233,0.892857142857]
AR2	Bac_PepC14
CHD	CH-positive|C|H
>
QID	gi|27379202|ref|NP_770731.1|
QDS	hypothetical protein bll4091 [Bradyrhizobium japonicum USDA 110].
QTX	Bacteria|Proteobacteria|Alphaproteobacteria|Rhizobiales|Bradyrhizobiaceae|Bradyrhizobium
QLN	592
DOM	Bac_PepC14|1.2e-49|168.9|0.1|166|412|0.984126984127|-
DOM	Peptidase_C14|4.5e-26|91.8|0.0|176|400|1.0|Caspase domain
DOM	oTMHi|10|0|0|127|144|100|-
DOM	iTMHo|10|0|0|149|171|100|-
AR1	oTMHi[127-144,100]|Bac_PepC14[166-412,0.984126984127]
AR2	oTMHi|Bac_PepC14
CHD	CH-positive|C|H
>
QID	gi|39995822|ref|NP_951773.1|
QDS	hypothetical protein GSU0716 [Geobacter sulfurreducens PCA].
QTX	Bacteria|Proteobacteria|Deltaproteobacteria|Desulfuromonadales|Geobacteraceae|Geobacter
QLN	277
DOM	Bac_PepC14|1.1e-42|146.1|0.0|1|277|0.940476190476|-
DOM	Peptidase_C14|4.6e-35|121.2|0.0|4|270|0.936|Caspase domain
DOM	Nif11|0.0025|17.4|0.1|21|50|0.469387755102|Nitrogen fixation protein of unknown function
AR1	Bac_PepC14[1-277,0.940476190476]
AR2	Bac_PepC14
CHD	CH-positive|C|H
>
QID	gi|126463833|ref|YP_001044946.1|
QDS	peptidase C14, caspase catalytic subunit p20 [Rhodobacter sphaeroides ATCC 17029].
QTX	Bacteria|Proteobacteria|Alphaproteobacteria|Rhodobacterales|Rhodobacteraceae|Rhodobacter
QLN	612
DOM	Bac_PepC14|2e-41|142.0|0.1|322|611|0.904761904762|-
DOM	Peptidase_C14|1.5e-23|83.5|0.0|333|577|0.8|Caspase domain
AR1	Bac_PepC14[322-611,0.904761904762]
AR2	Bac_PepC14
CHD	CH-positive|C|H
>
QID	gi|218779975|ref|YP_002431293.1|
QDS	hypothetical protein Dalk_2131 [Desulfatibacillum alkenivorans AK-01].
QTX	Bacteria|Proteobacteria|Deltaproteobacteria|Desulfobacterales|Desulfobacteraceae|Desulfatibacillum
QLN	503
DOM	Bac_PepC14|9.6e-11|41.4|0.0|13|264|0.920634920635|-
DOM	Peptidase_C13|3.7e-09|35.9|0.2|101|248|0.4765625|Peptidase C13 family
AR1	Bac_PepC14[13-264,0.920634920635]
AR2	Bac_PepC14
CHD	CH-positive|C|H
>
QID	gi|146343731|ref|YP_001208779.1|
QDS	caspase-like domain-containing protein [Bradyrhizobium sp. ORS 278].
QTX	Bacteria|Proteobacteria|Alphaproteobacteria|Rhizobiales|Bradyrhizobiaceae|Bradyrhizobium
QLN	529
DOM	Bac_PepC14|5.3e-35|120.9|0.0|42|283|0.936507936508|-
DOM	Peptidase_C14|7.1e-26|91.1|0.0|51|271|0.988|Caspase domain
DOM	TPR_1|1.3e-07|30.6|0.0|384|417|1.0|Tetratricopeptide repeat
DOM	TPR_1|6.8e-05|22.0|0.0|418|451|0.970588235294|Tetratricopeptide repeat
DOM	TPR_2|8.2e-06|25.0|0.0|384|417|1.0|Tetratricopeptide repeat
DOM	iTMHo|10|0|0|20|42|100|-
AR1	iTMHo[20-42,100]|Bac_PepC14[42-283,0.936507936508]|TPR_1[384-417,1.0]|TPR_1[418-451,0.970588235294]
AR2	iTMHo|Bac_PepC14|TPR_1|TPR_1
CHD	CH-negative|S|Y
>
QID	gi|257058430|ref|YP_003136318.1|
QDS	hypothetical protein Cyan8802_0535 [Cyanothece sp. PCC 8802].
QTX	Bacteria|Cyanobacteria|Chroococcales|Cyanothece
QLN	443
DOM	Bac_PepC14|2e-10|40.4|0.0|104|364|0.753968253968|-
DOM	CHAT|3.6e-06|25.9|0.0|61|235|0.248226950355|CHAT domain
DOM	Peptidase_C14|0.0015|18.0|0.0|98|311|0.388|Caspase domain
DOM	Peptidase_C13|0.0075|15.2|0.0|148|242|0.26171875|Peptidase C13 family
AR1	Bac_PepC14[104-364,0.753968253968]
AR2	Bac_PepC14
CHD	CH-positive|C|H
>
QID	gi|226950455|ref|YP_002805546.1|
QDS	hypothetical protein CLM_3430 [Clostridium botulinum A2 str. Kyoto].
QTX	Bacteria|Firmicutes|Clostridia|Clostridiales|Clostridiaceae|Clostridium
QLN	449
DOM	Bac_PepC14|2.6e-31|108.8|0.0|190|446|0.90873015873|-
DOM	Peptidase_C14|1e-18|67.7|0.3|201|439|0.876|Caspase domain
AR1	Bac_PepC14[190-446,0.90873015873]
AR2	Bac_PepC14
CHD	CH-positive|C|H
>
QID	gi|256374346|ref|YP_003098006.1|
QDS	peptidase C14 caspase catalytic subunit p20 [Actinosynnema mirum DSM 43827].
QTX	Bacteria|Actinobacteria|Actinobacteridae|Actinomycetales|Pseudonocardineae|Actinosynnemataceae|Actinosynnema
QLN	313
DOM	Bac_PepC14|6.9e-41|140.2|0.1|1|231|0.896825396825|-
DOM	Peptidase_C14|3.9e-13|49.4|0.0|2|216|0.964|Caspase domain
AR1	Bac_PepC14[1-231,0.896825396825]
AR2	Bac_PepC14
CHD	CH-positive|C|H
>
QID	gi|316933920|ref|YP_004108902.1|
QDS	peptidase C14 caspase catalytic subunit p20 [Rhodopseudomonas palustris DX-1].
QTX	Bacteria|Proteobacteria|Alphaproteobacteria|Rhizobiales|Bradyrhizobiaceae|Rhodopseudomonas
QLN	811
DOM	Bac_PepC14|1.9e-30|106.0|0.0|23|265|0.948412698413|-
DOM	Peptidase_C14|1.8e-19|70.1|0.0|33|254|0.992|Caspase domain
AR1	Bac_PepC14[23-265,0.948412698413]
AR2	Bac_PepC14
CHD	CH-negative|A|Y
>
QID	gi|284041293|ref|YP_003391223.1|
QDS	peptidase C14 caspase catalytic subunit p20 [Spirosoma linguale DSM 74].
QTX	Bacteria|Bacteroidetes|Cytophagia|Cytophagales|Cytophagaceae|Spirosoma
QLN	511
DOM	Bac_PepC14|2.1e-38|132.0|0.1|254|509|0.880952380952|-
DOM	Peptidase_C14|1e-19|70.9|0.0|264|504|0.916|Caspase domain
DOM	TPR_1|8.8e-08|31.1|0.8|96|129|0.970588235294|Tetratricopeptide repeat
DOM	TPR_1|0.00042|19.5|1.1|199|236|0.882352941176|Tetratricopeptide repeat
DOM	TPR_2|7.9e-06|25.1|0.7|96|129|0.970588235294|Tetratricopeptide repeat
DOM	TPR_2|0.004|16.6|1.1|199|232|0.794117647059|Tetratricopeptide repeat
DOM	iTMHo|10|0|0|2|24|100|-
AR1	iTMHo[2-24,100]|TPR_1[96-129,0.970588235294]|TPR_1[199-236,0.882352941176]|Bac_PepC14[254-509,0.880952380952]
AR2	iTMHo|TPR_1|TPR_1|Bac_PepC14
CHD	CH-positive|C|H
>
QID	gi|37519663|ref|NP_923040.1|
QDS	hypothetical protein glr0094 [Gloeobacter violaceus PCC 7421].
QTX	Bacteria|Cyanobacteria|Gloeobacteria|Gloeobacterales|Gloeobacter
QLN	719
DOM	Bac_PepC14|1.7e-37|129.1|0.0|1|316|0.912698412698|-
DOM	Peptidase_C14|7.2e-26|91.1|0.0|6|302|0.952|Caspase domain
AR1	Bac_PepC14[1-316,0.912698412698]
AR2	Bac_PepC14
CHD	CH-positive|C|H
>
QID	gi|113477320|ref|YP_723381.1|
QDS	WD-40 repeat-containing protein [Trichodesmium erythraeum IMS101].
QTX	Bacteria|Cyanobacteria|Oscillatoriales|Trichodesmium
QLN	1553
DOM	WD40|5.2e-09|35.3|0.0|837|872|0.794871794872|WD domain, G-beta repeat
DOM	WD40|7e-10|38.1|0.0|877|913|0.794871794872|WD domain, G-beta repeat
DOM	WD40|5e-10|38.6|0.0|918|954|0.794871794872|WD domain, G-beta repeat
DOM	WD40|8.7e-09|34.6|0.0|959|995|0.794871794872|WD domain, G-beta repeat
DOM	WD40|6.8e-10|38.2|0.0|1000|1036|0.794871794872|WD domain, G-beta repeat
DOM	WD40|1.7e-10|40.1|0.0|1041|1077|0.794871794872|WD domain, G-beta repeat
DOM	WD40|6.6e-10|38.2|0.0|1084|1118|0.794871794872|WD domain, G-beta repeat
DOM	WD40|5.4e-11|41.6|0.0|1123|1159|0.794871794872|WD domain, G-beta repeat
DOM	WD40|1.8e-09|36.8|0.0|1164|1200|0.794871794872|WD domain, G-beta repeat
DOM	WD40|1.5e-10|40.2|0.0|1207|1241|0.794871794872|WD domain, G-beta repeat
DOM	WD40|4e-10|38.9|0.0|1247|1282|0.794871794872|WD domain, G-beta repeat
DOM	WD40|1.5e-07|30.7|0.0|1286|1323|0.794871794872|WD domain, G-beta repeat
DOM	WD40|3.3e-09|36.0|0.0|1327|1364|0.794871794872|WD domain, G-beta repeat
DOM	WD40|1.9e-10|39.9|0.0|1368|1405|0.794871794872|WD domain, G-beta repeat
DOM	WD40|7.2e-08|31.7|0.0|1409|1445|0.74358974359|WD domain, G-beta repeat
DOM	eIF2A|1.6e-07|30.9|0.0|828|958|0.603092783505|Eukaryotic translation initiation factor eIF2A
DOM	eIF2A|2.9e-08|33.3|0.4|952|1088|0.634020618557|Eukaryotic translation initiation factor eIF2A
DOM	eIF2A|3.8e-08|33.0|0.1|1074|1213|0.634020618557|Eukaryotic translation initiation factor eIF2A
DOM	eIF2A|0.00045|19.7|0.0|1192|1279|0.365979381443|Eukaryotic translation initiation factor eIF2A
DOM	eIF2A|0.00081|18.8|0.0|1273|1361|0.417525773196|Eukaryotic translation initiation factor eIF2A
DOM	eIF2A|9.7e-09|34.9|0.2|1320|1447|0.582474226804|Eukaryotic translation initiation factor eIF2A
DOM	Bac_PepC14|1e-40|139.6|0.0|1|272|0.940476190476|-
DOM	Peptidase_C14|1.6e-11|44.1|0.0|4|281|0.588|Caspase domain
DOM	NACHT|6.2e-06|25.6|0.1|294|464|0.952095808383|NACHT domain
AR1	Bac_PepC14[1-272,0.940476190476]|NACHT[294-464,0.952095808383]|WD40[837-872,0.794871794872]|WD40[877-913,0.794871794872]|WD40[918-954,0.794871794872]|WD40[959-995,0.794871794872]|WD40[1000-1036,0.794871794872]|WD40[1041-1077,0.794871794872]|WD40[1084-1118,0.794871794872]|WD40[1123-1159,0.794871794872]|WD40[1164-1200,0.794871794872]|WD40[1207-1241,0.794871794872]|WD40[1247-1282,0.794871794872]|WD40[1286-1323,0.794871794872]|WD40[1327-1364,0.794871794872]|WD40[1368-1405,0.794871794872]
AR2	Bac_PepC14|NACHT|WD40|WD40|WD40|WD40|WD40|WD40|WD40|WD40|WD40|WD40|WD40|WD40|WD40|WD40
CHD	CH-positive|C|H
>
QID	gi|148657360|ref|YP_001277565.1|
QDS	peptidase C14, caspase catalytic subunit p20 [Roseiflexus sp. RS-1].
QTX	Bacteria|Chloroflexi|Chloroflexales|Chloroflexaceae|Roseiflexus
QLN	457
DOM	Bac_PepC14|6.8e-41|140.2|0.2|1|278|0.912698412698|-
DOM	Peptidase_C14|4.3e-11|42.7|0.0|6|256|0.82|Caspase domain
AR1	Bac_PepC14[1-278,0.912698412698]
AR2	Bac_PepC14
CHD	CH-positive|C|H
>
QID	gi|242278363|ref|YP_002990492.1|
QDS	peptidase C14 caspase catalytic subunit p20 [Desulfovibrio salexigens DSM 2638].
QTX	Bacteria|Proteobacteria|Deltaproteobacteria|Desulfovibrionales|Desulfovibrionaceae|Desulfovibrio
QLN	467
DOM	Bac_PepC14|3.5e-54|183.8|0.0|232|467|0.952380952381|-
DOM	Peptidase_C14|2.8e-29|102.3|0.0|241|459|1.0|Caspase domain
DOM	CHAT|0.0029|16.4|0.0|199|384|0.418439716312|CHAT domain
DOM	iTMHo|10|0|0|21|43|100|-
AR1	iTMHo[21-43,100]|Bac_PepC14[232-467,0.952380952381]
AR2	iTMHo|Bac_PepC14
CHD	CH-positive|C|H
>
QID	gi|296123343|ref|YP_003631121.1|
QDS	hypothetical protein Plim_3107 [Planctomyces limnophilus DSM 3776].
QTX	Bacteria|Planctomycetes|Planctomycetacia|Planctomycetales|Planctomycetaceae|Planctomyces
QLN	615
DOM	Bac_PepC14|3.7e-07|29.7|0.0|82|194|0.261904761905|-
DOM	Peptidase_C14|0.01|15.2|0.0|60|182|0.248|Caspase domain
DOM	iTMHo|10|0|0|20|42|100|-
AR1	iTMHo[20-42,100]|Bac_PepC14[82-194,0.261904761905]
AR2	iTMHo|Bac_PepC14
CHD	CH-negative|-|R
>
QID	gi|162451481|ref|YP_001613848.1|
QDS	WD-40 repeat-containing protein [Sorangium cellulosum 'So ce 56'].
QTX	Bacteria|Proteobacteria|Deltaproteobacteria|Myxococcales|Sorangiineae|Polyangiaceae|Sorangium
QLN	426
DOM	Bac_PepC14|1.1e-52|178.9|0.1|8|282|0.896825396825|-
DOM	Peptidase_C14|1.6e-18|67.0|0.0|17|268|0.972|Caspase domain
DOM	TIR|6.3e-05|22.1|0.0|288|390|0.652482269504|TIR domain
AR1	Bac_PepC14[8-282,0.896825396825]|TIR[288-390,0.652482269504]
AR2	Bac_PepC14|TIR
CHD	CH-positive|C|H
>
QID	gi|134293067|ref|YP_001116803.1|
QDS	DEAD/DEAH box helicase domain-containing protein [Burkholderia vietnamiensis G4].
QTX	Bacteria|Proteobacteria|Betaproteobacteria|Burkholderiales|Burkholderiaceae|Burkholderia|Burkholderia cepacia complex
QLN	1002
DOM	Bac_PepC14|5.4e-38|130.7|0.2|1|243|0.873015873016|-
DOM	Peptidase_C14|1.7e-12|47.3|0.0|2|199|0.812|Caspase domain
DOM	DEAD|2.6e-12|46.2|0.0|283|448|0.892215568862|DEAD/DEAH box helicase
DOM	Helicase_C|0.00017|21.1|0.0|568|657|0.833333333333|Helicase conserved C-terminal domain
AR1	Bac_PepC14[1-243,0.873015873016]|DEAD[283-448,0.892215568862]|Helicase_C[568-657,0.833333333333]
AR2	Bac_PepC14|DEAD|Helicase_C
CHD	CH-positive|C|H
>
QID	gi|111220829|ref|YP_711623.1|
QDS	hypothetical protein FRAAL1373 [Frankia alni ACN14a].
QTX	Bacteria|Actinobacteria|Actinobacteridae|Actinomycetales|Frankineae|Frankiaceae|Frankia
QLN	191
DOM	Bac_PepC14|4.2e-23|81.9|1.0|4|187|0.678571428571|-
DOM	Peptidase_C14|1.1e-06|28.2|0.0|14|155|0.424|Caspase domain
AR1	Bac_PepC14[4-187,0.678571428571]
AR2	Bac_PepC14
CHD	CH-positive|C|H
>
QID	gi|256818708|ref|YP_003135775.1|
QDS	peptidase C14 caspase catalytic subunit p20 [Cyanothece sp. PCC 8802].
QTX	Bacteria|Cyanobacteria|Chroococcales|Cyanothece
QLN	795
DOM	Bac_PepC14|5e-45|153.7|0.1|12|292|0.849206349206|-
DOM	Peptidase_C14|2.2e-17|63.3|0.0|23|255|0.836|Caspase domain
AR1	Bac_PepC14[12-292,0.849206349206]
AR2	Bac_PepC14
CHD	CH-positive|C|H
>
QID	gi|162449182|ref|YP_001611549.1|
QDS	hypothetical protein sce0912 [Sorangium cellulosum 'So ce 56'].
QTX	Bacteria|Proteobacteria|Deltaproteobacteria|Myxococcales|Sorangiineae|Polyangiaceae|Sorangium
QLN	396
DOM	Bac_PepC14|2.8e-40|138.2|0.0|7|264|0.892857142857|-
DOM	FHA|5.8e-15|54.8|0.1|295|364|0.911764705882|FHA domain
DOM	Peptidase_C14|2.6e-12|46.7|0.0|15|248|0.828|Caspase domain
AR1	Bac_PepC14[7-264,0.892857142857]|FHA[295-364,0.911764705882]
AR2	Bac_PepC14|FHA
CHD	CH-positive|C|H
>
QID	gi|90424673|ref|YP_533043.1|
QDS	peptidase C14, caspase catalytic subunit p20 [Rhodopseudomonas palustris BisB18].
QTX	Bacteria|Proteobacteria|Alphaproteobacteria|Rhizobiales|Bradyrhizobiaceae|Rhodopseudomonas
QLN	1026
DOM	Bac_PepC14|1.3e-29|103.3|0.0|20|265|0.972222222222|-
DOM	Peptidase_C14|1.9e-18|66.8|0.0|30|251|0.984|Caspase domain
AR1	Bac_PepC14[20-265,0.972222222222]
AR2	Bac_PepC14
CHD	CH-negative|A|Y
>
QID	gi|345011170|ref|YP_004813524.1|
QDS	peptidase C14 caspase catalytic subunit p20 [Streptomyces violaceusniger Tu 4113].
QTX	Bacteria|Actinobacteria|Actinobacteridae|Actinomycetales|Streptomycineae|Streptomycetaceae|Streptomyces
QLN	284
DOM	Bac_PepC14|4.3e-35|121.2|0.1|1|284|0.916666666667|-
DOM	Peptidase_C14|1.6e-25|90.0|0.0|4|269|0.768|Caspase domain
AR1	Bac_PepC14[1-284,0.916666666667]
AR2	Bac_PepC14
CHD	CH-positive|C|H
>
QID	gi|121604110|ref|YP_981439.1|
QDS	peptidase C14, caspase catalytic subunit p20 [Polaromonas naphthalenivorans CJ2].
QTX	Bacteria|Proteobacteria|Betaproteobacteria|Burkholderiales|Comamonadaceae|Polaromonas
QLN	979
DOM	Bac_PepC14|2.2e-41|141.8|0.2|663|950|0.900793650794|-
DOM	Peptidase_C14|2.4e-33|115.6|0.0|672|932|0.98|Caspase domain
DOM	Amidase_2|1.9e-13|50.3|0.0|19|158|0.954545454545|N-acetylmuramoyl-L-alanine amidase
AR1	Amidase_2[19-158,0.954545454545]|Bac_PepC14[663-950,0.900793650794]
AR2	Amidase_2|Bac_PepC14
CHD	CH-positive|C|H
>
QID	gi|319778075|ref|YP_004134505.1|
QDS	peptidase c14 caspase catalytic subunit p20 [Mesorhizobium ciceri biovar biserrulae WSM1271].
QTX	Bacteria|Proteobacteria|Alphaproteobacteria|Rhizobiales|Phyllobacteriaceae|Mesorhizobium
QLN	485
DOM	Bac_PepC14|7.1e-44|150.0|0.0|29|271|0.952380952381|-
DOM	Peptidase_C14|1.7e-25|89.9|0.0|39|259|1.0|Caspase domain
AR1	Bac_PepC14[29-271,0.952380952381]
AR2	Bac_PepC14
CHD	CH-positive|C|H
>
QID	gi|332662226|ref|YP_004445014.1|
QDS	peptidase C14 caspase catalytic subunit p20 [Haliscomenobacter hydrossis DSM 1100].
QTX	Bacteria|Bacteroidetes|Sphingobacteriia|Sphingobacteriales|Saprospiraceae|Haliscomenobacter
QLN	974
DOM	Bac_PepC14|1.3e-40|139.3|0.0|721|969|0.865079365079|-
DOM	Peptidase_C14|8.7e-20|71.2|0.0|728|969|0.948|Caspase domain
DOM	WD40|0.0069|15.9|0.0|45|79|0.769230769231|WD domain, G-beta repeat
DOM	iTMHo|10|0|0|13|35|100|-
AR1	iTMHo[13-35,100]|WD40[45-79,0.769230769231]|Bac_PepC14[721-969,0.865079365079]
AR2	iTMHo|WD40|Bac_PepC14
CHD	CH-positive|C|H
>
QID	gi|152998485|ref|YP_001355406.1|
QDS	peptidase C14 caspase catalytic subunit p20 [Shewanella baltica OS185].
QTX	Bacteria|Proteobacteria|Gammaproteobacteria|Alteromonadales|Shewanellaceae|Shewanella
QLN	324
DOM	Bac_PepC14|3.4e-49|167.4|0.1|1|231|0.93253968254|-
DOM	Peptidase_C14|6.1e-19|68.4|0.0|2|221|0.968|Caspase domain
DOM	CHAT|8.8e-05|21.3|0.1|4|158|0.265957446809|CHAT domain
AR1	Bac_PepC14[1-231,0.93253968254]
AR2	Bac_PepC14
CHD	CH-positive|C|H
>
QID	gi|77748781|ref|NP_644665.2|
QDS	polysaccharide deacetylase [Xanthomonas axonopodis pv. citri str. 306].
QTX	Bacteria|Proteobacteria|Gammaproteobacteria|Xanthomonadales|Xanthomonadaceae|Xanthomonas
QLN	900
DOM	Bac_PepC14|7.8e-49|166.2|0.4|465|731|0.93253968254|-
DOM	Polysacc_deac_1|1.4e-24|85.8|0.0|251|386|0.975806451613|Polysaccharide deacetylase
DOM	TPR_2|0.001|18.5|1.0|786|819|0.911764705882|Tetratricopeptide repeat
DOM	TPR_2|3.8e-05|22.9|0.0|820|853|0.970588235294|Tetratricopeptide repeat
DOM	TPR_2|1.6e-05|24.1|0.8|854|886|0.941176470588|Tetratricopeptide repeat
DOM	Peptidase_C14|2.2e-16|60.0|0.0|475|701|0.58|Caspase domain
DOM	TPR_1|0.0084|15.4|0.5|786|819|0.882352941176|Tetratricopeptide repeat
DOM	TPR_1|0.0016|17.7|0.0|820|853|0.941176470588|Tetratricopeptide repeat
DOM	TPR_1|2.5e-05|23.4|0.7|854|886|0.970588235294|Tetratricopeptide repeat
DOM	Peptidase_C13|0.00031|19.8|0.0|525|618|0.2265625|Peptidase C13 family
AR1	Polysacc_deac_1[251-386,0.975806451613]|Bac_PepC14[465-731,0.93253968254]|TPR_2[786-819,0.911764705882]|TPR_2[820-853,0.970588235294]|TPR_2[854-886,0.941176470588]
AR2	Polysacc_deac_1|Bac_PepC14|TPR_2|TPR_2|TPR_2
CHD	CH-positive|C|H
>
QID	gi|312114009|ref|YP_004011605.1|
QDS	peptidase C14 caspase catalytic subunit p20 [Rhodomicrobium vannielii ATCC 17100].
QTX	Bacteria|Proteobacteria|Alphaproteobacteria|Rhizobiales|Hyphomicrobiaceae|Rhodomicrobium
QLN	494
DOM	Bac_PepC14|2.2e-34|118.9|0.0|22|281|0.97619047619|-
DOM	DUF1311|3.3e-08|33.2|0.2|311|390|0.989473684211|Protein of unknown function (DUF1311)
DOM	DUF1311|1.6e-08|34.2|2.7|410|489|1.0|Protein of unknown function (DUF1311)
DOM	Peptidase_C14|4.6e-17|62.3|0.0|32|265|0.968|Caspase domain
DOM	CHAT|0.0069|15.1|0.0|16|181|0.436170212766|CHAT domain
DOM	iTMHo|10|0|0|9|28|100|-
AR1	Bac_PepC14[22-281,0.97619047619]|DUF1311[311-390,0.989473684211]|DUF1311[410-489,1.0]
AR2	Bac_PepC14|DUF1311|DUF1311
CHD	CH-positive|C|H
>
QID	gi|75909453|ref|YP_323749.1|
QDS	peptidase C14 [Anabaena variabilis ATCC 29413].
QTX	Bacteria|Cyanobacteria|Nostocales|Nostocaceae|Anabaena
QLN	309
DOM	Bac_PepC14|6.2e-45|153.4|0.1|1|257|0.873015873016|-
DOM	Peptidase_C14|4.1e-17|62.4|0.0|11|246|0.896|Caspase domain
AR1	Bac_PepC14[1-257,0.873015873016]
AR2	Bac_PepC14
CHD	CH-positive|C|H
>
QID	gi|239907233|ref|YP_002953974.1|
QDS	hypothetical protein DMR_25970 [Desulfovibrio magneticus RS-1].
QTX	Bacteria|Proteobacteria|Deltaproteobacteria|Desulfovibrionales|Desulfovibrionaceae|Desulfovibrio
QLN	967
DOM	Bac_PepC14|3.3e-40|137.9|0.0|715|965|0.920634920635|-
DOM	WD40|1.2e-05|24.7|0.0|45|79|0.769230769231|WD domain, G-beta repeat
DOM	Peptidase_C14|1e-12|48.0|0.0|726|960|0.812|Caspase domain
DOM	iTMHo|10|0|0|13|35|100|-
AR1	iTMHo[13-35,100]|WD40[45-79,0.769230769231]|Bac_PepC14[715-965,0.920634920635]
AR2	iTMHo|WD40|Bac_PepC14
CHD	CH-positive|C|H
>
QID	gi|302866273|ref|YP_003834910.1|
QDS	hypothetical protein Micau_1781 [Micromonospora aurantiaca ATCC 27029].
QTX	Bacteria|Actinobacteria|Actinobacteridae|Actinomycetales|Micromonosporineae|Micromonosporaceae|Micromonospora
QLN	940
DOM	Bac_PepC14|3e-15|56.2|0.0|6|225|0.746031746032|-
AR1	Bac_PepC14[6-225,0.746031746032]
AR2	Bac_PepC14
CHD	CH-positive|C|H
>
QID	gi|39935988|ref|NP_948264.1|
QDS	hypothetical protein RPA2923 [Rhodopseudomonas palustris CGA009].
QTX	Bacteria|Proteobacteria|Alphaproteobacteria|Rhizobiales|Bradyrhizobiaceae|Rhodopseudomonas
QLN	829
DOM	Bac_PepC14|1.3e-29|103.3|0.0|23|265|0.948412698413|-
DOM	Peptidase_C14|5.8e-20|71.7|0.0|33|254|0.976|Caspase domain
DOM	iTMHo|10|0|0|5|27|100|-
AR1	iTMHo[5-27,100]|Bac_PepC14[23-265,0.948412698413]
AR2	iTMHo|Bac_PepC14
CHD	CH-negative|A|Y
>
QID	gi|345008932|ref|YP_004811286.1|
QDS	peptidase C14 caspase catalytic subunit p20 [Streptomyces violaceusniger Tu 4113].
QTX	Bacteria|Actinobacteria|Actinobacteridae|Actinomycetales|Streptomycineae|Streptomycetaceae|Streptomyces
QLN	1694
DOM	Bac_PepC14|1.4e-16|60.5|0.0|1|242|0.742063492063|-
DOM	Peptidase_C14|1.3e-08|34.6|0.0|2|242|0.956|Caspase domain
DOM	HATPase_c|0.0069|15.8|0.0|609|782|0.828828828829|Histidine kinase-, DNA gyrase B-, and HSP90-like ATPase
AR1	Bac_PepC14[1-242,0.742063492063]|HATPase_c[609-782,0.828828828829]
AR2	Bac_PepC14|HATPase_c
CHD	CH-positive|C|H
>
QID	gi|218437668|ref|YP_002375997.1|
QDS	hypothetical protein PCC7424_0670 [Cyanothece sp. PCC 7424].
QTX	Bacteria|Cyanobacteria|Chroococcales|Cyanothece
QLN	654
DOM	FGE-sulfatase|2.5e-52|177.5|0.0|391|649|0.984615384615|Formylglycine-generating sulfatase enzyme
DOM	Bac_PepC14|2e-48|164.9|0.0|1|256|0.952380952381|-
DOM	Peptidase_C14|2.5e-16|59.8|0.0|4|232|0.892|Caspase domain
AR1	Bac_PepC14[1-256,0.952380952381]|FGE-sulfatase[391-649,0.984615384615]
AR2	Bac_PepC14|FGE-sulfatase
CHD	CH-positive|C|H
>
QID	gi|298490706|ref|YP_003720883.1|
QDS	peptidase C14 caspase catalytic subunit p20 ['Nostoc azollae' 0708].
QTX	Bacteria|Cyanobacteria|Nostocales|Nostocaceae|Trichormus
QLN	719
DOM	Bac_PepC14|2e-32|112.5|0.0|35|314|0.904761904762|-
DOM	Peptidase_C14|4.6e-20|72.1|0.0|45|299|0.956|Caspase domain
AR1	Bac_PepC14[35-314,0.904761904762]
AR2	Bac_PepC14
CHD	CH-negative|S|Y
>
QID	gi|91975489|ref|YP_568148.1|
QDS	peptidase C14, caspase catalytic subunit p20 [Rhodopseudomonas palustris BisB5].
QTX	Bacteria|Proteobacteria|Alphaproteobacteria|Rhizobiales|Bradyrhizobiaceae|Rhodopseudomonas
QLN	528
DOM	Bac_PepC14|6.3e-34|117.4|0.0|20|263|0.952380952381|-
DOM	Peptidase_C14|1.3e-24|87.0|0.0|30|250|0.988|Caspase domain
DOM	TPR_1|5.4e-06|25.5|0.0|383|416|1.0|Tetratricopeptide repeat
DOM	TPR_1|0.00033|19.8|0.0|417|450|1.0|Tetratricopeptide repeat
DOM	TPR_1|0.00068|18.8|0.1|452|484|0.794117647059|Tetratricopeptide repeat
DOM	TPR_2|0.0068|15.9|0.0|383|416|1.0|Tetratricopeptide repeat
DOM	TPR_2|0.0015|18.0|0.0|451|484|0.941176470588|Tetratricopeptide repeat
AR1	Bac_PepC14[20-263,0.952380952381]|TPR_1[383-416,1.0]|TPR_1[417-450,1.0]|TPR_1[452-484,0.794117647059]
AR2	Bac_PepC14|TPR_1|TPR_1|TPR_1
CHD	CH-negative|S|F
>
QID	gi|13472164|ref|NP_103731.1|
QDS	hypothetical protein mlr2366 [Mesorhizobium loti MAFF303099].
QTX	Bacteria|Proteobacteria|Alphaproteobacteria|Rhizobiales|Phyllobacteriaceae|Mesorhizobium
QLN	442
DOM	Bac_PepC14|3.6e-43|147.6|0.1|20|273|0.97619047619|-
DOM	Peptidase_C14|2.8e-28|99.0|0.0|30|261|0.98|Caspase domain
DOM	iTMHo|10|0|0|3|25|100|-
AR1	Bac_PepC14[20-273,0.97619047619]
AR2	Bac_PepC14
CHD	CH-positive|C|H
>
QID	gi|146341178|ref|YP_001206226.1|
QDS	hypothetical protein BRADO4251 [Bradyrhizobium sp. ORS 278].
QTX	Bacteria|Proteobacteria|Alphaproteobacteria|Rhizobiales|Bradyrhizobiaceae|Bradyrhizobium
QLN	543
DOM	Bac_PepC14|2.9e-46|157.8|0.0|17|267|0.920634920635|-
DOM	Peptidase_C14|2.1e-27|96.1|0.0|26|251|0.964|Caspase domain
AR1	Bac_PepC14[17-267,0.920634920635]
AR2	Bac_PepC14
CHD	CH-positive|C|H
>
QID	gi|328957430|ref|YP_004374816.1|
QDS	putative transcriptional regulator [Carnobacterium sp. 17-4].
QTX	Bacteria|Firmicutes|Lactobacillales|Carnobacteriaceae|Carnobacterium
QLN	1675
DOM	Bac_PepC14|3e-32|111.9|0.0|1408|1667|0.857142857143|-
DOM	Peptidase_C14|2.1e-12|47.0|0.1|1417|1661|0.836|Caspase domain
DOM	AAA_4|6.4e-08|32.5|0.2|1275|1406|0.795081967213|Divergent AAA domain
AR1	AAA_4[1275-1406,0.795081967213]|Bac_PepC14[1408-1667,0.857142857143]
AR2	AAA_4|Bac_PepC14
CHD	CH-positive|C|H
>
QID	gi|332661979|ref|YP_004451448.1|
QDS	sulfatase-modifying factor protein [Haliscomenobacter hydrossis DSM 1100].
QTX	Bacteria|Bacteroidetes|Sphingobacteriia|Sphingobacteriales|Saprospiraceae|Haliscomenobacter
QLN	591
DOM	FGE-sulfatase|2.1e-52|177.7|2.5|358|589|0.992307692308|Formylglycine-generating sulfatase enzyme
DOM	Bac_PepC14|1.4e-32|112.9|0.0|13|266|0.952380952381|-
DOM	Peptidase_C14|2.2e-14|53.5|0.0|23|299|0.516|Caspase domain
AR1	Bac_PepC14[13-266,0.952380952381]|FGE-sulfatase[358-589,0.992307692308]
AR2	Bac_PepC14|FGE-sulfatase
CHD	CH-positive|C|H
>
QID	gi|338532260|ref|YP_004665594.1|
QDS	hypothetical protein LILAB_13045 [Myxococcus fulvus HW-1].
QTX	Bacteria|Proteobacteria|Deltaproteobacteria|Myxococcales|Cystobacterineae|Myxococcaceae|Myxococcus
QLN	576
DOM	Bac_PepC14|1e-17|64.3|0.2|17|287|0.833333333333|-
AR1	Bac_PepC14[17-287,0.833333333333]
AR2	Bac_PepC14
CHD	CH-positive|C|H
>
QID	gi|332662301|ref|YP_004445089.1|
QDS	peptidase C14 caspase catalytic subunit p20 [Haliscomenobacter hydrossis DSM 1100].
QTX	Bacteria|Bacteroidetes|Sphingobacteriia|Sphingobacteriales|Saprospiraceae|Haliscomenobacter
QLN	1217
DOM	Bac_PepC14|4.6e-37|127.7|0.0|1|335|0.90873015873|-
DOM	Peptidase_C14|5.4e-22|78.4|0.0|5|316|0.952|Caspase domain
DOM	PGAP1|2.4e-06|27.0|0.0|942|1087|0.364444444444|PGAP1-like protein
DOM	DUF676|1.1e-05|24.5|0.0|949|1115|0.582568807339|Putative serine esterase (DUF676)
DOM	Abhydrolase_1|1.9e-05|24.0|0.0|989|1159|0.233766233766|alpha/beta hydrolase fold
DOM	LACT|0.00059|18.7|0.0|986|1063|0.159898477157|Lecithin:cholesterol acyltransferase
DOM	Abhydrolase_6|0.0012|18.4|0.0|955|1203|0.34649122807|Alpha/beta hydrolase family
DOM	Abhydrolase_5|0.0049|16.3|0.0|954|1091|0.633802816901|Alpha/beta hydrolase family
AR1	Bac_PepC14[1-335,0.90873015873]|PGAP1[942-1087,0.364444444444]
AR2	Bac_PepC14|PGAP1
CHD	CH-positive|C|H
>
QID	gi|257091828|ref|YP_003165469.1|
QDS	peptidase C14 caspase catalytic subunit p20 [Candidatus Accumulibacter phosphatis clade IIA str. UW-1].
QTX	Bacteria|Proteobacteria|Betaproteobacteria|Candidatus Accumulibacter
QLN	486
DOM	Bac_PepC14|1.1e-51|175.6|0.0|25|273|0.97619047619|-
DOM	Peptidase_C14|5.2e-31|107.9|0.0|35|261|0.996|Caspase domain
DOM	iTMHo|10|0|0|7|29|100|-
AR1	iTMHo[7-29,100]|Bac_PepC14[25-273,0.97619047619]
AR2	iTMHo|Bac_PepC14
CHD	CH-positive|C|H
>
QID	gi|161521250|ref|YP_001584677.1|
QDS	DEAD/DEAH box helicase [Burkholderia multivorans ATCC 17616].
QTX	Bacteria|Proteobacteria|Betaproteobacteria|Burkholderiales|Burkholderiaceae|Burkholderia|Burkholderia cepacia complex
QLN	1004
DOM	Bac_PepC14|2.7e-38|131.7|0.2|1|245|0.880952380952|-
DOM	Peptidase_C14|1.7e-12|47.3|0.0|4|201|0.812|Caspase domain
DOM	DEAD|2.6e-12|46.2|0.0|285|450|0.892215568862|DEAD/DEAH box helicase
DOM	Helicase_C|0.00017|21.1|0.0|570|659|0.833333333333|Helicase conserved C-terminal domain
AR1	Bac_PepC14[1-245,0.880952380952]|DEAD[285-450,0.892215568862]|Helicase_C[570-659,0.833333333333]
AR2	Bac_PepC14|DEAD|Helicase_C
CHD	CH-positive|C|H
>
QID	gi|13476219|ref|NP_107789.1|
QDS	hypothetical protein mlr7482 [Mesorhizobium loti MAFF303099].
QTX	Bacteria|Proteobacteria|Alphaproteobacteria|Rhizobiales|Phyllobacteriaceae|Mesorhizobium
QLN	789
DOM	Bac_PepC14|2.7e-29|102.2|0.0|25|269|0.956349206349|-
DOM	Peptidase_C14|3.4e-17|62.7|0.0|35|257|0.972|Caspase domain
DOM	iTMHo|10|0|0|7|29|100|-
AR1	iTMHo[7-29,100]|Bac_PepC14[25-269,0.956349206349]
AR2	iTMHo|Bac_PepC14
CHD	CH-negative|A|Q
>
QID	gi|332661980|ref|YP_004451449.1|
QDS	sulfatase-modifying factor protein [Haliscomenobacter hydrossis DSM 1100].
QTX	Bacteria|Bacteroidetes|Sphingobacteriia|Sphingobacteriales|Saprospiraceae|Haliscomenobacter
QLN	655
DOM	FGE-sulfatase|2.9e-55|187.1|5.7|417|650|0.992307692308|Formylglycine-generating sulfatase enzyme
DOM	Bac_PepC14|4.7e-33|114.5|0.0|13|265|0.952380952381|-
DOM	Peptidase_C14|3.1e-16|59.5|0.0|23|320|0.544|Caspase domain
AR1	Bac_PepC14[13-265,0.952380952381]|FGE-sulfatase[417-650,0.992307692308]
AR2	Bac_PepC14|FGE-sulfatase
CHD	CH-positive|C|H
>
QID	gi|313672820|ref|YP_004050931.1|
QDS	peptidase c14 caspase catalytic subunit p20 [Calditerrivibrio nitroreducens DSM 19672].
QTX	Bacteria|Deferribacteres|Deferribacterales|Deferribacteraceae
QLN	468
DOM	Bac_PepC14|2.5e-43|148.2|0.0|222|467|0.873015873016|-
DOM	Peptidase_C14|2.7e-17|63.0|0.0|231|459|0.82|Caspase domain
DOM	Peptidase_C13|0.00024|20.2|0.0|285|447|0.28125|Peptidase C13 family
DOM	iTMHo|10|0|0|5|23|100|-
AR1	iTMHo[5-23,100]|Bac_PepC14[222-467,0.873015873016]
AR2	iTMHo|Bac_PepC14
CHD	CH-positive|C|H
>
QID	gi|257094451|ref|YP_003168092.1|
QDS	hypothetical protein CAP2UW1_2883 [Candidatus Accumulibacter phosphatis clade IIA str. UW-1].
QTX	Bacteria|Proteobacteria|Betaproteobacteria|Candidatus Accumulibacter
QLN	610
DOM	FGE-sulfatase|7.1e-66|221.9|2.4|336|600|0.992307692308|Formylglycine-generating sulfatase enzyme
DOM	Bac_PepC14|1.5e-48|165.2|0.0|23|260|0.936507936508|-
DOM	Peptidase_C14|3.3e-27|95.5|0.0|31|249|0.972|Caspase domain
DOM	iTMHo|10|0|0|5|27|100|-
AR1	iTMHo[5-27,100]|Bac_PepC14[23-260,0.936507936508]|FGE-sulfatase[336-600,0.992307692308]
AR2	iTMHo|Bac_PepC14|FGE-sulfatase
CHD	CH-positive|C|H
>
QID	gi|319785484|ref|YP_004144960.1|
QDS	hypothetical protein Mesci_5897 [Mesorhizobium ciceri biovar biserrulae WSM1271].
QTX	Bacteria|Proteobacteria|Alphaproteobacteria|Rhizobiales|Phyllobacteriaceae|Mesorhizobium
QLN	807
DOM	Bac_PepC14|3.4e-19|69.1|0.0|18|298|0.825396825397|-
AR1	Bac_PepC14[18-298,0.825396825397]
AR2	Bac_PepC14
CHD	CH-positive|C|H
>
QID	gi|302037268|ref|YP_003797590.1|
QDS	hypothetical protein NIDE1939 [Candidatus Nitrospira defluvii].
QTX	Bacteria|Nitrospirae|Nitrospirales|Nitrospiraceae|Nitrospira
QLN	343
DOM	Bac_PepC14|7.3e-49|166.3|0.0|47|308|0.876984126984|-
DOM	Peptidase_C14|2.7e-21|76.1|0.0|55|289|0.82|Caspase domain
DOM	Peptidase_C13|0.0015|17.6|0.0|119|206|0.25|Peptidase C13 family
AR1	Bac_PepC14[47-308,0.876984126984]
AR2	Bac_PepC14
CHD	CH-positive|C|H
>
QID	gi|218960650|ref|YP_001740425.1|
QDS	XylR (modular protein) [Candidatus Cloacamonas acidaminovorans].
QTX	Bacteria|candidate division WWE1|Candidatus Cloacamonas
QLN	714
DOM	FGE-sulfatase|1.2e-45|155.6|0.2|463|711|0.973076923077|Formylglycine-generating sulfatase enzyme
DOM	Bac_PepC14|4.2e-40|137.6|0.0|16|251|0.940476190476|-
DOM	Peptidase_C14|6.5e-22|78.1|0.0|24|240|1.0|Caspase domain
AR1	Bac_PepC14[16-251,0.940476190476]|FGE-sulfatase[463-711,0.973076923077]
AR2	Bac_PepC14|FGE-sulfatase
CHD	CH-positive|C|H
>
QID	gi|317124548|ref|YP_004098660.1|
QDS	peptidase C14 caspase catalytic subunit p20 [Intrasporangium calvum DSM 43043].
QTX	Bacteria|Actinobacteria|Actinobacteridae|Actinomycetales|Micrococcineae|Intrasporangiaceae|Intrasporangium
QLN	647
DOM	Bac_PepC14|3.4e-47|160.8|0.0|1|289|0.884920634921|-
DOM	Peptidase_C14|4.8e-22|78.6|0.0|5|278|0.972|Caspase domain
DOM	CHAT|0.0018|17.0|0.0|3|163|0.393617021277|CHAT domain
AR1	Bac_PepC14[1-289,0.884920634921]
AR2	Bac_PepC14
CHD	CH-positive|C|H
>
QID	gi|27381058|ref|NP_772587.1|
QDS	hypothetical protein blr5947 [Bradyrhizobium japonicum USDA 110].
QTX	Bacteria|Proteobacteria|Alphaproteobacteria|Rhizobiales|Bradyrhizobiaceae|Bradyrhizobium
QLN	572
DOM	Bac_PepC14|5.9e-47|160.1|0.1|326|572|0.93253968254|-
DOM	Peptidase_C14|2.2e-33|115.7|0.0|336|569|0.976|Caspase domain
DOM	TPR_1|8.9e-06|24.8|0.1|95|125|0.852941176471|Tetratricopeptide repeat
DOM	TPR_1|0.00029|20.0|0.0|129|161|0.882352941176|Tetratricopeptide repeat
DOM	TPR_1|0.00055|19.1|0.0|162|195|0.911764705882|Tetratricopeptide repeat
DOM	TPR_1|0.0082|15.4|0.3|243|272|0.794117647059|Tetratricopeptide repeat
DOM	TPR_2|2e-05|23.8|0.1|94|127|0.882352941176|Tetratricopeptide repeat
DOM	TPR_2|0.01|15.3|0.0|128|161|0.911764705882|Tetratricopeptide repeat
DOM	TPR_2|0.0016|17.9|0.0|162|195|0.882352941176|Tetratricopeptide repeat
AR1	TPR_1[95-125,0.852941176471]|TPR_1[129-161,0.882352941176]|TPR_1[162-195,0.911764705882]|TPR_1[243-272,0.794117647059]|Bac_PepC14[326-572,0.93253968254]
AR2	TPR_1|TPR_1|TPR_1|TPR_1|Bac_PepC14
CHD	CH-positive|C|H
>
QID	gi|75909816|ref|YP_324112.1|
QDS	peptidase C14 [Anabaena variabilis ATCC 29413].
QTX	Bacteria|Cyanobacteria|Nostocales|Nostocaceae|Anabaena
QLN	649
DOM	Bac_PepC14|4.8e-27|94.8|0.0|1|249|0.904761904762|-
DOM	Peptidase_C14|8.2e-10|38.5|0.0|4|133|0.324|Caspase domain
DOM	oTMHi|10|0|0|374|393|100|-
AR1	Bac_PepC14[1-249,0.904761904762]|oTMHi[374-393,100]
AR2	Bac_PepC14|oTMHi
CHD	CH-negative|N|Y
>
QID	gi|319791252|ref|YP_004152892.1|
QDS	peptidase c14 caspase catalytic subunit p20 [Variovorax paradoxus EPS].
QTX	Bacteria|Proteobacteria|Betaproteobacteria|Burkholderiales|Comamonadaceae|Variovorax
QLN	657
DOM	Bac_PepC14|2.6e-28|99.0|0.0|16|334|0.865079365079|-
DOM	Peptidase_C14|2.6e-14|53.3|0.0|25|277|0.524|Caspase domain
AR1	Bac_PepC14[16-334,0.865079365079]
AR2	Bac_PepC14
CHD	CH-positive|C|H
>
QID	gi|262194842|ref|YP_003266051.1|
QDS	peptidase C14 caspase catalytic subunit p20 [Haliangium ochraceum DSM 14365].
QTX	Bacteria|Proteobacteria|Deltaproteobacteria|Myxococcales|Nannocystineae|Kofleriaceae|Haliangium
QLN	735
DOM	Bac_PepC14|3.4e-29|101.9|1.4|27|277|0.865079365079|-
DOM	Peptidase_C14|1.4e-06|27.9|0.0|37|234|0.536|Caspase domain
DOM	iTMHo|10|0|0|5|27|100|-
AR1	iTMHo[5-27,100]|Bac_PepC14[27-277,0.865079365079]
AR2	iTMHo|Bac_PepC14
CHD	CH-positive|C|H
>
QID	gi|241667086|ref|YP_002985170.1|
QDS	peptidase C14 caspase catalytic subunit p20 [Rhizobium leguminosarum bv. trifolii WSM1325].
QTX	Bacteria|Proteobacteria|Alphaproteobacteria|Rhizobiales|Rhizobiaceae|Rhizobium/Agrobacterium group|Rhizobium
QLN	859
DOM	Bac_PepC14|2.6e-41|141.6|0.0|29|277|0.964285714286|-
DOM	Sel1|0.00084|19.6|0.2|611|646|1.0|Sel1 repeat
DOM	Sel1|0.0032|17.8|0.0|647|682|0.794871794872|Sel1 repeat
DOM	Sel1|5.1e-06|26.6|0.0|683|718|0.923076923077|Sel1 repeat
DOM	Sel1|7.4e-07|29.3|0.1|719|754|0.974358974359|Sel1 repeat
DOM	Peptidase_C14|1.4e-27|96.7|0.0|38|265|1.0|Caspase domain
DOM	iTMHo|10|0|0|12|31|100|-
AR1	iTMHo[12-31,100]|Bac_PepC14[29-277,0.964285714286]|Sel1[611-646,1.0]|Sel1[647-682,0.794871794872]|Sel1[683-718,0.923076923077]|Sel1[719-754,0.974358974359]
AR2	iTMHo|Bac_PepC14|Sel1|Sel1|Sel1|Sel1
CHD	CH-positive|C|H
>
QID	gi|146338334|ref|YP_001203382.1|
QDS	hypothetical protein BRADO1242 [Bradyrhizobium sp. ORS 278].
QTX	Bacteria|Proteobacteria|Alphaproteobacteria|Rhizobiales|Bradyrhizobiaceae|Bradyrhizobium
QLN	823
DOM	Bac_PepC14|1.3e-33|116.3|0.0|1|278|0.904761904762|-
DOM	Peptidase_C14|1e-12|48.0|0.0|7|226|0.528|Caspase domain
AR1	Bac_PepC14[1-278,0.904761904762]
AR2	Bac_PepC14
CHD	CH-positive|C|H
>
QID	gi|209546432|ref|YP_002278322.1|
QDS	peptidase C14 caspase catalytic subunit p20 [Rhizobium leguminosarum bv. trifolii WSM2304].
QTX	Bacteria|Proteobacteria|Alphaproteobacteria|Rhizobiales|Rhizobiaceae|Rhizobium/Agrobacterium group|Rhizobium
QLN	538
DOM	Bac_PepC14|1.9e-34|119.1|0.1|24|321|0.928571428571|-
DOM	Peptidase_C14|7.4e-17|61.6|0.0|34|299|0.916|Caspase domain
AR1	Bac_PepC14[24-321,0.928571428571]
AR2	Bac_PepC14
CHD	CH-positive|C|H
>
QID	gi|71908165|ref|YP_285752.1|
QDS	peptidase C14, caspase catalytic subunit p20 [Dechloromonas aromatica RCB].
QTX	Bacteria|Proteobacteria|Betaproteobacteria|Rhodocyclales|Rhodocyclaceae|Dechloromonas
QLN	489
DOM	Bac_PepC14|2.9e-48|164.4|0.1|1|236|0.928571428571|-
DOM	Peptidase_C14|7.4e-29|100.9|0.0|6|226|0.984|Caspase domain
AR1	Bac_PepC14[1-236,0.928571428571]
AR2	Bac_PepC14
CHD	CH-positive|C|H
>
QID	gi|108757563|ref|YP_635329.1|
QDS	ICE-like protease [Myxococcus xanthus DK 1622].
QTX	Bacteria|Proteobacteria|Deltaproteobacteria|Myxococcales|Cystobacterineae|Myxococcaceae|Myxococcus
QLN	510
DOM	Bac_PepC14|9.6e-28|97.1|0.7|16|265|0.880952380952|-
DOM	Peptidase_C14|2.4e-07|30.4|0.0|26|252|0.864|Caspase domain
AR1	Bac_PepC14[16-265,0.880952380952]
AR2	Bac_PepC14
CHD	CH-positive|C|H
>
QID	gi|166364442|ref|YP_001656715.1|
QDS	hypothetical protein MAE_17010 [Microcystis aeruginosa NIES-843].
QTX	Bacteria|Cyanobacteria|Chroococcales|Microcystis
QLN	83
DOM	Bac_PepC14|3e-11|43.1|0.0|1|80|0.230158730159|-
DOM	Peptidase_C14|8.8e-06|25.3|0.0|3|80|0.232|Caspase domain
AR1	Bac_PepC14[1-80,0.230158730159]
AR2	Bac_PepC14
CHD	CH-negative|R|T
>
QID	gi|262196302|ref|YP_003267511.1|
QDS	peptidase C14 caspase catalytic subunit p20 [Haliangium ochraceum DSM 14365].
QTX	Bacteria|Proteobacteria|Deltaproteobacteria|Myxococcales|Nannocystineae|Kofleriaceae|Haliangium
QLN	557
DOM	Bac_PepC14|1.2e-30|106.7|0.5|36|291|0.873015873016|-
DOM	Peptidase_C14|5.9e-09|35.7|0.0|45|272|0.812|Caspase domain
DOM	iTMHo|10|0|0|21|43|100|-
AR1	Bac_PepC14[36-291,0.873015873016]
AR2	Bac_PepC14
CHD	CH-positive|C|H
>
QID	gi|115526201|ref|YP_783112.1|
QDS	peptidase C14, caspase catalytic subunit p20 [Rhodopseudomonas palustris BisA53].
QTX	Bacteria|Proteobacteria|Alphaproteobacteria|Rhizobiales|Bradyrhizobiaceae|Rhodopseudomonas
QLN	569
DOM	Bac_PepC14|2.4e-44|151.5|0.1|323|569|0.916666666667|-
DOM	TPR_1|7.1e-05|21.9|0.1|98|127|0.823529411765|Tetratricopeptide repeat
DOM	TPR_1|3.1e-07|29.4|0.0|133|165|0.911764705882|Tetratricopeptide repeat
DOM	TPR_1|0.00082|18.6|0.1|166|199|0.882352941176|Tetratricopeptide repeat
DOM	Peptidase_C14|1.6e-27|96.6|0.0|333|566|0.976|Caspase domain
DOM	TPR_2|0.00066|19.1|0.1|98|129|0.823529411765|Tetratricopeptide repeat
DOM	TPR_2|2e-06|27.0|0.0|132|165|0.911764705882|Tetratricopeptide repeat
DOM	TPR_2|0.00079|18.9|0.2|166|199|0.970588235294|Tetratricopeptide repeat
AR1	TPR_1[98-127,0.823529411765]|TPR_1[133-165,0.911764705882]|TPR_2[166-199,0.970588235294]|Bac_PepC14[323-569,0.916666666667]
AR2	TPR_1|TPR_1|TPR_2|Bac_PepC14
CHD	CH-positive|C|H
>
QID	gi|158333542|ref|YP_001514714.1|
QDS	hypothetical protein AM1_0341 [Acaryochloris marina MBIC11017].
QTX	Bacteria|Cyanobacteria|Chroococcales|Acaryochloris
QLN	633
DOM	FGE-sulfatase|2.8e-56|190.4|1.3|389|627|0.980769230769|Formylglycine-generating sulfatase enzyme
DOM	Bac_PepC14|8.5e-43|146.4|0.0|1|258|0.952380952381|-
DOM	Peptidase_C14|6.7e-13|48.6|0.0|4|244|0.944|Caspase domain
AR1	Bac_PepC14[1-258,0.952380952381]|FGE-sulfatase[389-627,0.980769230769]
AR2	Bac_PepC14|FGE-sulfatase
CHD	CH-positive|C|H
>
QID	gi|209885083|ref|YP_002288940.1|
QDS	peptidase C14, caspase catalytic subunit p20 [Oligotropha carboxidovorans OM5].
QTX	Bacteria|Proteobacteria|Alphaproteobacteria|Rhizobiales|Bradyrhizobiaceae|Oligotropha
QLN	836
DOM	Bac_PepC14|1.1e-30|106.8|0.0|29|273|0.964285714286|-
DOM	Peptidase_C14|6e-22|78.3|0.0|39|261|0.956|Caspase domain
AR1	Bac_PepC14[29-273,0.964285714286]
AR2	Bac_PepC14
CHD	CH-negative|A|Y
>
QID	gi|28870774|ref|NP_793393.1|
QDS	hypothetical protein PSPTO_3616 [Pseudomonas syringae pv. tomato str. DC3000].
QTX	Bacteria|Proteobacteria|Gammaproteobacteria|Pseudomonadales|Pseudomonadaceae|Pseudomonas
QLN	328
DOM	Bac_PepC14|6.3e-45|153.4|0.0|1|235|0.936507936508|-
DOM	Peptidase_C14|4.3e-21|75.5|0.0|2|225|0.576|Caspase domain
AR1	Bac_PepC14[1-235,0.936507936508]
AR2	Bac_PepC14
CHD	CH-positive|C|H
>
QID	gi|313672810|ref|YP_004050921.1|
QDS	wd40 repeat, subgroup [Calditerrivibrio nitroreducens DSM 19672].
QTX	Bacteria|Deferribacteres|Deferribacterales|Deferribacteraceae
QLN	1055
DOM	WD40|1.6e-13|49.6|0.1|28|65|0.871794871795|WD domain, G-beta repeat
DOM	WD40|8.7e-15|53.7|0.1|69|107|0.948717948718|WD domain, G-beta repeat
DOM	WD40|3.8e-15|54.8|0.0|111|149|0.948717948718|WD domain, G-beta repeat
DOM	WD40|6.4e-14|50.9|0.0|153|191|0.948717948718|WD domain, G-beta repeat
DOM	WD40|2.2e-13|49.2|0.1|195|233|0.948717948718|WD domain, G-beta repeat
DOM	WD40|1.8e-14|52.7|0.2|237|275|0.948717948718|WD domain, G-beta repeat
DOM	WD40|1.5e-13|49.7|0.6|279|317|0.948717948718|WD domain, G-beta repeat
DOM	WD40|6.2e-11|41.4|0.0|321|359|0.948717948718|WD domain, G-beta repeat
DOM	WD40|5e-14|51.2|0.2|363|401|0.948717948718|WD domain, G-beta repeat
DOM	WD40|8e-14|50.6|0.1|405|443|0.948717948718|WD domain, G-beta repeat
DOM	WD40|2e-14|52.5|0.1|447|485|0.948717948718|WD domain, G-beta repeat
DOM	WD40|2.8e-12|45.7|0.1|489|527|0.948717948718|WD domain, G-beta repeat
DOM	WD40|2.2e-09|36.5|0.2|531|570|0.948717948718|WD domain, G-beta repeat
DOM	WD40|3.1e-14|51.9|0.1|574|612|0.948717948718|WD domain, G-beta repeat
DOM	Bac_PepC14|7.6e-44|149.9|0.0|793|1051|0.904761904762|-
DOM	Cytochrom_D1|2.3e-06|25.8|0.1|28|102|0.157181571816|Cytochrome D1 heme domain
DOM	Cytochrom_D1|0.00065|17.8|0.0|100|181|0.214092140921|Cytochrome D1 heme domain
DOM	Cytochrom_D1|1e-05|23.7|0.1|137|227|0.227642276423|Cytochrome D1 heme domain
DOM	Cytochrom_D1|4.4e-05|21.6|0.1|224|335|0.246612466125|Cytochrome D1 heme domain
DOM	Cytochrom_D1|1.3e-05|23.4|0.3|394|497|0.222222222222|Cytochrome D1 heme domain
DOM	Cytochrom_D1|0.0092|14.0|0.2|478|566|0.219512195122|Cytochrome D1 heme domain
DOM	eIF2A|1.4e-05|24.6|0.0|18|164|0.675257731959|Eukaryotic translation initiation factor eIF2A
DOM	eIF2A|9e-05|21.9|0.0|98|226|0.603092783505|Eukaryotic translation initiation factor eIF2A
DOM	eIF2A|9.9e-05|21.8|0.0|329|437|0.474226804124|Eukaryotic translation initiation factor eIF2A
DOM	eIF2A|0.00099|18.6|0.0|429|540|0.474226804124|Eukaryotic translation initiation factor eIF2A
DOM	eIF2A|0.00019|20.9|0.0|499|614|0.458762886598|Eukaryotic translation initiation factor eIF2A
DOM	Peptidase_C14|4.5e-18|65.6|0.0|801|1041|0.832|Caspase domain
DOM	iTMHo|10|0|0|5|24|100|-
AR1	WD40[28-65,0.871794871795]|WD40[69-107,0.948717948718]|WD40[111-149,0.948717948718]|WD40[153-191,0.948717948718]|WD40[195-233,0.948717948718]|WD40[237-275,0.948717948718]|WD40[279-317,0.948717948718]|WD40[321-359,0.948717948718]|WD40[363-401,0.948717948718]|WD40[405-443,0.948717948718]|WD40[447-485,0.948717948718]|WD40[489-527,0.948717948718]|WD40[531-570,0.948717948718]|WD40[574-612,0.948717948718]|Bac_PepC14[793-1051,0.904761904762]
AR2	WD40|WD40|WD40|WD40|WD40|WD40|WD40|WD40|WD40|WD40|WD40|WD40|WD40|WD40|Bac_PepC14
CHD	CH-positive|C|H
>
QID	gi|170738640|ref|YP_001767295.1|
QDS	peptidase C14 caspase catalytic subunit p20 [Methylobacterium sp. 4-46].
QTX	Bacteria|Proteobacteria|Alphaproteobacteria|Rhizobiales|Methylobacteriaceae|Methylobacterium
QLN	776
DOM	Bac_PepC14|5.9e-30|104.4|0.1|24|266|0.912698412698|-
DOM	Peptidase_C14|1.5e-17|63.8|0.0|33|255|0.968|Caspase domain
DOM	iTMHo|10|0|0|7|29|100|-
AR1	Bac_PepC14[24-266,0.912698412698]
AR2	Bac_PepC14
CHD	CH-negative|G|Y
>
QID	gi|84626026|ref|YP_453398.1|
QDS	polysaccharide deacetylase [Xanthomonas oryzae pv. oryzae MAFF 311018].
QTX	Bacteria|Proteobacteria|Gammaproteobacteria|Xanthomonadales|Xanthomonadaceae|Xanthomonas
QLN	900
DOM	Bac_PepC14|1.4e-48|165.4|0.1|465|731|0.93253968254|-
DOM	Polysacc_deac_1|1e-23|82.9|0.0|251|386|0.975806451613|Polysaccharide deacetylase
DOM	Peptidase_C14|1.8e-16|60.3|0.0|475|679|0.572|Caspase domain
DOM	TPR_2|0.0001|21.6|0.3|854|887|0.941176470588|Tetratricopeptide repeat
DOM	TPR_1|0.00037|19.7|0.2|854|887|0.970588235294|Tetratricopeptide repeat
DOM	Peptidase_C13|0.00044|19.3|0.0|525|624|0.2265625|Peptidase C13 family
AR1	Polysacc_deac_1[251-386,0.975806451613]|Bac_PepC14[465-731,0.93253968254]|TPR_2[854-887,0.941176470588]
AR2	Polysacc_deac_1|Bac_PepC14|TPR_2
CHD	CH-positive|C|H
>
QID	gi|310817860|ref|YP_003950218.1|
QDS	ice-like protease (caspase) [Stigmatella aurantiaca DW4/3-1].
QTX	Bacteria|Proteobacteria|Deltaproteobacteria|Myxococcales|Cystobacterineae|Cystobacteraceae|Stigmatella
QLN	769
DOM	Bac_PepC14|1e-28|100.3|0.5|16|268|0.892857142857|-
DOM	Peptidase_C14|1.7e-05|24.4|0.0|26|252|0.824|Caspase domain
AR1	Bac_PepC14[16-268,0.892857142857]
AR2	Bac_PepC14
CHD	CH-positive|C|H
>
QID	gi|209546425|ref|YP_002278315.1|
QDS	peptidase C14 caspase catalytic subunit p20 [Rhizobium leguminosarum bv. trifolii WSM2304].
QTX	Bacteria|Proteobacteria|Alphaproteobacteria|Rhizobiales|Rhizobiaceae|Rhizobium/Agrobacterium group|Rhizobium
QLN	860
DOM	Bac_PepC14|1e-41|142.9|0.0|29|278|0.964285714286|-
DOM	Peptidase_C14|4.7e-27|95.0|0.0|39|266|1.0|Caspase domain
DOM	Sel1|0.0011|19.2|0.0|648|683|0.923076923077|Sel1 repeat
DOM	Sel1|6.1e-05|23.2|0.0|684|719|0.923076923077|Sel1 repeat
DOM	Sel1|3.7e-07|30.3|0.0|720|755|1.0|Sel1 repeat
DOM	iTMHo|10|0|0|13|32|100|-
AR1	iTMHo[13-32,100]|Bac_PepC14[29-278,0.964285714286]|Sel1[648-683,0.923076923077]|Sel1[684-719,0.923076923077]|Sel1[720-755,1.0]
AR2	iTMHo|Bac_PepC14|Sel1|Sel1|Sel1
CHD	CH-positive|C|H
>
QID	gi|189909872|ref|YP_001961427.1|
QDS	hypothetical protein LBF_0303 [Leptospira biflexa serovar Patoc strain 'Patoc 1 (Ames)'].
QTX	Bacteria|Spirochaetes|Spirochaetales|Leptospiraceae|Leptospira
QLN	570
DOM	Bac_PepC14|6.6e-40|137.0|0.0|19|286|0.952380952381|-
DOM	Peptidase_C14|1.5e-30|106.5|0.3|26|271|0.968|Caspase domain
DOM	Peptidase_C13|1.5e-06|27.4|0.0|33|170|0.28125|Peptidase C13 family
DOM	DUF2012|0.0056|16.2|0.0|451|555|0.252032520325|Protein of unknown function (DUF2012)
DOM	Cna_B|0.00023|20.5|0.0|496|531|0.4|Cna protein B-type domain
DOM	iTMHo|10|0|0|7|24|100|-
AR1	Bac_PepC14[19-286,0.952380952381]|Cna_B[496-531,0.4]
AR2	Bac_PepC14|Cna_B
CHD	CH-positive|C|H
>
QID	gi|284037850|ref|YP_003387780.1|
QDS	peptidase C14 caspase catalytic subunit p20 [Spirosoma linguale DSM 74].
QTX	Bacteria|Bacteroidetes|Cytophagia|Cytophagales|Cytophagaceae|Spirosoma
QLN	261
DOM	Bac_PepC14|2.4e-44|151.5|0.3|14|257|0.900793650794|-
DOM	Peptidase_C14|4.7e-15|55.7|0.0|24|256|0.956|Caspase domain
DOM	Peptidase_C13|2.1e-06|26.9|0.0|72|241|0.34765625|Peptidase C13 family
AR1	Bac_PepC14[14-257,0.900793650794]
AR2	Bac_PepC14
CHD	CH-positive|C|H
>
QID	gi|218440414|ref|YP_002378743.1|
QDS	peptidase C14 caspase catalytic subunit p20 [Cyanothece sp. PCC 7424].
QTX	Bacteria|Cyanobacteria|Chroococcales|Cyanothece
QLN	490
DOM	Bac_PepC14|2.1e-47|161.5|0.0|47|297|0.948412698413|-
DOM	GUN4|1e-34|118.9|0.1|346|483|0.887218045113|GUN4-like
DOM	Peptidase_C14|5.4e-32|111.2|0.0|56|285|0.996|Caspase domain
AR1	Bac_PepC14[47-297,0.948412698413]|GUN4[346-483,0.887218045113]
AR2	Bac_PepC14|GUN4
CHD	CH-positive|C|H
>
QID	gi|300024946|ref|YP_003757557.1|
QDS	peptidase C14 caspase catalytic subunit p20 [Hyphomicrobium denitrificans ATCC 51888].
QTX	Bacteria|Proteobacteria|Alphaproteobacteria|Rhizobiales|Hyphomicrobiaceae|Hyphomicrobium
QLN	329
DOM	Bac_PepC14|2.1e-44|151.7|0.0|1|235|0.928571428571|-
DOM	Peptidase_C14|2.5e-15|56.5|0.0|2|225|0.836|Caspase domain
DOM	CHAT|5.9e-05|21.9|0.0|1|150|0.436170212766|CHAT domain
AR1	Bac_PepC14[1-235,0.928571428571]
AR2	Bac_PepC14
CHD	CH-positive|C|H
>
QID	gi|320353283|ref|YP_004194622.1|
QDS	peptidase C14 caspase catalytic subunit p20 [Desulfobulbus propionicus DSM 2032].
QTX	Bacteria|Proteobacteria|Deltaproteobacteria|Desulfobacterales|Desulfobulbaceae|Desulfobulbus
QLN	263
DOM	Bac_PepC14|3.7e-49|167.3|0.0|1|262|0.888888888889|-
DOM	Peptidase_C14|1.7e-36|125.9|0.0|3|260|0.904|Caspase domain
AR1	Bac_PepC14[1-262,0.888888888889]
AR2	Bac_PepC14
CHD	CH-positive|C|H
>
QID	gi|220916092|ref|YP_002491396.1|
QDS	peptidase C14 caspase catalytic subunit p20 [Anaeromyxobacter dehalogenans 2CP-1].
QTX	Bacteria|Proteobacteria|Deltaproteobacteria|Myxococcales|Cystobacterineae|Myxococcaceae|Anaeromyxobacter
QLN	704
DOM	Bac_PepC14|3.5e-33|114.9|0.3|28|273|0.861111111111|-
DOM	Peptidase_C14|5.2e-09|35.9|0.0|38|258|0.824|Caspase domain
AR1	Bac_PepC14[28-273,0.861111111111]
AR2	Bac_PepC14
CHD	CH-positive|C|H
>
QID	gi|302873706|ref|YP_003842339.1|
QDS	peptidase C14 caspase catalytic subunit p20 [Clostridium cellulovorans 743B].
QTX	Bacteria|Firmicutes|Clostridia|Clostridiales|Clostridiaceae|Clostridium
QLN	311
DOM	Bac_PepC14|1.4e-36|126.1|0.0|1|239|0.928571428571|-
DOM	Peptidase_C14|1.5e-20|73.7|0.1|3|228|0.996|Caspase domain
AR1	Bac_PepC14[1-239,0.928571428571]
AR2	Bac_PepC14
CHD	CH-positive|C|H
>
QID	gi|256422451|ref|YP_003123104.1|
QDS	peptidase C14 caspase catalytic subunit p20 [Chitinophaga pinensis DSM 2588].
QTX	Bacteria|Bacteroidetes|Sphingobacteriia|Sphingobacteriales|Chitinophagaceae|Chitinophaga
QLN	654
DOM	Bac_PepC14|6.8e-37|127.1|0.0|15|314|0.90873015873|-
DOM	Peptidase_C14|1.6e-22|80.1|0.0|24|296|0.824|Caspase domain
AR1	Bac_PepC14[15-314,0.90873015873]
AR2	Bac_PepC14
CHD	CH-positive|C|H
>
QID	gi|146342098|ref|YP_001207146.1|
QDS	hypothetical protein BRADO5241 [Bradyrhizobium sp. ORS 278].
QTX	Bacteria|Proteobacteria|Alphaproteobacteria|Rhizobiales|Bradyrhizobiaceae|Bradyrhizobium
QLN	556
DOM	Bac_PepC14|3.3e-47|160.9|0.0|310|556|0.93253968254|-
DOM	Peptidase_C14|1.1e-27|97.1|0.0|320|553|0.976|Caspase domain
DOM	TPR_2|0.0017|17.8|0.0|94|127|0.882352941176|Tetratricopeptide repeat
DOM	TPR_2|1.3e-06|27.5|0.1|128|161|0.970588235294|Tetratricopeptide repeat
DOM	TPR_2|0.0053|16.3|0.0|162|195|0.970588235294|Tetratricopeptide repeat
DOM	TPR_1|0.0016|17.7|0.1|95|125|0.882352941176|Tetratricopeptide repeat
DOM	TPR_1|1.4e-07|30.5|0.1|128|161|0.911764705882|Tetratricopeptide repeat
DOM	TPR_1|0.003|16.8|0.0|162|195|0.970588235294|Tetratricopeptide repeat
DOM	CHAT|9.1e-05|21.3|0.0|278|475|0.429078014184|CHAT domain
AR1	TPR_1[95-125,0.882352941176]|TPR_1[128-161,0.911764705882]|TPR_1[162-195,0.970588235294]|Bac_PepC14[310-556,0.93253968254]
AR2	TPR_1|TPR_1|TPR_1|Bac_PepC14
CHD	CH-positive|C|H
>
QID	gi|194333047|ref|YP_002014907.1|
QDS	peptidase C14 caspase catalytic subunit p20 [Prosthecochloris aestuarii DSM 271].
QTX	Bacteria|Chlorobi|Chlorobia|Chlorobiales|Chlorobiaceae|Prosthecochloris
QLN	325
DOM	Bac_PepC14|8.4e-34|117.0|0.1|1|235|0.880952380952|-
DOM	Peptidase_C14|2.9e-16|59.6|0.0|2|221|0.972|Caspase domain
DOM	Peptidase_C13|0.0087|15.0|0.0|52|219|0.25|Peptidase C13 family
AR1	Bac_PepC14[1-235,0.880952380952]
AR2	Bac_PepC14
CHD	CH-positive|C|H
>
QID	gi|187918719|ref|YP_001887750.1|
QDS	hypothetical protein Bphyt_3994 [Burkholderia phytofirmans PsJN].
QTX	Bacteria|Proteobacteria|Betaproteobacteria|Burkholderiales|Burkholderiaceae|Burkholderia
QLN	657
DOM	FGE-sulfatase|3.5e-59|199.9|4.0|428|654|0.996153846154|Formylglycine-generating sulfatase enzyme
DOM	Bac_PepC14|5.4e-43|147.1|0.2|49|300|0.916666666667|-
DOM	Peptidase_C14|2.3e-16|59.9|0.0|58|285|0.972|Caspase domain
AR1	Bac_PepC14[49-300,0.916666666667]|FGE-sulfatase[428-654,0.996153846154]
AR2	Bac_PepC14|FGE-sulfatase
CHD	CH-positive|C|H
>
QID	gi|170738396|ref|YP_001767051.1|
QDS	peptidase C14 caspase catalytic subunit p20 [Methylobacterium sp. 4-46].
QTX	Bacteria|Proteobacteria|Alphaproteobacteria|Rhizobiales|Methylobacteriaceae|Methylobacterium
QLN	397
DOM	Bac_PepC14|1.1e-45|155.9|0.0|15|275|0.916666666667|-
DOM	Peptidase_C14|5.4e-14|52.2|0.0|25|262|0.964|Caspase domain
DOM	SH3_3|7.4e-07|28.4|0.0|335|388|0.961538461538|Bacterial SH3 domain
DOM	SH3_4|0.00015|21.0|0.0|334|386|0.8|Bacterial SH3 domain
AR1	Bac_PepC14[15-275,0.916666666667]|SH3_3[335-388,0.961538461538]
AR2	Bac_PepC14|SH3_3
CHD	CH-positive|C|H
>
QID	gi|334346181|ref|YP_004554733.1|
QDS	peptidase C14 caspase catalytic subunit p20 [Sphingobium chlorophenolicum L-1].
QTX	Bacteria|Proteobacteria|Alphaproteobacteria|Sphingomonadales|Sphingomonadaceae|Sphingobium
QLN	634
DOM	Bac_PepC14|3.1e-26|92.2|0.0|1|238|0.861111111111|-
DOM	Peptidase_C14|3.6e-10|39.7|0.0|3|221|0.532|Caspase domain
AR1	Bac_PepC14[1-238,0.861111111111]
AR2	Bac_PepC14
CHD	CH-positive|C|H
>
QID	gi|220922451|ref|YP_002497753.1|
QDS	peptidase C14 caspase catalytic subunit p20 [Methylobacterium nodulans ORS 2060].
QTX	Bacteria|Proteobacteria|Alphaproteobacteria|Rhizobiales|Methylobacteriaceae|Methylobacterium
QLN	1022
DOM	TPR_1|3.5e-08|32.4|0.4|26|59|0.970588235294|Tetratricopeptide repeat
DOM	TPR_1|1.6e-08|33.5|0.0|60|93|0.911764705882|Tetratricopeptide repeat
DOM	TPR_1|3.7e-11|41.8|0.4|94|127|0.970588235294|Tetratricopeptide repeat
DOM	TPR_1|3.7e-10|38.7|0.2|128|161|0.941176470588|Tetratricopeptide repeat
DOM	TPR_1|3.2e-09|35.7|0.4|163|195|0.941176470588|Tetratricopeptide repeat
DOM	TPR_1|1.9e-08|33.2|0.0|196|229|0.970588235294|Tetratricopeptide repeat
DOM	TPR_1|7.7e-10|37.6|0.2|230|263|0.941176470588|Tetratricopeptide repeat
DOM	TPR_1|8.1e-07|28.1|0.1|266|297|0.852941176471|Tetratricopeptide repeat
DOM	TPR_1|1.3e-10|40.1|1.0|298|331|1.0|Tetratricopeptide repeat
DOM	TPR_1|4.2e-05|22.6|0.0|332|365|0.941176470588|Tetratricopeptide repeat
DOM	TPR_1|2.8e-09|35.9|0.0|366|399|0.911764705882|Tetratricopeptide repeat
DOM	TPR_1|1.9e-10|39.6|0.2|400|433|0.970588235294|Tetratricopeptide repeat
DOM	TPR_1|1.7e-07|30.2|0.0|434|467|1.0|Tetratricopeptide repeat
DOM	TPR_1|2.7e-09|35.9|0.1|468|501|1.0|Tetratricopeptide repeat
DOM	TPR_1|2.8e-09|35.9|0.3|502|535|0.970588235294|Tetratricopeptide repeat
DOM	TPR_1|0.00037|19.6|0.0|536|569|0.970588235294|Tetratricopeptide repeat
DOM	TPR_1|5.7e-10|38.0|0.6|570|603|0.970588235294|Tetratricopeptide repeat
DOM	TPR_1|1.8e-08|33.3|0.0|604|637|0.970588235294|Tetratricopeptide repeat
DOM	TPR_1|1.8e-06|27.0|0.3|638|671|0.941176470588|Tetratricopeptide repeat
DOM	TPR_1|0.00015|20.9|0.0|672|705|1.0|Tetratricopeptide repeat
DOM	TPR_1|0.00051|19.2|0.1|706|739|0.970588235294|Tetratricopeptide repeat
DOM	TPR_2|5.5e-07|28.7|0.3|26|59|0.970588235294|Tetratricopeptide repeat
DOM	TPR_2|2.5e-06|26.7|0.0|60|93|0.911764705882|Tetratricopeptide repeat
DOM	TPR_2|1.7e-09|36.6|0.4|94|127|0.970588235294|Tetratricopeptide repeat
DOM	TPR_2|1.2e-07|30.7|0.1|128|161|0.970588235294|Tetratricopeptide repeat
DOM	TPR_2|9.9e-07|27.9|0.2|162|195|0.941176470588|Tetratricopeptide repeat
DOM	TPR_2|1.4e-05|24.4|0.0|196|229|0.970588235294|Tetratricopeptide repeat
DOM	TPR_2|9.1e-07|28.0|0.1|230|263|0.941176470588|Tetratricopeptide repeat
DOM	TPR_2|0.00026|20.4|0.0|264|297|0.882352941176|Tetratricopeptide repeat
DOM	TPR_2|1.5e-07|30.5|0.8|298|331|1.0|Tetratricopeptide repeat
DOM	TPR_2|0.00015|21.1|0.0|332|365|0.911764705882|Tetratricopeptide repeat
DOM	TPR_2|2.3e-07|29.9|0.0|366|399|0.911764705882|Tetratricopeptide repeat
DOM	TPR_2|5.3e-08|31.9|0.1|400|433|0.970588235294|Tetratricopeptide repeat
DOM	TPR_2|0.00037|19.9|0.0|434|467|0.941176470588|Tetratricopeptide repeat
DOM	TPR_2|1.8e-06|27.1|0.1|468|501|1.0|Tetratricopeptide repeat
DOM	TPR_2|1.2e-06|27.7|0.2|502|535|0.911764705882|Tetratricopeptide repeat
DOM	TPR_2|3.3e-06|26.3|0.3|570|603|0.970588235294|Tetratricopeptide repeat
DOM	TPR_2|2.3e-05|23.6|0.0|604|637|0.941176470588|Tetratricopeptide repeat
DOM	TPR_2|0.0044|16.5|0.3|638|671|0.941176470588|Tetratricopeptide repeat
DOM	TPR_2|0.00057|19.3|0.4|706|739|0.970588235294|Tetratricopeptide repeat
DOM	Bac_PepC14|6.3e-43|146.9|0.1|781|1022|0.93253968254|-
DOM	Peptidase_C14|8.5e-29|100.7|0.0|790|1019|0.964|Caspase domain
DOM	Apc3|0.0092|15.8|0.5|72|154|0.964285714286|Anaphase-promoting complex, cyclosome, subunit 3
DOM	Apc3|0.0024|17.6|0.2|378|460|0.940476190476|Anaphase-promoting complex, cyclosome, subunit 3
AR1	TPR_1[26-59,0.970588235294]|TPR_1[60-93,0.911764705882]|TPR_1[94-127,0.970588235294]|TPR_1[128-161,0.941176470588]|TPR_1[163-195,0.941176470588]|TPR_1[196-229,0.970588235294]|TPR_1[230-263,0.941176470588]|TPR_1[266-297,0.852941176471]|TPR_1[298-331,1.0]|TPR_1[332-365,0.941176470588]|TPR_1[366-399,0.911764705882]|TPR_1[400-433,0.970588235294]|TPR_1[434-467,1.0]|TPR_1[468-501,1.0]|TPR_1[502-535,0.970588235294]|TPR_1[536-569,0.970588235294]|TPR_1[570-603,0.970588235294]|TPR_1[604-637,0.970588235294]|TPR_1[638-671,0.941176470588]|TPR_1[672-705,1.0]|TPR_1[706-739,0.970588235294]|Bac_PepC14[781-1022,0.93253968254]
AR2	TPR_1|TPR_1|TPR_1|TPR_1|TPR_1|TPR_1|TPR_1|TPR_1|TPR_1|TPR_1|TPR_1|TPR_1|TPR_1|TPR_1|TPR_1|TPR_1|TPR_1|TPR_1|TPR_1|TPR_1|TPR_1|Bac_PepC14
CHD	CH-positive|C|H
>
QID	gi|257093415|ref|YP_003167056.1|
QDS	peptidase C14 caspase catalytic subunit p20 [Candidatus Accumulibacter phosphatis clade IIA str. UW-1].
QTX	Bacteria|Proteobacteria|Betaproteobacteria|Candidatus Accumulibacter
QLN	776
DOM	FGE-sulfatase|4.6e-52|176.6|6.4|486|773|0.946153846154|Formylglycine-generating sulfatase enzyme
DOM	Bac_PepC14|4.7e-49|166.9|0.0|25|268|0.944444444444|-
DOM	Peptidase_C14|1.5e-28|99.9|0.0|35|254|1.0|Caspase domain
AR1	Bac_PepC14[25-268,0.944444444444]|FGE-sulfatase[486-773,0.946153846154]
AR2	Bac_PepC14|FGE-sulfatase
CHD	CH-positive|C|H
>
QID	gi|83592203|ref|YP_425955.1|
QDS	peptidase C14, caspase catalytic subunit p20 [Rhodospirillum rubrum ATCC 11170].
QTX	Bacteria|Proteobacteria|Alphaproteobacteria|Rhodospirillales|Rhodospirillaceae|Rhodospirillum
QLN	491
DOM	Bac_PepC14|8.8e-41|139.8|0.2|29|325|0.888888888889|-
DOM	Peptidase_C14|5.2e-20|71.9|0.0|36|302|0.568|Caspase domain
DOM	iTMHo|10|0|0|13|35|100|-
AR1	Bac_PepC14[29-325,0.888888888889]
AR2	Bac_PepC14
CHD	CH-positive|C|H
>
QID	gi|242277621|ref|YP_002989750.1|
QDS	peptidase C14 caspase catalytic subunit p20 [Desulfovibrio salexigens DSM 2638].
QTX	Bacteria|Proteobacteria|Deltaproteobacteria|Desulfovibrionales|Desulfovibrionaceae|Desulfovibrio
QLN	301
DOM	Bac_PepC14|1.5e-49|168.5|0.0|22|280|0.940476190476|-
DOM	Peptidase_C14|4.7e-30|104.8|0.0|32|251|1.0|Caspase domain
DOM	PNPase_C|0.0017|17.2|0.5|236|274|0.692307692308|Polyribonucleotide phosphorylase C terminal
AR1	Bac_PepC14[22-280,0.940476190476]
AR2	Bac_PepC14
CHD	CH-positive|C|H
>
QID	gi|163850812|ref|YP_001638855.1|
QDS	peptidase C14 caspase catalytic subunit p20 [Methylobacterium extorquens PA1].
QTX	Bacteria|Proteobacteria|Alphaproteobacteria|Rhizobiales|Methylobacteriaceae|Methylobacterium
QLN	615
DOM	Bac_PepC14|1.1e-51|175.5|0.0|272|605|0.960317460317|-
DOM	Peptidase_C14|1e-39|136.5|0.0|282|584|0.956|Caspase domain
AR1	Bac_PepC14[272-605,0.960317460317]
AR2	Bac_PepC14
CHD	CH-positive|C|H
>
QID	gi|27375463|ref|NP_766992.1|
QDS	hypothetical protein blr0352 [Bradyrhizobium japonicum USDA 110].
QTX	Bacteria|Proteobacteria|Alphaproteobacteria|Rhizobiales|Bradyrhizobiaceae|Bradyrhizobium
QLN	360
DOM	Bac_PepC14|3.4e-33|115.0|0.0|17|258|0.928571428571|-
DOM	Peptidase_C14|7.8e-26|91.0|0.0|27|247|0.988|Caspase domain
AR1	Bac_PepC14[17-258,0.928571428571]
AR2	Bac_PepC14
CHD	CH-negative|S|F
>
QID	gi|183219736|ref|YP_001837732.1|
QDS	putative signal peptide [Leptospira biflexa serovar Patoc strain 'Patoc 1 (Paris)'].
QTX	Bacteria|Spirochaetes|Spirochaetales|Leptospiraceae|Leptospira
QLN	570
DOM	Bac_PepC14|6.6e-40|137.0|0.0|19|286|0.952380952381|-
DOM	Peptidase_C14|1.5e-30|106.5|0.3|26|271|0.968|Caspase domain
DOM	Peptidase_C13|1.5e-06|27.4|0.0|33|170|0.28125|Peptidase C13 family
DOM	DUF2012|0.0056|16.2|0.0|451|555|0.252032520325|Protein of unknown function (DUF2012)
DOM	Cna_B|0.00023|20.5|0.0|496|531|0.4|Cna protein B-type domain
DOM	iTMHo|10|0|0|7|24|100|-
AR1	Bac_PepC14[19-286,0.952380952381]|Cna_B[496-531,0.4]
AR2	Bac_PepC14|Cna_B
CHD	CH-positive|C|H
>
QID	gi|156741585|ref|YP_001431714.1|
QDS	peptidase C14, caspase catalytic subunit P20 [Roseiflexus castenholzii DSM 13941].
QTX	Bacteria|Chloroflexi|Chloroflexales|Chloroflexaceae|Roseiflexus
QLN	205
DOM	Bac_PepC14|1e-33|116.7|0.1|7|205|0.65873015873|-
DOM	Peptidase_C14|1.1e-10|41.3|0.0|15|176|0.528|Caspase domain
DOM	iTMHo|10|0|0|12|34|100|-
AR1	Bac_PepC14[7-205,0.65873015873]
AR2	Bac_PepC14
CHD	CH-positive|C|H
>
QID	gi|148253337|ref|YP_001237922.1|
QDS	hypothetical protein BBta_1810 [Bradyrhizobium sp. BTAi1].
QTX	Bacteria|Proteobacteria|Alphaproteobacteria|Rhizobiales|Bradyrhizobiaceae|Bradyrhizobium
QLN	449
DOM	Bac_PepC14|3.6e-47|160.8|0.1|15|261|0.948412698413|-
DOM	Peptidase_C14|6.6e-26|91.2|0.0|25|249|0.996|Caspase domain
AR1	Bac_PepC14[15-261,0.948412698413]
AR2	Bac_PepC14
CHD	CH-positive|C|H
>
QID	gi|37520294|ref|NP_923671.1|
QDS	WD-40 repeat-containing protein [Gloeobacter violaceus PCC 7421].
QTX	Bacteria|Cyanobacteria|Gloeobacteria|Gloeobacterales|Gloeobacter
QLN	1671
DOM	WD40|2.1e-09|36.6|0.0|1052|1089|0.846153846154|WD domain, G-beta repeat
DOM	WD40|2.3e-07|30.1|0.0|1092|1130|0.923076923077|WD domain, G-beta repeat
DOM	WD40|2.5e-12|45.8|0.0|1133|1171|0.974358974359|WD domain, G-beta repeat
DOM	WD40|1.5e-12|46.6|0.0|1174|1212|0.974358974359|WD domain, G-beta repeat
DOM	WD40|9.7e-12|44.0|0.0|1215|1253|0.974358974359|WD domain, G-beta repeat
DOM	WD40|3.3e-09|36.0|0.1|1256|1294|1.0|WD domain, G-beta repeat
DOM	WD40|5.7e-10|38.4|0.1|1297|1335|0.948717948718|WD domain, G-beta repeat
DOM	WD40|6.6e-09|35.0|0.1|1338|1376|0.974358974359|WD domain, G-beta repeat
DOM	WD40|8.4e-05|22.0|0.0|1387|1416|0.666666666667|WD domain, G-beta repeat
DOM	WD40|0.00012|21.5|0.0|1419|1457|0.692307692308|WD domain, G-beta repeat
DOM	WD40|4e-10|38.9|0.0|1502|1540|0.974358974359|WD domain, G-beta repeat
DOM	WD40|2.7e-10|39.4|0.0|1543|1581|0.974358974359|WD domain, G-beta repeat
DOM	WD40|1.7e-09|36.9|0.0|1584|1622|0.974358974359|WD domain, G-beta repeat
DOM	Bac_PepC14|2.2e-44|151.7|0.3|8|278|0.900793650794|-
DOM	eIF2A|0.00023|20.6|0.0|1383|1510|0.623711340206|Eukaryotic translation initiation factor eIF2A
DOM	Peptidase_C14|8.4e-12|45.0|0.0|18|236|0.824|Caspase domain
DOM	NACHT|1.1e-05|24.8|0.1|550|721|0.934131736527|NACHT domain
AR1	Bac_PepC14[8-278,0.900793650794]|NACHT[550-721,0.934131736527]|WD40[1052-1089,0.846153846154]|WD40[1092-1130,0.923076923077]|WD40[1133-1171,0.974358974359]|WD40[1174-1212,0.974358974359]|WD40[1215-1253,0.974358974359]|WD40[1256-1294,1.0]|WD40[1297-1335,0.948717948718]|WD40[1338-1376,0.974358974359]|WD40[1387-1416,0.666666666667]|WD40[1419-1457,0.692307692308]|WD40[1502-1540,0.974358974359]|WD40[1543-1581,0.974358974359]|WD40[1584-1622,0.974358974359]
AR2	Bac_PepC14|NACHT|WD40|WD40|WD40|WD40|WD40|WD40|WD40|WD40|WD40|WD40|WD40|WD40|WD40
CHD	CH-positive|C|H
>
QID	gi|192291641|ref|YP_001992246.1|
QDS	peptidase C14 caspase catalytic subunit p20 [Rhodopseudomonas palustris TIE-1].
QTX	Bacteria|Proteobacteria|Alphaproteobacteria|Rhizobiales|Bradyrhizobiaceae|Rhodopseudomonas
QLN	828
DOM	Bac_PepC14|7.1e-30|104.1|0.0|23|265|0.948412698413|-
DOM	Peptidase_C14|2.5e-20|72.9|0.0|33|254|0.976|Caspase domain
DOM	iTMHo|10|0|0|5|27|100|-
AR1	iTMHo[5-27,100]|Bac_PepC14[23-265,0.948412698413]
AR2	iTMHo|Bac_PepC14
CHD	CH-negative|A|Y
>
QID	gi|310823007|ref|YP_003955365.1|
QDS	hypothetical protein STAUR_5776 [Stigmatella aurantiaca DW4/3-1].
QTX	Bacteria|Proteobacteria|Deltaproteobacteria|Myxococcales|Cystobacterineae|Cystobacteraceae|Stigmatella
QLN	509
DOM	Bac_PepC14|5e-20|71.8|0.3|18|289|0.900793650794|-
DOM	oTMHi|10|0|0|412|434|100|-
DOM	iTMHo|10|0|0|466|485|100|-
AR1	Bac_PepC14[18-289,0.900793650794]|oTMHi[412-434,100]|iTMHo[466-485,100]
AR2	Bac_PepC14|oTMHi|iTMHo
CHD	CH-positive|C|H
>
QID	gi|113476355|ref|YP_722416.1|
QDS	peptidase C14, caspase catalytic subunit p20 [Trichodesmium erythraeum IMS101].
QTX	Bacteria|Cyanobacteria|Oscillatoriales|Trichodesmium
QLN	393
DOM	Bac_PepC14|6e-43|146.9|0.0|134|388|0.892857142857|-
DOM	Peptidase_C14|2.6e-14|53.2|0.1|144|378|0.84|Caspase domain
AR1	Bac_PepC14[134-388,0.892857142857]
AR2	Bac_PepC14
CHD	CH-positive|C|H
>
QID	gi|182436257|ref|YP_001823976.1|
QDS	hypothetical protein SGR_2464 [Streptomyces griseus subsp. griseus NBRC 13350].
QTX	Bacteria|Actinobacteria|Actinobacteridae|Actinomycetales|Streptomycineae|Streptomycetaceae|Streptomyces
QLN	526
DOM	Bac_PepC14|3.6e-24|85.4|0.0|7|273|0.900793650794|-
DOM	Sel1|0.0029|17.9|1.1|348|380|0.948717948718|Sel1 repeat
DOM	Peptidase_C14|1.3e-05|24.8|0.0|17|212|0.528|Caspase domain
AR1	Bac_PepC14[7-273,0.900793650794]|Sel1[348-380,0.948717948718]
AR2	Bac_PepC14|Sel1
CHD	CH-positive|C|H
>
QID	gi|302382669|ref|YP_003818492.1|
QDS	peptidase C14 caspase catalytic subunit p20 [Brevundimonas subvibrioides ATCC 15264].
QTX	Bacteria|Proteobacteria|Alphaproteobacteria|Caulobacterales|Caulobacteraceae|Brevundimonas
QLN	793
DOM	Bac_PepC14|2.6e-34|118.6|0.2|535|778|0.853174603175|-
DOM	PPC|0.0074|16.9|0.1|53|119|0.928571428571|Bacterial pre-peptidase C-terminal domain
DOM	PPC|1.6e-06|28.7|0.3|180|248|0.914285714286|Bacterial pre-peptidase C-terminal domain
DOM	PPC|0.0017|18.9|0.1|313|381|0.928571428571|Bacterial pre-peptidase C-terminal domain
DOM	PPC|0.0097|16.5|1.2|448|514|0.985714285714|Bacterial pre-peptidase C-terminal domain
DOM	Peptidase_C14|2.7e-18|66.3|0.0|546|713|0.536|Caspase domain
DOM	CHAT|1.8e-06|26.9|0.0|501|743|0.492907801418|CHAT domain
AR1	PPC[53-119,0.928571428571]|PPC[180-248,0.914285714286]|PPC[313-381,0.928571428571]|PPC[448-514,0.985714285714]|Bac_PepC14[535-778,0.853174603175]
AR2	PPC|PPC|PPC|PPC|Bac_PepC14
CHD	CH-positive|C|H
>
QID	gi|148255717|ref|YP_001240302.1|
QDS	hypothetical protein BBta_4352 [Bradyrhizobium sp. BTAi1].
QTX	Bacteria|Proteobacteria|Alphaproteobacteria|Rhizobiales|Bradyrhizobiaceae|Bradyrhizobium
QLN	486
DOM	Bac_PepC14|3.1e-48|164.3|0.1|15|265|0.97619047619|-
DOM	Peptidase_C14|1.1e-31|110.2|0.0|25|251|0.96|Caspase domain
DOM	PG_binding_1|1.3e-06|28.0|0.1|358|413|0.842105263158|Putative peptidoglycan binding domain
DOM	CHAT|0.0018|17.1|0.0|3|176|0.443262411348|CHAT domain
DOM	PG_binding_2|0.0024|17.6|0.0|342|397|0.608108108108|Putative peptidoglycan binding domain
AR1	Bac_PepC14[15-265,0.97619047619]|PG_binding_1[358-413,0.842105263158]
AR2	Bac_PepC14|PG_binding_1
CHD	CH-positive|C|H
>
QID	gi|170743138|ref|YP_001771793.1|
QDS	hypothetical protein M446_5032 [Methylobacterium sp. 4-46].
QTX	Bacteria|Proteobacteria|Alphaproteobacteria|Rhizobiales|Methylobacteriaceae|Methylobacterium
QLN	535
DOM	FGE-sulfatase|6.1e-53|179.5|2.3|308|532|0.996153846154|Formylglycine-generating sulfatase enzyme
DOM	Bac_PepC14|4.2e-24|85.2|0.0|35|274|0.956349206349|-
DOM	Peptidase_C14|1.7e-09|37.5|0.0|44|263|0.988|Caspase domain
AR1	Bac_PepC14[35-274,0.956349206349]|FGE-sulfatase[308-532,0.996153846154]
AR2	Bac_PepC14|FGE-sulfatase
CHD	CH-negative|A|Y
>
QID	gi|188993860|ref|YP_001905870.1|
QDS	hypothetical protein xccb100_4465 [Xanthomonas campestris pv. campestris str. B100].
QTX	Bacteria|Proteobacteria|Gammaproteobacteria|Xanthomonadales|Xanthomonadaceae|Xanthomonas
QLN	919
DOM	Bac_PepC14|2.4e-48|164.6|0.3|484|749|0.936507936508|-
DOM	Polysacc_deac_1|2.2e-24|85.1|0.0|270|405|0.975806451613|Polysaccharide deacetylase
DOM	TPR_2|0.00046|19.6|1.8|805|838|0.911764705882|Tetratricopeptide repeat
DOM	TPR_2|1e-05|24.7|0.4|839|872|0.970588235294|Tetratricopeptide repeat
DOM	TPR_2|2.8e-05|23.4|1.1|873|905|0.941176470588|Tetratricopeptide repeat
DOM	Peptidase_C14|4.2e-16|59.1|0.0|494|723|0.568|Caspase domain
DOM	TPR_1|0.0057|15.9|1.0|805|838|0.882352941176|Tetratricopeptide repeat
DOM	TPR_1|0.00014|20.9|0.2|839|872|0.941176470588|Tetratricopeptide repeat
DOM	TPR_1|0.00021|20.4|0.9|873|905|0.970588235294|Tetratricopeptide repeat
DOM	Peptidase_C13|0.00031|19.8|0.0|541|644|0.2265625|Peptidase C13 family
AR1	Polysacc_deac_1[270-405,0.975806451613]|Bac_PepC14[484-749,0.936507936508]|TPR_2[805-838,0.911764705882]|TPR_2[839-872,0.970588235294]|TPR_2[873-905,0.941176470588]
AR2	Polysacc_deac_1|Bac_PepC14|TPR_2|TPR_2|TPR_2
CHD	CH-positive|C|H
>
QID	gi|150389397|ref|YP_001319446.1|
QDS	putative transcriptional regulator [Alkaliphilus metalliredigens QYMF].
QTX	Bacteria|Firmicutes|Clostridia|Clostridiales|Clostridiaceae|Alkaliphilus
QLN	1675
DOM	Bac_PepC14|2.2e-27|96.0|0.0|1411|1669|0.84126984127|-
DOM	Peptidase_C14|5.1e-12|45.7|0.2|1419|1657|0.832|Caspase domain
DOM	AAA_4|7.7e-08|32.2|0.1|1288|1403|0.803278688525|Divergent AAA domain
AR1	AAA_4[1288-1403,0.803278688525]|Bac_PepC14[1411-1669,0.84126984127]
AR2	AAA_4|Bac_PepC14
CHD	CH-positive|C|H
>
QID	gi|313672822|ref|YP_004050933.1|
QDS	wd40 repeat, subgroup [Calditerrivibrio nitroreducens DSM 19672].
QTX	Bacteria|Deferribacteres|Deferribacterales|Deferribacteraceae
QLN	957
DOM	Bac_PepC14|7.6e-39|133.5|0.0|709|956|0.900793650794|-
DOM	WD40|4.6e-07|29.2|0.0|37|71|0.769230769231|WD domain, G-beta repeat
DOM	Peptidase_C14|1.3e-13|51.0|0.0|718|948|0.936|Caspase domain
AR1	WD40[37-71,0.769230769231]|Bac_PepC14[709-956,0.900793650794]
AR2	WD40|Bac_PepC14
CHD	CH-positive|C|H
>
QID	gi|333993781|ref|YP_004526394.1|
QDS	peptidase C14 caspase catalytic subunit p20 [Treponema azotonutricium ZAS-9].
QTX	Bacteria|Spirochaetes|Spirochaetales|Spirochaetaceae|Treponema
QLN	668
DOM	Bac_PepC14|6.6e-29|100.9|0.1|22|274|0.896825396825|-
DOM	Peptidase_C14|1.1e-07|31.5|0.0|32|230|0.8|Caspase domain
AR1	Bac_PepC14[22-274,0.896825396825]
AR2	Bac_PepC14
CHD	CH-positive|C|H
>
QID	gi|325110249|ref|YP_004271317.1|
QDS	peptidase C14 caspase catalytic subunit p20 [Planctomyces brasiliensis DSM 5305].
QTX	Bacteria|Planctomycetes|Planctomycetacia|Planctomycetales|Planctomycetaceae|Planctomyces
QLN	741
DOM	Bac_PepC14|3e-34|118.4|0.0|33|348|0.853174603175|-
DOM	Peptidase_C14|7.5e-28|97.6|0.0|43|329|0.904|Caspase domain
AR1	Bac_PepC14[33-348,0.853174603175]
AR2	Bac_PepC14
CHD	CH-positive|C|H
>
QID	gi|103487219|ref|YP_616780.1|
QDS	peptidase C14, caspase catalytic subunit p20 [Sphingopyxis alaskensis RB2256].
QTX	Bacteria|Proteobacteria|Alphaproteobacteria|Sphingomonadales|Sphingomonadaceae|Sphingopyxis
QLN	570
DOM	Bac_PepC14|2.3e-31|109.0|0.0|30|287|0.960317460317|-
DOM	Peptidase_C14|4.2e-13|49.3|0.0|40|260|0.524|Caspase domain
DOM	Sel1|9e-05|22.7|0.1|352|387|0.948717948718|Sel1 repeat
DOM	iTMHo|10|0|0|7|26|100|-
AR1	iTMHo[7-26,100]|Bac_PepC14[30-287,0.960317460317]|Sel1[352-387,0.948717948718]
AR2	iTMHo|Bac_PepC14|Sel1
CHD	CH-positive|C|H
>
QID	gi|241518195|ref|YP_002978823.1|
QDS	peptidase C14 caspase catalytic subunit p20 [Rhizobium leguminosarum bv. trifolii WSM1325].
QTX	Bacteria|Proteobacteria|Alphaproteobacteria|Rhizobiales|Rhizobiaceae|Rhizobium/Agrobacterium group|Rhizobium
QLN	652
DOM	Bac_PepC14|1.3e-20|73.7|0.0|47|310|0.920634920635|-
DOM	Peptidase_C14|4.4e-11|42.7|0.0|58|196|0.516|Caspase domain
AR1	Bac_PepC14[47-310,0.920634920635]
AR2	Bac_PepC14
CHD	CH-positive|C|H
>
QID	gi|146337685|ref|YP_001202733.1|
QDS	caspase (peptidase) [Bradyrhizobium sp. ORS 278].
QTX	Bacteria|Proteobacteria|Alphaproteobacteria|Rhizobiales|Bradyrhizobiaceae|Bradyrhizobium
QLN	638
DOM	Bac_PepC14|1e-46|159.3|0.0|25|279|0.90873015873|-
DOM	Peptidase_C14|1.2e-29|103.5|0.0|33|259|0.948|Caspase domain
DOM	iTMHo|10|0|0|7|29|100|-
AR1	iTMHo[7-29,100]|Bac_PepC14[25-279,0.90873015873]
AR2	iTMHo|Bac_PepC14
CHD	CH-positive|C|H
>
QID	gi|71278322|ref|YP_269116.1|
QDS	ICE-like protease [Colwellia psychrerythraea 34H].
QTX	Bacteria|Proteobacteria|Gammaproteobacteria|Alteromonadales|Colwelliaceae|Colwellia
QLN	276
DOM	Bac_PepC14|2.4e-48|164.6|0.0|22|273|0.944444444444|-
DOM	Peptidase_C14|1.4e-32|113.1|0.0|30|262|1.0|Caspase domain
DOM	iTMHo|10|0|0|5|24|100|-
AR1	iTMHo[5-24,100]|Bac_PepC14[22-273,0.944444444444]
AR2	iTMHo|Bac_PepC14
CHD	CH-positive|C|H
>
QID	gi|254560497|ref|YP_003067592.1|
QDS	hypothetical protein METDI2040 [Methylobacterium extorquens DM4].
QTX	Bacteria|Proteobacteria|Alphaproteobacteria|Rhizobiales|Methylobacteriaceae|Methylobacterium
QLN	615
DOM	Bac_PepC14|8.2e-52|176.0|0.0|272|605|0.960317460317|-
DOM	Peptidase_C14|1.4e-39|136.0|0.0|282|584|0.956|Caspase domain
AR1	Bac_PepC14[272-605,0.960317460317]
AR2	Bac_PepC14
CHD	CH-positive|C|H
>
QID	gi|27377529|ref|NP_769058.1|
QDS	hypothetical protein blr2418 [Bradyrhizobium japonicum USDA 110].
QTX	Bacteria|Proteobacteria|Alphaproteobacteria|Rhizobiales|Bradyrhizobiaceae|Bradyrhizobium
QLN	480
DOM	Bac_PepC14|9.3e-47|159.4|0.2|34|282|0.944444444444|-
DOM	Peptidase_C14|9.5e-30|103.8|0.0|43|271|0.968|Caspase domain
DOM	PG_binding_1|2.6e-09|36.6|0.2|369|424|0.964912280702|Putative peptidoglycan binding domain
DOM	CHAT|0.0015|17.3|0.0|17|201|0.464539007092|CHAT domain
DOM	PG_binding_2|0.0084|15.9|0.0|357|408|0.608108108108|Putative peptidoglycan binding domain
DOM	iTMHo|10|0|0|21|40|100|-
AR1	Bac_PepC14[34-282,0.944444444444]|PG_binding_1[369-424,0.964912280702]
AR2	Bac_PepC14|PG_binding_1
CHD	CH-positive|C|H
>
QID	gi|256422452|ref|YP_003123105.1|
QDS	hypothetical protein Cpin_3437 [Chitinophaga pinensis DSM 2588].
QTX	Bacteria|Bacteroidetes|Sphingobacteriia|Sphingobacteriales|Chitinophagaceae|Chitinophaga
QLN	1160
DOM	WD40|2.7e-08|33.1|0.0|20|58|0.820512820513|WD domain, G-beta repeat
DOM	WD40|3.6e-08|32.7|0.0|62|100|0.923076923077|WD domain, G-beta repeat
DOM	WD40|0.0021|17.6|0.2|155|182|0.589743589744|WD domain, G-beta repeat
DOM	WD40|3e-06|26.6|0.0|470|508|0.871794871795|WD domain, G-beta repeat
DOM	WD40|0.00027|20.4|0.0|648|686|0.871794871795|WD domain, G-beta repeat
DOM	Bac_PepC14|1.9e-33|115.8|0.0|883|1158|0.900793650794|-
DOM	Peptidase_C14|7.6e-12|45.1|0.0|897|1156|0.936|Caspase domain
AR1	WD40[20-58,0.820512820513]|WD40[62-100,0.923076923077]|WD40[155-182,0.589743589744]|WD40[470-508,0.871794871795]|WD40[648-686,0.871794871795]|Bac_PepC14[883-1158,0.900793650794]
AR2	WD40|WD40|WD40|WD40|WD40|Bac_PepC14
CHD	CH-positive|C|H
>
QID	gi|116255791|ref|YP_771624.1|
QDS	hypothetical protein pRL110590 [Rhizobium leguminosarum bv. viciae 3841].
QTX	Bacteria|Proteobacteria|Alphaproteobacteria|Rhizobiales|Rhizobiaceae|Rhizobium/Agrobacterium group|Rhizobium
QLN	538
DOM	Bac_PepC14|2.9e-33|115.2|0.0|24|321|0.924603174603|-
DOM	Peptidase_C14|6.1e-16|58.6|0.0|34|299|0.916|Caspase domain
AR1	Bac_PepC14[24-321,0.924603174603]
AR2	Bac_PepC14
CHD	CH-positive|C|H
>
QID	gi|257060250|ref|YP_003138138.1|
QDS	peptidase C14 caspase catalytic subunit p20 [Cyanothece sp. PCC 8802].
QTX	Bacteria|Cyanobacteria|Chroococcales|Cyanothece
QLN	445
DOM	Bac_PepC14|1.3e-29|103.3|0.0|1|263|0.865079365079|-
DOM	Peptidase_C14|6.5e-09|35.5|0.0|3|266|0.82|Caspase domain
AR1	Bac_PepC14[1-263,0.865079365079]
AR2	Bac_PepC14
CHD	CH-negative|C|Y
>
QID	gi|27379461|ref|NP_770990.1|
QDS	hypothetical protein blr4350 [Bradyrhizobium japonicum USDA 110].
QTX	Bacteria|Proteobacteria|Alphaproteobacteria|Rhizobiales|Bradyrhizobiaceae|Bradyrhizobium
QLN	522
DOM	Bac_PepC14|6.8e-43|146.8|0.1|39|294|0.944444444444|-
DOM	Peptidase_C14|1.7e-22|80.0|0.0|48|282|0.956|Caspase domain
DOM	iTMHo|10|0|0|23|45|100|-
AR1	Bac_PepC14[39-294,0.944444444444]
AR2	Bac_PepC14
CHD	CH-positive|C|H
>
QID	gi|257093020|ref|YP_003166661.1|
QDS	peptidase C14 caspase catalytic subunit p20 [Candidatus Accumulibacter phosphatis clade IIA str. UW-1].
QTX	Bacteria|Proteobacteria|Betaproteobacteria|Candidatus Accumulibacter
QLN	991
DOM	Bac_PepC14|1.1e-39|136.2|0.0|739|990|0.888888888889|-
DOM	WD40|0.0012|18.3|0.0|40|76|0.820512820513|WD domain, G-beta repeat
DOM	WD40|0.0087|15.6|0.0|184|214|0.666666666667|WD domain, G-beta repeat
DOM	Peptidase_C14|2.5e-13|50.0|0.0|747|978|0.936|Caspase domain
DOM	Cytochrom_D1|0.00095|17.2|0.0|184|300|0.216802168022|Cytochrome D1 heme domain
DOM	VID27|0.0058|14.6|0.0|444|510|0.0723350253807|VID27 cytoplasmic protein
DOM	iTMHo|10|0|0|12|31|100|-
AR1	iTMHo[12-31,100]|WD40[40-76,0.820512820513]|Cytochrom_D1[184-300,0.216802168022]|VID27[444-510,0.0723350253807]|Bac_PepC14[739-990,0.888888888889]
AR2	iTMHo|WD40|Cytochrom_D1|VID27|Bac_PepC14
CHD	CH-positive|C|H
>
QID	gi|91975491|ref|YP_568150.1|
QDS	peptidase C14, caspase catalytic subunit p20 [Rhodopseudomonas palustris BisB5].
QTX	Bacteria|Proteobacteria|Alphaproteobacteria|Rhizobiales|Bradyrhizobiaceae|Rhodopseudomonas
QLN	718
DOM	Bac_PepC14|1.4e-46|158.9|0.0|23|272|0.93253968254|-
DOM	Peptidase_C14|6.6e-26|91.2|0.0|32|258|0.964|Caspase domain
AR1	Bac_PepC14[23-272,0.93253968254]
AR2	Bac_PepC14
CHD	CH-positive|C|H
>
QID	gi|60682900|ref|YP_213044.1|
QDS	hypothetical protein BF3439 [Bacteroides fragilis NCTC 9343].
QTX	Bacteria|Bacteroidetes|Bacteroidia|Bacteroidales|Bacteroidaceae|Bacteroides
QLN	920
DOM	Bac_PepC14|2.4e-37|128.6|0.0|662|914|0.84126984127|-
DOM	Peptidase_C14|6.1e-19|68.4|0.0|670|904|0.964|Caspase domain
DOM	CARDB|0.0013|18.5|0.0|397|496|0.653465346535|CARDB
AR1	CARDB[397-496,0.653465346535]|Bac_PepC14[662-914,0.84126984127]
AR2	CARDB|Bac_PepC14
CHD	CH-positive|C|H
>
QID	gi|322420225|ref|YP_004199448.1|
QDS	peptidase C14 caspase catalytic subunit p20 [Geobacter sp. M18].
QTX	Bacteria|Proteobacteria|Deltaproteobacteria|Desulfuromonadales|Geobacteraceae|Geobacter
QLN	277
DOM	Bac_PepC14|4.7e-39|134.2|0.1|1|276|0.90873015873|-
DOM	Peptidase_C14|1.1e-30|106.9|0.0|4|269|0.82|Caspase domain
AR1	Bac_PepC14[1-276,0.90873015873]
AR2	Bac_PepC14
CHD	CH-positive|C|H
>
QID	gi|319778079|ref|YP_004134509.1|
QDS	peptidase c14 caspase catalytic subunit p20 [Mesorhizobium ciceri biovar biserrulae WSM1271].
QTX	Bacteria|Proteobacteria|Alphaproteobacteria|Rhizobiales|Phyllobacteriaceae|Mesorhizobium
QLN	416
DOM	Bac_PepC14|5.8e-49|166.6|0.1|28|278|0.912698412698|-
DOM	Peptidase_C14|9.7e-30|103.8|0.0|38|265|0.984|Caspase domain
DOM	CHAT|0.0012|17.6|0.2|18|190|0.464539007092|CHAT domain
DOM	iTMHo|10|0|0|13|35|100|-
AR1	Bac_PepC14[28-278,0.912698412698]
AR2	Bac_PepC14
CHD	CH-positive|C|H
>
QID	gi|242279575|ref|YP_002991704.1|
QDS	peptidase C14 caspase catalytic subunit p20 [Desulfovibrio salexigens DSM 2638].
QTX	Bacteria|Proteobacteria|Deltaproteobacteria|Desulfovibrionales|Desulfovibrionaceae|Desulfovibrio
QLN	367
DOM	Bac_PepC14|1.9e-47|161.7|0.0|138|367|0.904761904762|-
DOM	Peptidase_C14|4.9e-27|94.9|0.0|148|365|0.988|Caspase domain
DOM	CHAT|7e-07|28.2|0.0|115|294|0.439716312057|CHAT domain
DOM	PEGA|0.0002|20.8|0.0|23|80|0.647887323944|PEGA domain
AR1	PEGA[23-80,0.647887323944]|Bac_PepC14[138-367,0.904761904762]
AR2	PEGA|Bac_PepC14
CHD	CH-positive|C|H
>
QID	gi|284041296|ref|YP_003391226.1|
QDS	hypothetical protein Slin_6470 [Spirosoma linguale DSM 74].
QTX	Bacteria|Bacteroidetes|Cytophagia|Cytophagales|Cytophagaceae|Spirosoma
QLN	419
DOM	Bac_PepC14|3.5e-13|49.4|0.0|25|288|0.710317460317|-
DOM	Peptidase_C14|1.3e-06|28.0|0.0|34|274|0.688|Caspase domain
AR1	Bac_PepC14[25-288,0.710317460317]
AR2	Bac_PepC14
CHD	CH-positive|C|H
>
QID	gi|27380744|ref|NP_772273.1|
QDS	hypothetical protein blr5633 [Bradyrhizobium japonicum USDA 110].
QTX	Bacteria|Proteobacteria|Alphaproteobacteria|Rhizobiales|Bradyrhizobiaceae|Bradyrhizobium
QLN	449
DOM	Bac_PepC14|3.3e-42|144.5|0.1|20|265|0.956349206349|-
DOM	Peptidase_C14|6.1e-32|111.0|0.0|30|253|0.972|Caspase domain
AR1	Bac_PepC14[20-265,0.956349206349]
AR2	Bac_PepC14
CHD	CH-positive|C|H
>
QID	gi|77747992|ref|NP_639573.2|
QDS	polysaccharide deacetylase [Xanthomonas campestris pv. campestris str. ATCC 33913].
QTX	Bacteria|Proteobacteria|Gammaproteobacteria|Xanthomonadales|Xanthomonadaceae|Xanthomonas
QLN	901
DOM	Bac_PepC14|2.3e-48|164.7|0.3|466|731|0.936507936508|-
DOM	Polysacc_deac_1|2.2e-24|85.1|0.0|252|387|0.975806451613|Polysaccharide deacetylase
DOM	TPR_2|0.00045|19.6|1.8|787|820|0.911764705882|Tetratricopeptide repeat
DOM	TPR_2|1e-05|24.8|0.4|821|854|0.970588235294|Tetratricopeptide repeat
DOM	TPR_2|2.8e-05|23.4|1.1|855|887|0.941176470588|Tetratricopeptide repeat
DOM	Peptidase_C14|4.1e-16|59.1|0.0|476|705|0.568|Caspase domain
DOM	TPR_1|0.0055|15.9|1.0|787|820|0.882352941176|Tetratricopeptide repeat
DOM	TPR_1|0.00014|21.0|0.2|821|854|0.941176470588|Tetratricopeptide repeat
DOM	TPR_1|0.00021|20.4|0.9|855|887|0.970588235294|Tetratricopeptide repeat
DOM	Peptidase_C13|0.0003|19.8|0.0|523|626|0.2265625|Peptidase C13 family
AR1	Polysacc_deac_1[252-387,0.975806451613]|Bac_PepC14[466-731,0.936507936508]|TPR_2[787-820,0.911764705882]|TPR_2[821-854,0.970588235294]|TPR_2[855-887,0.941176470588]
AR2	Polysacc_deac_1|Bac_PepC14|TPR_2|TPR_2|TPR_2
CHD	CH-positive|C|H
>
QID	gi|290962358|ref|YP_003493540.1|
QDS	hypothetical protein SCAB_80521 [Streptomyces scabiei 87.22].
QTX	Bacteria|Actinobacteria|Actinobacteridae|Actinomycetales|Streptomycineae|Streptomycetaceae|Streptomyces
QLN	303
DOM	Bac_PepC14|4.5e-38|131.0|0.0|14|303|0.936507936508|-
DOM	Peptidase_C14|1.7e-29|102.9|0.0|23|293|0.816|Caspase domain
AR1	Bac_PepC14[14-303,0.936507936508]
AR2	Bac_PepC14
CHD	CH-positive|C|H
>
QID	gi|221369500|ref|YP_002520596.1|
QDS	Peptidase C14, caspase catalytic subunit p20 precursor [Rhodobacter sphaeroides KD131].
QTX	Bacteria|Proteobacteria|Alphaproteobacteria|Rhodobacterales|Rhodobacteraceae|Rhodobacter
QLN	934
DOM	Bac_PepC14|2.2e-44|151.6|0.0|1|261|0.944444444444|-
DOM	Sel1|0.00024|21.3|0.1|529|564|0.871794871795|Sel1 repeat
DOM	Sel1|0.00029|21.1|0.1|565|600|0.948717948718|Sel1 repeat
DOM	Sel1|1.7e-06|28.2|0.1|601|636|0.923076923077|Sel1 repeat
DOM	Sel1|8.3e-06|26.0|0.0|637|672|0.923076923077|Sel1 repeat
DOM	Sel1|1.4e-06|28.4|0.6|673|708|1.0|Sel1 repeat
DOM	Sel1|0.0097|16.2|0.0|745|774|0.74358974359|Sel1 repeat
DOM	Sel1|0.0001|22.5|0.2|816|848|0.897435897436|Sel1 repeat
DOM	Peptidase_C14|7.1e-19|68.2|0.0|1|249|0.996|Caspase domain
AR1	Bac_PepC14[1-261,0.944444444444]|Sel1[529-564,0.871794871795]|Sel1[565-600,0.948717948718]|Sel1[601-636,0.923076923077]|Sel1[637-672,0.923076923077]|Sel1[673-708,1.0]|Sel1[745-774,0.74358974359]|Sel1[816-848,0.897435897436]
AR2	Bac_PepC14|Sel1|Sel1|Sel1|Sel1|Sel1|Sel1|Sel1
CHD	CH-positive|C|H
>
QID	gi|92116544|ref|YP_576273.1|
QDS	peptidase C14, caspase catalytic subunit p20 [Nitrobacter hamburgensis X14].
QTX	Bacteria|Proteobacteria|Alphaproteobacteria|Rhizobiales|Bradyrhizobiaceae|Nitrobacter
QLN	862
DOM	Bac_PepC14|8.6e-28|97.3|0.0|18|262|0.956349206349|-
DOM	Peptidase_C14|1e-16|61.1|0.0|28|250|0.956|Caspase domain
AR1	Bac_PepC14[18-262,0.956349206349]
AR2	Bac_PepC14
CHD	CH-negative|A|Y
>
QID	gi|116326981|ref|YP_796701.1|
QDS	hypothetical protein LBL_0150 [Leptospira borgpetersenii serovar Hardjo-bovis L550].
QTX	Bacteria|Spirochaetes|Spirochaetales|Leptospiraceae|Leptospira
QLN	540
DOM	Bac_PepC14|4.6e-40|137.5|0.0|16|285|0.964285714286|-
DOM	Peptidase_C14|6.3e-31|107.7|0.1|25|270|0.956|Caspase domain
DOM	Peptidase_C13|4.1e-06|25.9|0.0|14|168|0.31640625|Peptidase C13 family
DOM	Cna_B|0.0017|17.8|0.1|451|526|0.4|Cna protein B-type domain
DOM	iTMHo|10|0|0|5|22|100|-
AR1	Bac_PepC14[16-285,0.964285714286]|Cna_B[451-526,0.4]
AR2	Bac_PepC14|Cna_B
CHD	CH-positive|C|H
>
QID	gi|337268896|ref|YP_004612951.1|
QDS	peptidase C14 caspase catalytic subunit p20 [Mesorhizobium opportunistum WSM2075].
QTX	Bacteria|Proteobacteria|Alphaproteobacteria|Rhizobiales|Phyllobacteriaceae|Mesorhizobium
QLN	558
DOM	Bac_PepC14|2.7e-49|167.7|0.0|41|283|0.956349206349|-
DOM	Peptidase_C14|3.5e-26|92.1|0.0|51|273|1.0|Caspase domain
AR1	Bac_PepC14[41-283,0.956349206349]
AR2	Bac_PepC14
CHD	CH-positive|C|H
>
QID	gi|312198320|ref|YP_004018381.1|
QDS	serine/threonine protein kinase [Frankia sp. EuI1c].
QTX	Bacteria|Actinobacteria|Actinobacteridae|Actinomycetales|Frankineae|Frankiaceae|Frankia
QLN	743
DOM	Bac_PepC14|1.1e-51|175.6|0.0|1|237|0.888888888889|-
DOM	Pkinase|4.4e-31|107.7|0.0|335|588|0.95|Protein kinase domain
DOM	Pkinase_Tyr|6.9e-19|67.7|0.0|335|588|0.953667953668|Protein tyrosine kinase
DOM	Peptidase_C14|5e-17|62.1|0.0|3|217|0.552|Caspase domain
AR1	Bac_PepC14[1-237,0.888888888889]|Pkinase[335-588,0.95]
AR2	Bac_PepC14|Pkinase
CHD	CH-positive|C|H
>
QID	gi|332667717|ref|YP_004450505.1|
QDS	peptidase C14 caspase catalytic subunit p20 [Haliscomenobacter hydrossis DSM 1100].
QTX	Bacteria|Bacteroidetes|Sphingobacteriia|Sphingobacteriales|Saprospiraceae|Haliscomenobacter
QLN	653
DOM	Bac_PepC14|1.2e-38|132.8|0.0|1|278|0.880952380952|-
DOM	Peptidase_C14|2.2e-25|89.5|0.0|6|265|0.968|Caspase domain
AR1	Bac_PepC14[1-278,0.880952380952]
AR2	Bac_PepC14
CHD	CH-positive|C|H
>
QID	gi|218438046|ref|YP_002376375.1|
QDS	GUN4 domain-containing protein [Cyanothece sp. PCC 7424].
QTX	Bacteria|Cyanobacteria|Chroococcales|Cyanothece
QLN	670
DOM	GUN4|2e-50|169.8|0.1|517|651|0.887218045113|GUN4-like
DOM	Bac_PepC14|1.5e-40|139.1|0.0|1|257|0.876984126984|-
DOM	Peptidase_C14|7.9e-13|48.4|0.0|3|237|0.808|Caspase domain
AR1	Bac_PepC14[1-257,0.876984126984]|GUN4[517-651,0.887218045113]
AR2	Bac_PepC14|GUN4
CHD	CH-positive|C|H
>
QID	gi|29828140|ref|NP_822774.1|
QDS	hypothetical protein SAV_1598 [Streptomyces avermitilis MA-4680].
QTX	Bacteria|Actinobacteria|Actinobacteridae|Actinomycetales|Streptomycineae|Streptomycetaceae|Streptomyces
QLN	284
DOM	Bac_PepC14|3.2e-41|141.3|0.0|1|284|0.920634920635|-
DOM	Peptidase_C14|2.9e-30|105.5|0.0|4|276|0.904|Caspase domain
AR1	Bac_PepC14[1-284,0.920634920635]
AR2	Bac_PepC14
CHD	CH-positive|C|H
>
QID	gi|302036880|ref|YP_003797202.1|
QDS	putative peptidase C14 [Candidatus Nitrospira defluvii].
QTX	Bacteria|Nitrospirae|Nitrospirales|Nitrospiraceae|Nitrospira
QLN	303
DOM	Bac_PepC14|7.4e-40|136.8|0.1|4|303|0.956349206349|-
DOM	Peptidase_C14|3.9e-28|98.5|0.0|17|295|0.92|Caspase domain
AR1	Bac_PepC14[4-303,0.956349206349]
AR2	Bac_PepC14
CHD	CH-positive|C|H
>
QID	gi|291286237|ref|YP_003503053.1|
QDS	peptidase C14 caspase catalytic subunit p20 [Denitrovibrio acetiphilus DSM 12809].
QTX	Bacteria|Deferribacteres|Deferribacterales|Deferribacteraceae|Denitrovibrio
QLN	451
DOM	Bac_PepC14|3e-32|111.9|0.0|37|290|0.924603174603|-
DOM	Peptidase_C14|7e-16|58.4|0.0|45|189|0.496|Caspase domain
AR1	Bac_PepC14[37-290,0.924603174603]
AR2	Bac_PepC14
CHD	CH-positive|C|H
>
QID	gi|332666593|ref|YP_004449381.1|
QDS	sulfatase-modifying factor protein [Haliscomenobacter hydrossis DSM 1100].
QTX	Bacteria|Bacteroidetes|Sphingobacteriia|Sphingobacteriales|Saprospiraceae|Haliscomenobacter
QLN	595
DOM	FGE-sulfatase|4.7e-54|183.2|0.9|362|593|0.992307692308|Formylglycine-generating sulfatase enzyme
DOM	Bac_PepC14|2.6e-24|85.9|0.0|16|266|0.928571428571|-
DOM	Peptidase_C14|1.5e-07|31.1|0.0|27|337|0.532|Caspase domain
DOM	Peptidase_C13|0.0093|14.9|0.0|83|164|0.234375|Peptidase C13 family
AR1	Bac_PepC14[16-266,0.928571428571]|FGE-sulfatase[362-593,0.992307692308]
AR2	Bac_PepC14|FGE-sulfatase
CHD	CH-positive|C|H
>
QID	gi|325971741|ref|YP_004247932.1|
QDS	peptidase C14 caspase catalytic subunit p20 [Spirochaeta sp. Buddy].
QTX	Bacteria|Spirochaetes|Spirochaetales|Spirochaetaceae|Spirochaeta
QLN	309
DOM	Bac_PepC14|1.3e-26|93.4|0.0|22|308|0.813492063492|-
DOM	Peptidase_C14|7.2e-17|61.6|0.0|32|266|0.8|Caspase domain
AR1	Bac_PepC14[22-308,0.813492063492]
AR2	Bac_PepC14
CHD	CH-positive|C|H
>
QID	gi|338536104|ref|YP_004669438.1|
QDS	ActD-like protein [Myxococcus fulvus HW-1].
QTX	Bacteria|Proteobacteria|Deltaproteobacteria|Myxococcales|Cystobacterineae|Myxococcaceae|Myxococcus
QLN	531
DOM	Bac_PepC14|6.8e-26|91.1|4.0|19|266|0.873015873016|-
DOM	Peptidase_C14|9e-09|35.1|0.0|29|253|0.812|Caspase domain
AR1	Bac_PepC14[19-266,0.873015873016]
AR2	Bac_PepC14
CHD	CH-positive|C|H
>
QID	gi|86748023|ref|YP_484519.1|
QDS	peptidase C14, caspase catalytic subunit p20 [Rhodopseudomonas palustris HaA2].
QTX	Bacteria|Proteobacteria|Alphaproteobacteria|Rhizobiales|Bradyrhizobiaceae|Rhodopseudomonas
QLN	541
DOM	Bac_PepC14|2.8e-33|115.3|0.0|20|263|0.972222222222|-
DOM	Peptidase_C14|6.3e-24|84.7|0.0|30|251|0.984|Caspase domain
DOM	TPR_1|9.7e-09|34.2|0.1|396|429|1.0|Tetratricopeptide repeat
DOM	TPR_1|0.00058|19.0|0.0|430|463|1.0|Tetratricopeptide repeat
DOM	TPR_1|0.0007|18.8|0.1|465|497|0.794117647059|Tetratricopeptide repeat
DOM	TPR_2|1.7e-05|24.1|0.2|396|429|1.0|Tetratricopeptide repeat
DOM	TPR_2|0.0015|17.9|0.0|464|497|0.941176470588|Tetratricopeptide repeat
AR1	Bac_PepC14[20-263,0.972222222222]|TPR_1[396-429,1.0]|TPR_1[430-463,1.0]|TPR_1[465-497,0.794117647059]
AR2	Bac_PepC14|TPR_1|TPR_1|TPR_1
CHD	CH-negative|S|F
>
QID	gi|206889413|ref|YP_002249695.1|
QDS	polysaccharide deacetylase, [Thermodesulfovibrio yellowstonii DSM 11347].
QTX	Bacteria|Nitrospirae|Nitrospirales|Nitrospiraceae|Thermodesulfovibrio
QLN	324
DOM	Bac_PepC14|1.6e-45|155.3|0.0|78|324|0.904761904762|-
DOM	Peptidase_C14|9.6e-19|67.8|0.0|87|317|0.828|Caspase domain
DOM	CHAT|0.0026|16.5|0.0|56|237|0.446808510638|CHAT domain
DOM	Peptidase_C13|0.0028|16.7|0.0|127|298|0.21875|Peptidase C13 family
DOM	iTMHo|10|0|0|7|26|100|-
AR1	iTMHo[7-26,100]|Bac_PepC14[78-324,0.904761904762]
AR2	iTMHo|Bac_PepC14
CHD	CH-positive|C|H
>
QID	gi|51246294|ref|YP_066178.1|
QDS	hypothetical protein DP2442 [Desulfotalea psychrophila LSv54].
QTX	Bacteria|Proteobacteria|Deltaproteobacteria|Desulfobacterales|Desulfobulbaceae|Desulfotalea
QLN	422
DOM	Bac_PepC14|2.8e-43|148.0|0.0|18|264|0.920634920635|-
DOM	Peptidase_C14|5.7e-27|94.7|0.0|28|248|0.976|Caspase domain
AR1	Bac_PepC14[18-264,0.920634920635]
AR2	Bac_PepC14
CHD	CH-positive|C|H
>
QID	gi|158337681|ref|YP_001518857.1|
QDS	protease (caspase) p20 domain-containing protein [Acaryochloris marina MBIC11017].
QTX	Bacteria|Cyanobacteria|Chroococcales|Acaryochloris
QLN	767
DOM	Bac_PepC14|2.8e-33|115.2|0.2|34|331|0.916666666667|-
DOM	Peptidase_C14|1.5e-22|80.2|0.0|44|315|0.96|Caspase domain
AR1	Bac_PepC14[34-331,0.916666666667]
AR2	Bac_PepC14
CHD	CH-negative|G|Y
>
QID	gi|121604986|ref|YP_982315.1|
QDS	peptidase C14, caspase catalytic subunit p20 [Polaromonas naphthalenivorans CJ2].
QTX	Bacteria|Proteobacteria|Betaproteobacteria|Burkholderiales|Comamonadaceae|Polaromonas
QLN	562
DOM	Bac_PepC14|1.3e-37|129.4|0.2|1|281|0.90873015873|-
DOM	Peptidase_C14|1.4e-32|113.0|0.0|4|267|0.82|Caspase domain
AR1	Bac_PepC14[1-281,0.90873015873]
AR2	Bac_PepC14
CHD	CH-positive|C|H
>
QID	gi|338534412|ref|YP_004667746.1|
QDS	ICE-like protease [Myxococcus fulvus HW-1].
QTX	Bacteria|Proteobacteria|Deltaproteobacteria|Myxococcales|Cystobacterineae|Myxococcaceae|Myxococcus
QLN	745
DOM	Bac_PepC14|6.3e-31|107.5|0.6|21|271|0.876984126984|-
DOM	Peptidase_C14|7.2e-10|38.7|0.0|31|253|0.824|Caspase domain
DOM	iTMHo|10|0|0|5|27|100|-
AR1	Bac_PepC14[21-271,0.876984126984]
AR2	Bac_PepC14
CHD	CH-positive|C|H
>
QID	gi|148255718|ref|YP_001240303.1|
QDS	hypothetical protein BBta_4354 [Bradyrhizobium sp. BTAi1].
QTX	Bacteria|Proteobacteria|Alphaproteobacteria|Rhizobiales|Bradyrhizobiaceae|Bradyrhizobium
QLN	477
DOM	Bac_PepC14|1.1e-46|159.2|0.1|19|267|0.948412698413|-
DOM	Peptidase_C14|4.5e-30|104.9|0.0|29|255|0.96|Caspase domain
DOM	PG_binding_1|1.9e-06|27.4|0.1|362|416|0.912280701754|Putative peptidoglycan binding domain
AR1	Bac_PepC14[19-267,0.948412698413]|PG_binding_1[362-416,0.912280701754]
AR2	Bac_PepC14|PG_binding_1
CHD	CH-positive|C|H
>
QID	gi|189424667|ref|YP_001951844.1|
QDS	peptidase C14 caspase catalytic subunit p20 [Geobacter lovleyi SZ].
QTX	Bacteria|Proteobacteria|Deltaproteobacteria|Desulfuromonadales|Geobacteraceae|Geobacter
QLN	1088
DOM	Bac_PepC14|2e-42|145.2|0.1|833|1082|0.853174603175|-
DOM	Peptidase_C14|1.2e-14|54.4|0.0|843|1078|0.936|Caspase domain
DOM	WD40|3.6e-05|23.1|0.0|33|67|0.769230769231|WD domain, G-beta repeat
AR1	WD40[33-67,0.769230769231]|Bac_PepC14[833-1082,0.853174603175]
AR2	WD40|Bac_PepC14
CHD	CH-positive|C|H
>
QID	gi|158338532|ref|YP_001519709.1|
QDS	WD-40 repeat-containing protein [Acaryochloris marina MBIC11017].
QTX	Bacteria|Cyanobacteria|Chroococcales|Acaryochloris
QLN	1013
DOM	Bac_PepC14|2.5e-38|131.8|0.0|1|246|0.869047619048|-
DOM	Peptidase_C14|2.7e-12|46.6|0.0|3|238|0.764|Caspase domain
DOM	AAA|0.00083|19.3|0.0|293|443|0.784615384615|ATPase family associated with various cellular activities (AAA)
DOM	oTMHi|10|0|0|749|771|100|-
AR1	Bac_PepC14[1-246,0.869047619048]|AAA[293-443,0.784615384615]|oTMHi[749-771,100]
AR2	Bac_PepC14|AAA|oTMHi
CHD	CH-positive|C|H
>
QID	gi|190895289|ref|YP_001985582.1|
QDS	putative peptidase [Rhizobium etli CIAT 652].
QTX	Bacteria|Proteobacteria|Alphaproteobacteria|Rhizobiales|Rhizobiaceae|Rhizobium/Agrobacterium group|Rhizobium
QLN	713
DOM	Bac_PepC14|2.5e-42|144.9|0.4|27|265|0.964285714286|-
DOM	Peptidase_C14|6.1e-21|74.9|0.0|35|253|0.98|Caspase domain
DOM	Sel1|0.00011|22.4|1.3|461|496|0.974358974359|Sel1 repeat
DOM	Sel1|0.0022|18.2|0.0|497|532|0.923076923077|Sel1 repeat
DOM	Sel1|9.2e-05|22.6|0.1|533|568|0.948717948718|Sel1 repeat
DOM	iTMHo|10|0|0|13|32|100|-
AR1	Bac_PepC14[27-265,0.964285714286]|Sel1[461-496,0.974358974359]|Sel1[497-532,0.923076923077]|Sel1[533-568,0.948717948718]
AR2	Bac_PepC14|Sel1|Sel1|Sel1
CHD	CH-positive|C|H
>
QID	gi|297561663|ref|YP_003680637.1|
QDS	peptidase C14 caspase catalytic subunit p20 [Nocardiopsis dassonvillei subsp. dassonvillei DSM 43111].
QTX	Bacteria|Actinobacteria|Actinobacteridae|Actinomycetales|Streptosporangineae|Nocardiopsaceae|Nocardiopsis
QLN	657
DOM	Bac_PepC14|2.2e-25|89.4|0.0|23|275|0.873015873016|-
DOM	Peptidase_C14|4.3e-09|36.1|0.0|30|263|0.912|Caspase domain
AR1	Bac_PepC14[23-275,0.873015873016]
AR2	Bac_PepC14
CHD	CH-positive|C|H
>
QID	gi|194336545|ref|YP_002018339.1|
QDS	peptidase C14 caspase catalytic subunit p20 [Pelodictyon phaeoclathratiforme BU-1].
QTX	Bacteria|Chlorobi|Chlorobia|Chlorobiales|Chlorobiaceae|Chlorobium/Pelodictyon group|Pelodictyon
QLN	753
DOM	Bac_PepC14|3.4e-20|72.4|0.0|1|261|0.761904761905|-
DOM	Peptidase_C14|8.1e-11|41.8|0.0|4|232|0.816|Caspase domain
AR1	Bac_PepC14[1-261,0.761904761905]
AR2	Bac_PepC14
CHD	CH-positive|C|H
>
QID	gi|27383262|ref|NP_774791.1|
QDS	hypothetical protein blr8151 [Bradyrhizobium japonicum USDA 110].
QTX	Bacteria|Proteobacteria|Alphaproteobacteria|Rhizobiales|Bradyrhizobiaceae|Bradyrhizobium
QLN	667
DOM	Bac_PepC14|4.7e-47|160.4|0.0|62|313|0.940476190476|-
DOM	Peptidase_C14|5.9e-25|88.1|0.0|72|299|0.972|Caspase domain
AR1	Bac_PepC14[62-313,0.940476190476]
AR2	Bac_PepC14
CHD	CH-positive|C|H
>
QID	gi|345008810|ref|YP_004811164.1|
QDS	ABC transporter substrate-binding protein [Streptomyces violaceusniger Tu 4113].
QTX	Bacteria|Actinobacteria|Actinobacteridae|Actinomycetales|Streptomycineae|Streptomycetaceae|Streptomyces
QLN	930
DOM	SBP_bac_5|1.6e-70|237.5|0.7|445|843|0.986559139785|Bacterial extracellular solute-binding proteins, family 5 Middle
DOM	Bac_PepC14|9.9e-26|90.5|0.0|2|248|0.892857142857|-
DOM	Peptidase_C14|1.2e-08|34.7|0.0|10|417|0.588|Caspase domain
DOM	iTMHo|10|0|0|332|354|100|-
AR1	Bac_PepC14[2-248,0.892857142857]|SBP_bac_5[445-843,0.986559139785]
AR2	Bac_PepC14|SBP_bac_5
CHD	CH-positive|C|H
>
QID	gi|296123066|ref|YP_003630844.1|
QDS	hypothetical protein Plim_2823 [Planctomyces limnophilus DSM 3776].
QTX	Bacteria|Planctomycetes|Planctomycetacia|Planctomycetales|Planctomycetaceae|Planctomyces
QLN	388
DOM	Bac_PepC14|1.9e-23|83.0|0.0|43|285|0.892857142857|-
DOM	Peptidase_C14|3.1e-06|26.8|0.0|74|269|0.448|Caspase domain
AR1	Bac_PepC14[43-285,0.892857142857]
AR2	Bac_PepC14
CHD	CH-positive|C|H
>
QID	gi|332661782|ref|YP_004451252.1|
QDS	(myosin heavy-chain) kinase [Haliscomenobacter hydrossis DSM 1100].
QTX	Bacteria|Bacteroidetes|Sphingobacteriia|Sphingobacteriales|Saprospiraceae|Haliscomenobacter
QLN	1467
DOM	WD40|4e-08|32.5|0.1|818|851|0.820512820513|WD domain, G-beta repeat
DOM	WD40|3.7e-11|42.2|0.0|855|892|0.974358974359|WD domain, G-beta repeat
DOM	WD40|6.1e-10|38.3|0.2|897|935|1.0|WD domain, G-beta repeat
DOM	WD40|2e-08|33.5|0.0|939|976|0.974358974359|WD domain, G-beta repeat
DOM	WD40|1.3e-11|43.6|0.1|981|1018|0.974358974359|WD domain, G-beta repeat
DOM	WD40|8.9e-13|47.3|0.1|1023|1061|1.0|WD domain, G-beta repeat
DOM	WD40|4.1e-09|35.7|0.0|1065|1100|0.897435897436|WD domain, G-beta repeat
DOM	WD40|3.7e-10|39.0|1.8|1149|1187|1.0|WD domain, G-beta repeat
DOM	WD40|3e-10|39.3|0.1|1191|1228|0.974358974359|WD domain, G-beta repeat
DOM	WD40|1.4e-10|40.4|0.1|1233|1271|1.0|WD domain, G-beta repeat
DOM	WD40|9.7e-07|28.1|0.0|1275|1312|0.974358974359|WD domain, G-beta repeat
DOM	WD40|6.7e-08|31.8|0.6|1317|1354|1.0|WD domain, G-beta repeat
DOM	Bac_PepC14|5.5e-27|94.6|0.0|1|267|0.964285714286|-
DOM	Peptidase_C14|6.1e-12|45.5|0.0|7|271|0.524|Caspase domain
DOM	NACHT|9e-09|34.8|0.0|333|493|0.952095808383|NACHT domain
AR1	Bac_PepC14[1-267,0.964285714286]|NACHT[333-493,0.952095808383]|WD40[818-851,0.820512820513]|WD40[855-892,0.974358974359]|WD40[897-935,1.0]|WD40[939-976,0.974358974359]|WD40[981-1018,0.974358974359]|WD40[1023-1061,1.0]|WD40[1065-1100,0.897435897436]|WD40[1149-1187,1.0]|WD40[1191-1228,0.974358974359]|WD40[1233-1271,1.0]|WD40[1275-1312,0.974358974359]|WD40[1317-1354,1.0]
AR2	Bac_PepC14|NACHT|WD40|WD40|WD40|WD40|WD40|WD40|WD40|WD40|WD40|WD40|WD40|WD40
CHD	CH-positive|C|H
>
QID	gi|332664022|ref|YP_004446810.1|
QDS	peptidase C14 caspase catalytic subunit p20 [Haliscomenobacter hydrossis DSM 1100].
QTX	Bacteria|Bacteroidetes|Sphingobacteriia|Sphingobacteriales|Saprospiraceae|Haliscomenobacter
QLN	1210
DOM	WD40|0.0024|17.4|0.0|27|61|0.769230769231|WD domain, G-beta repeat
DOM	WD40|6.3e-06|25.6|0.0|186|225|0.769230769231|WD domain, G-beta repeat
DOM	WD40|0.0022|17.5|0.0|229|268|0.948717948718|WD domain, G-beta repeat
DOM	WD40|0.0084|15.7|0.1|310|351|0.871794871795|WD domain, G-beta repeat
DOM	WD40|1.3e-11|43.6|0.0|587|625|1.0|WD domain, G-beta repeat
DOM	Bac_PepC14|2.4e-40|138.4|0.0|816|1093|0.916666666667|-
DOM	eIF2A|2e-08|33.9|0.0|170|282|0.556701030928|Eukaryotic translation initiation factor eIF2A
DOM	eIF2A|0.0068|15.8|0.0|385|480|0.396907216495|Eukaryotic translation initiation factor eIF2A
DOM	Peptidase_C14|1.3e-18|67.3|0.0|827|1083|0.948|Caspase domain
AR1	WD40[27-61,0.769230769231]|eIF2A[170-282,0.556701030928]|WD40[310-351,0.871794871795]|eIF2A[385-480,0.396907216495]|WD40[587-625,1.0]|Bac_PepC14[816-1093,0.916666666667]
AR2	WD40|eIF2A|WD40|eIF2A|WD40|Bac_PepC14
CHD	CH-positive|C|H
>
QID	gi|86749283|ref|YP_485779.1|
QDS	peptidase C14, caspase catalytic subunit p20 [Rhodopseudomonas palustris HaA2].
QTX	Bacteria|Proteobacteria|Alphaproteobacteria|Rhizobiales|Bradyrhizobiaceae|Rhodopseudomonas
QLN	472
DOM	Bac_PepC14|1.5e-46|158.8|0.3|15|261|0.97619047619|-
DOM	Peptidase_C14|1.1e-24|87.2|0.0|25|249|1.0|Caspase domain
DOM	SH3_3|1.5e-07|30.7|0.1|313|372|0.923076923077|Bacterial SH3 domain
DOM	SH3_3|0.00086|18.6|0.0|402|457|0.846153846154|Bacterial SH3 domain
AR1	Bac_PepC14[15-261,0.97619047619]|SH3_3[313-372,0.923076923077]|SH3_3[402-457,0.846153846154]
AR2	Bac_PepC14|SH3_3|SH3_3
CHD	CH-positive|C|H
>
QID	gi|222086107|ref|YP_002544639.1|
QDS	hypothetical protein Arad_2545 [Agrobacterium radiobacter K84].
QTX	Bacteria|Proteobacteria|Alphaproteobacteria|Rhizobiales|Rhizobiaceae|Rhizobium/Agrobacterium group|Agrobacterium
QLN	755
DOM	Bac_PepC14|3.3e-32|111.8|0.3|13|257|0.948412698413|-
DOM	Peptidase_C14|3.3e-17|62.7|0.0|23|244|0.924|Caspase domain
AR1	Bac_PepC14[13-257,0.948412698413]
AR2	Bac_PepC14
CHD	CH-negative|A|Y
>
QID	gi|332666591|ref|YP_004449379.1|
QDS	sulfatase-modifying factor protein [Haliscomenobacter hydrossis DSM 1100].
QTX	Bacteria|Bacteroidetes|Sphingobacteriia|Sphingobacteriales|Saprospiraceae|Haliscomenobacter
QLN	625
DOM	FGE-sulfatase|4.3e-65|219.3|1.8|369|623|0.992307692308|Formylglycine-generating sulfatase enzyme
DOM	Bac_PepC14|4.5e-23|81.8|0.0|16|262|0.813492063492|-
DOM	Peptidase_C14|5.6e-07|29.2|0.0|27|254|0.492|Caspase domain
AR1	Bac_PepC14[16-262,0.813492063492]|FGE-sulfatase[369-623,0.992307692308]
AR2	Bac_PepC14|FGE-sulfatase
CHD	CH-positive|C|H
>
QID	gi|148252153|ref|YP_001236738.1|
QDS	caspase-like domain-containing protein [Bradyrhizobium sp. BTAi1].
QTX	Bacteria|Proteobacteria|Alphaproteobacteria|Rhizobiales|Bradyrhizobiaceae|Bradyrhizobium
QLN	518
DOM	Bac_PepC14|3.5e-35|121.5|0.0|27|267|0.940476190476|-
DOM	Peptidase_C14|8.1e-27|94.2|0.0|36|256|0.988|Caspase domain
DOM	TPR_1|3.2e-06|26.2|0.0|373|406|0.941176470588|Tetratricopeptide repeat
DOM	TPR_1|6.7e-05|22.0|0.0|407|440|0.970588235294|Tetratricopeptide repeat
DOM	TPR_1|0.01|15.1|0.0|442|474|0.794117647059|Tetratricopeptide repeat
DOM	TPR_2|1.8e-05|24.0|0.1|373|406|0.970588235294|Tetratricopeptide repeat
DOM	iTMHo|10|0|0|12|34|100|-
AR1	Bac_PepC14[27-267,0.940476190476]|TPR_1[373-406,0.941176470588]|TPR_1[407-440,0.970588235294]|TPR_1[442-474,0.794117647059]
AR2	Bac_PepC14|TPR_1|TPR_1|TPR_1
CHD	CH-negative|S|F
>
QID	gi|300788269|ref|YP_003768560.1|
QDS	molecular chaperone DnaK [Amycolatopsis mediterranei U32].
QTX	Bacteria|Actinobacteria|Actinobacteridae|Actinomycetales|Pseudonocardineae|Pseudonocardiaceae|Amycolatopsis
QLN	769
DOM	HSP70|4.8e-07|27.8|0.0|280|359|0.119601328904|Hsp70 protein
DOM	HSP70|1.6e-43|148.2|0.8|353|761|0.491694352159|Hsp70 protein
DOM	Bac_PepC14|4e-37|127.9|0.0|1|257|0.884920634921|-
DOM	Peptidase_C14|4.7e-16|58.9|0.0|2|231|0.812|Caspase domain
DOM	MreB_Mbl|1.2e-05|23.8|0.2|358|641|0.733944954128|MreB/Mbl protein
DOM	DDR|0.0014|17.2|0.1|381|479|0.165662650602|Diol dehydratase reactivase ATPase-like domain
AR1	Bac_PepC14[1-257,0.884920634921]|HSP70[280-359,0.119601328904]|HSP70[353-761,0.491694352159]
AR2	Bac_PepC14|HSP70|HSP70
CHD	CH-positive|C|H
>
QID	gi|307154996|ref|YP_003890380.1|
QDS	peptidase C14 caspase catalytic subunit p20 [Cyanothece sp. PCC 7822].
QTX	Bacteria|Cyanobacteria|Chroococcales|Cyanothece
QLN	814
DOM	Bac_PepC14|2.9e-36|125.0|0.0|43|335|0.912698412698|-
DOM	Peptidase_C14|2.4e-26|92.7|0.0|53|328|0.976|Caspase domain
AR1	Bac_PepC14[43-335,0.912698412698]
AR2	Bac_PepC14
CHD	CH-negative|S|Y
>
QID	gi|217979016|ref|YP_002363163.1|
QDS	peptidase C14 caspase catalytic subunit p20 [Methylocella silvestris BL2].
QTX	Bacteria|Proteobacteria|Alphaproteobacteria|Rhizobiales|Beijerinckiaceae|Methylocella
QLN	1155
DOM	Bac_PepC14|7.4e-46|156.5|0.0|21|273|0.952380952381|-
DOM	Peptidase_C14|1.2e-28|100.2|0.0|31|262|0.972|Caspase domain
DOM	iTMHo|10|0|0|5|27|100|-
AR1	Bac_PepC14[21-273,0.952380952381]
AR2	Bac_PepC14
CHD	CH-positive|C|H
>
QID	gi|296108054|ref|YP_003619755.1|
QDS	hypothetical protein lpa_03531 [Legionella pneumophila 2300/99 Alcoy].
QTX	Bacteria|Proteobacteria|Gammaproteobacteria|Legionellales|Legionellaceae|Legionella
QLN	564
DOM	Bac_PepC14|7.3e-07|28.7|0.0|61|264|0.511904761905|-
AR1	Bac_PepC14[61-264,0.511904761905]
AR2	Bac_PepC14
CHD	CH-positive|C|H
>
QID	gi|257093945|ref|YP_003167586.1|
QDS	peptidase C14 caspase catalytic subunit p20 [Candidatus Accumulibacter phosphatis clade IIA str. UW-1].
QTX	Bacteria|Proteobacteria|Betaproteobacteria|Candidatus Accumulibacter
QLN	280
DOM	Bac_PepC14|2.4e-46|158.1|0.0|1|279|0.869047619048|-
DOM	Peptidase_C14|4.6e-33|114.7|0.0|3|255|0.82|Caspase domain
AR1	Bac_PepC14[1-279,0.869047619048]
AR2	Bac_PepC14
CHD	CH-positive|C|H
>
QID	gi|217978527|ref|YP_002362674.1|
QDS	peptidase C14 caspase catalytic subunit p20 [Methylocella silvestris BL2].
QTX	Bacteria|Proteobacteria|Alphaproteobacteria|Rhizobiales|Beijerinckiaceae|Methylocella
QLN	778
DOM	TPR_1|1.6e-05|24.0|0.0|64|96|0.882352941176|Tetratricopeptide repeat
DOM	TPR_1|5.3e-05|22.3|0.1|97|130|0.882352941176|Tetratricopeptide repeat
DOM	TPR_1|1.5e-07|30.4|0.1|131|164|0.941176470588|Tetratricopeptide repeat
DOM	TPR_1|3.7e-05|22.8|0.1|165|198|0.970588235294|Tetratricopeptide repeat
DOM	TPR_1|2.1e-07|29.9|0.1|266|299|0.970588235294|Tetratricopeptide repeat
DOM	TPR_1|4.7e-06|25.7|0.8|368|397|0.852941176471|Tetratricopeptide repeat
DOM	Bac_PepC14|1.3e-49|168.7|0.1|539|778|0.936507936508|-
DOM	TPR_2|0.00047|19.5|0.0|63|96|0.911764705882|Tetratricopeptide repeat
DOM	TPR_2|0.0023|17.4|0.0|97|130|0.882352941176|Tetratricopeptide repeat
DOM	TPR_2|2.3e-05|23.6|0.1|131|164|0.911764705882|Tetratricopeptide repeat
DOM	TPR_2|8.7e-05|21.8|0.1|165|198|0.970588235294|Tetratricopeptide repeat
DOM	TPR_2|0.00025|20.4|0.1|266|299|0.970588235294|Tetratricopeptide repeat
DOM	TPR_2|0.00011|21.6|0.8|368|397|0.852941176471|Tetratricopeptide repeat
DOM	Peptidase_C14|1.3e-27|96.8|0.0|549|775|1.0|Caspase domain
AR1	TPR_1[64-96,0.882352941176]|TPR_1[97-130,0.882352941176]|TPR_1[131-164,0.941176470588]|TPR_1[165-198,0.970588235294]|TPR_1[266-299,0.970588235294]|TPR_1[368-397,0.852941176471]|Bac_PepC14[539-778,0.936507936508]
AR2	TPR_1|TPR_1|TPR_1|TPR_1|TPR_1|TPR_1|Bac_PepC14
CHD	CH-positive|C|H
>
QID	gi|154244187|ref|YP_001415145.1|
QDS	peptidase C14 caspase catalytic subunit p20 [Xanthobacter autotrophicus Py2].
QTX	Bacteria|Proteobacteria|Alphaproteobacteria|Rhizobiales|Xanthobacteraceae|Xanthobacter
QLN	355
DOM	Bac_PepC14|8.7e-50|169.3|1.0|1|272|0.940476190476|-
DOM	Peptidase_C14|3.7e-20|72.4|0.0|6|257|0.996|Caspase domain
AR1	Bac_PepC14[1-272,0.940476190476]
AR2	Bac_PepC14
CHD	CH-positive|C|H
>
QID	gi|291302756|ref|YP_003514034.1|
QDS	KAP P-loop domain-containing protein [Stackebrandtia nassauensis DSM 44728].
QTX	Bacteria|Actinobacteria|Actinobacteridae|Actinomycetales|Glycomycineae|Glycomycetaceae|Stackebrandtia
QLN	770
DOM	KAP_NTPase|2.4e-30|105.4|0.0|286|677|0.984615384615|KAP family P-loop domain
DOM	Bac_PepC14|1.3e-26|93.4|0.3|4|247|0.93253968254|-
DOM	Peptidase_C14|6.2e-10|38.9|0.0|7|251|0.56|Caspase domain
DOM	oTMHi|10|0|0|387|409|100|-
DOM	iTMHo|10|0|0|416|438|100|-
AR1	Bac_PepC14[4-247,0.93253968254]|KAP_NTPase[286-677,0.984615384615]
AR2	Bac_PepC14|KAP_NTPase
CHD	CH-negative|S|L
>
QID	gi|75677027|ref|YP_319448.1|
QDS	peptidase C14, caspase catalytic subunit p20 [Nitrobacter winogradskyi Nb-255].
QTX	Bacteria|Proteobacteria|Alphaproteobacteria|Rhizobiales|Bradyrhizobiaceae|Nitrobacter
QLN	708
DOM	Bac_PepC14|4.7e-45|153.8|0.0|3|254|0.912698412698|-
DOM	Peptidase_C14|4.1e-25|88.6|0.0|13|238|0.96|Caspase domain
DOM	PG_binding_1|0.0095|15.6|0.0|553|601|0.666666666667|Putative peptidoglycan binding domain
AR1	Bac_PepC14[3-254,0.912698412698]|PG_binding_1[553-601,0.666666666667]
AR2	Bac_PepC14|PG_binding_1
CHD	CH-positive|C|H
>
QID	gi|338209938|ref|YP_004653985.1|
QDS	hypothetical protein Runsl_0403 [Runella slithyformis DSM 19594].
QTX	Bacteria|Bacteroidetes|Cytophagia|Cytophagales|Cytophagaceae|Runella
QLN	963
DOM	TPR_2|3.6e-05|23.1|0.0|493|526|0.941176470588|Tetratricopeptide repeat
DOM	TPR_2|0.001|18.5|0.2|527|560|1.0|Tetratricopeptide repeat
DOM	TPR_2|0.0001|21.6|0.2|561|594|1.0|Tetratricopeptide repeat
DOM	TPR_2|0.0011|18.5|0.0|595|628|1.0|Tetratricopeptide repeat
DOM	TPR_2|3.8e-06|26.1|0.8|629|662|1.0|Tetratricopeptide repeat
DOM	TPR_2|0.00036|19.9|1.0|663|696|1.0|Tetratricopeptide repeat
DOM	TPR_2|1.3e-05|24.4|0.1|697|730|1.0|Tetratricopeptide repeat
DOM	TPR_2|0.00044|19.6|0.2|765|798|1.0|Tetratricopeptide repeat
DOM	TPR_2|0.00019|20.8|0.1|834|866|0.852941176471|Tetratricopeptide repeat
DOM	TPR_1|0.00032|19.9|0.0|493|526|0.794117647059|Tetratricopeptide repeat
DOM	TPR_1|0.00017|20.7|0.4|527|560|0.970588235294|Tetratricopeptide repeat
DOM	TPR_1|2.4e-05|23.4|0.3|561|594|0.970588235294|Tetratricopeptide repeat
DOM	TPR_1|0.00018|20.7|0.8|629|662|1.0|Tetratricopeptide repeat
DOM	TPR_1|0.0045|16.2|1.1|663|696|1.0|Tetratricopeptide repeat
DOM	TPR_1|6.8e-05|22.0|0.1|697|730|0.970588235294|Tetratricopeptide repeat
DOM	TPR_1|7.3e-06|25.1|0.4|765|798|1.0|Tetratricopeptide repeat
DOM	TPR_1|4.5e-05|22.6|0.0|835|866|0.794117647059|Tetratricopeptide repeat
DOM	Bac_PepC14|2.6e-39|135.0|0.4|32|298|0.916666666667|-
DOM	Peptidase_C14|4.9e-16|58.9|0.0|42|286|0.96|Caspase domain
DOM	Peptidase_C13|0.00017|20.7|0.0|77|188|0.265625|Peptidase C13 family
AR1	Bac_PepC14[32-298,0.916666666667]|TPR_2[493-526,0.941176470588]|TPR_1[527-560,0.970588235294]|TPR_1[561-594,0.970588235294]|TPR_2[595-628,1.0]|TPR_2[629-662,1.0]|TPR_2[663-696,1.0]|TPR_2[697-730,1.0]|TPR_1[765-798,1.0]|TPR_1[835-866,0.794117647059]
AR2	Bac_PepC14|TPR_2|TPR_1|TPR_1|TPR_2|TPR_2|TPR_2|TPR_2|TPR_1|TPR_1
CHD	CH-positive|C|H
>
QID	gi|222526899|ref|YP_002571370.1|
QDS	NB-ARC domain-containing protein [Chloroflexus sp. Y-400-fl].
QTX	Bacteria|Chloroflexi|Chloroflexales|Chloroflexaceae|Chloroflexus
QLN	1634
DOM	TPR_2|0.001|18.5|0.1|741|773|0.823529411765|Tetratricopeptide repeat
DOM	TPR_2|0.001|18.5|0.1|783|815|0.823529411765|Tetratricopeptide repeat
DOM	TPR_2|0.00089|18.7|0.1|909|941|0.823529411765|Tetratricopeptide repeat
DOM	TPR_2|0.00089|18.7|0.1|951|983|0.823529411765|Tetratricopeptide repeat
DOM	TPR_2|0.00089|18.7|0.1|993|1025|0.823529411765|Tetratricopeptide repeat
DOM	TPR_2|0.00089|18.7|0.1|1035|1067|0.823529411765|Tetratricopeptide repeat
DOM	TPR_2|0.00089|18.7|0.1|1077|1109|0.823529411765|Tetratricopeptide repeat
DOM	TPR_2|0.00049|19.5|0.3|1329|1361|0.852941176471|Tetratricopeptide repeat
DOM	TPR_2|0.00049|19.5|0.3|1371|1403|0.852941176471|Tetratricopeptide repeat
DOM	TPR_2|0.001|18.5|0.1|1413|1445|0.823529411765|Tetratricopeptide repeat
DOM	TPR_2|0.00049|19.5|0.3|1455|1487|0.852941176471|Tetratricopeptide repeat
DOM	TPR_1|0.0091|15.3|0.1|1329|1360|0.823529411765|Tetratricopeptide repeat
DOM	TPR_1|0.0091|15.3|0.1|1371|1402|0.823529411765|Tetratricopeptide repeat
DOM	TPR_1|0.0091|15.3|0.1|1455|1486|0.823529411765|Tetratricopeptide repeat
DOM	Bac_PepC14|1.3e-31|109.8|0.2|1|270|0.849206349206|-
DOM	NB-ARC|4.1e-12|45.2|0.0|290|585|0.863157894737|NB-ARC domain
DOM	Peptidase_C14|1.1e-08|34.9|0.0|7|212|0.556|Caspase domain
DOM	oTMHi|10|0|0|1529|1546|100|-
DOM	iTMHo|10|0|0|1553|1575|100|-
DOM	oTMHi|10|0|0|1585|1607|100|-
AR1	Bac_PepC14[1-270,0.849206349206]|NB-ARC[290-585,0.863157894737]|TPR_2[741-773,0.823529411765]|TPR_2[783-815,0.823529411765]|TPR_2[909-941,0.823529411765]|TPR_2[951-983,0.823529411765]|TPR_2[993-1025,0.823529411765]|TPR_2[1035-1067,0.823529411765]|TPR_2[1077-1109,0.823529411765]|TPR_2[1329-1361,0.852941176471]|TPR_2[1371-1403,0.852941176471]|TPR_2[1413-1445,0.823529411765]|TPR_2[1455-1487,0.852941176471]|oTMHi[1529-1546,100]|iTMHo[1553-1575,100]|oTMHi[1585-1607,100]
AR2	Bac_PepC14|NB-ARC|TPR_2|TPR_2|TPR_2|TPR_2|TPR_2|TPR_2|TPR_2|TPR_2|TPR_2|TPR_2|TPR_2|oTMHi|iTMHo|oTMHi
CHD	CH-positive|C|H
>
QID	gi|330468213|ref|YP_004405956.1|
QDS	hypothetical protein VAB18032_21280 [Verrucosispora maris AB-18-032].
QTX	Bacteria|Actinobacteria|Actinobacteridae|Actinomycetales|Micromonosporineae|Micromonosporaceae|Verrucosispora
QLN	652
DOM	Bac_PepC14|2.8e-40|138.2|0.1|1|271|0.920634920635|-
DOM	Peptidase_C14|5.8e-23|81.6|0.0|6|254|0.952|Caspase domain
AR1	Bac_PepC14[1-271,0.920634920635]
AR2	Bac_PepC14
CHD	CH-positive|C|H
>
QID	gi|159901635|ref|YP_001547881.1|
QDS	peptidase C14 caspase catalytic subunit p20 [Herpetosiphon aurantiacus DSM 785].
QTX	Bacteria|Chloroflexi|Herpetosiphonales|Herpetosiphonaceae|Herpetosiphon
QLN	469
DOM	Bac_PepC14|1.4e-42|145.8|1.4|1|257|0.888888888889|-
DOM	Peptidase_C14|3.4e-18|65.9|0.0|7|252|0.944|Caspase domain
DOM	Peptidase_C13|0.0021|17.1|0.0|63|236|0.3046875|Peptidase C13 family
AR1	Bac_PepC14[1-257,0.888888888889]
AR2	Bac_PepC14
CHD	CH-positive|C|H
>
QID	gi|154247656|ref|YP_001418614.1|
QDS	peptidase C14 caspase catalytic subunit p20 [Xanthobacter autotrophicus Py2].
QTX	Bacteria|Proteobacteria|Alphaproteobacteria|Rhizobiales|Xanthobacteraceae|Xanthobacter
QLN	652
DOM	Bac_PepC14|1.2e-33|116.5|0.0|37|284|0.896825396825|-
DOM	Peptidase_C14|9.3e-22|77.6|0.0|47|275|0.956|Caspase domain
AR1	Bac_PepC14[37-284,0.896825396825]
AR2	Bac_PepC14
CHD	CH-positive|C|H
>
QID	gi|134098867|ref|YP_001104528.1|
QDS	hypothetical protein SACE_2301 [Saccharopolyspora erythraea NRRL 2338].
QTX	Bacteria|Actinobacteria|Actinobacteridae|Actinomycetales|Pseudonocardineae|Pseudonocardiaceae|Saccharopolyspora
QLN	1242
DOM	Bac_PepC14|1.1e-33|116.6|0.0|1|264|0.865079365079|-
DOM	Peptidase_C14|1e-11|44.8|0.0|4|243|0.952|Caspase domain
DOM	DUF699|0.00015|21.1|0.0|560|664|0.32183908046|Putative ATPase (DUF699)
AR1	Bac_PepC14[1-264,0.865079365079]|DUF699[560-664,0.32183908046]
AR2	Bac_PepC14|DUF699
CHD	CH-positive|C|H
>
QID	gi|158341491|ref|YP_001522656.1|
QDS	peptidase C14, caspase catalytic subunit p20 [Acaryochloris marina MBIC11017].
QTX	Bacteria|Cyanobacteria|Chroococcales|Acaryochloris
QLN	1037
DOM	Bac_PepC14|8.3e-41|139.9|0.0|1|258|0.861111111111|-
DOM	Pentapeptide|7.2e-09|34.4|1.6|800|839|0.975|Pentapeptide repeats (8 copies)
DOM	Pentapeptide|1.4e-08|33.4|2.3|880|919|0.975|Pentapeptide repeats (8 copies)
DOM	Pentapeptide|4.5e-06|25.5|1.7|918|942|0.575|Pentapeptide repeats (8 copies)
DOM	Peptidase_C14|3.3e-09|36.5|0.0|3|278|0.584|Caspase domain
AR1	Bac_PepC14[1-258,0.861111111111]|Pentapeptide[800-839,0.975]|Pentapeptide[880-919,0.975]|Pentapeptide[918-942,0.575]
AR2	Bac_PepC14|Pentapeptide|Pentapeptide|Pentapeptide
CHD	CH-positive|C|H
>
QID	gi|169631887|ref|YP_001705536.1|
QDS	hypothetical protein MAB_4814 [Mycobacterium abscessus ATCC 19977].
QTX	Bacteria|Actinobacteria|Actinobacteridae|Actinomycetales|Corynebacterineae|Mycobacteriaceae|Mycobacterium|Mycobacterium abscessus
QLN	1618
DOM	Bac_PepC14|1.5e-13|50.6|0.1|6|191|0.634920634921|-
DOM	Arch_ATPase|2.2e-05|24.0|0.0|270|410|0.213675213675|Archaeal ATPase
DOM	DUF2075|0.00097|17.9|0.0|290|343|0.119318181818|Uncharacterized conserved protein (DUF2075)
AR1	Bac_PepC14[6-191,0.634920634921]|Arch_ATPase[270-410,0.213675213675]
AR2	Bac_PepC14|Arch_ATPase
CHD	CH-positive|C|H
>
QID	gi|86158835|ref|YP_465620.1|
QDS	peptidase C14, caspase catalytic subunit p20 [Anaeromyxobacter dehalogenans 2CP-C].
QTX	Bacteria|Proteobacteria|Deltaproteobacteria|Myxococcales|Cystobacterineae|Myxococcaceae|Anaeromyxobacter
QLN	579
DOM	Bac_PepC14|6.3e-48|163.2|0.4|69|338|0.940476190476|-
DOM	Peptidase_C14|5.8e-16|58.6|0.0|79|321|0.96|Caspase domain
DOM	CHAT|0.00023|20.0|0.0|61|228|0.443262411348|CHAT domain
DOM	Peptidase_C13|0.0088|15.0|0.0|118|232|0.296875|Peptidase C13 family
AR1	Bac_PepC14[69-338,0.940476190476]
AR2	Bac_PepC14
CHD	CH-positive|C|H
>
QID	gi|313675211|ref|YP_004053207.1|
QDS	peptidase c14 caspase catalytic subunit p20 [Marivirga tractuosa DSM 4126].
QTX	Bacteria|Bacteroidetes|Cytophagia|Cytophagales|Flammeovirgaceae|Marivirga
QLN	399
DOM	Bac_PepC14|2.2e-28|99.2|0.0|152|398|0.869047619048|-
DOM	Peptidase_C14|1.5e-14|54.0|0.0|161|375|0.82|Caspase domain
DOM	iTMHo|10|0|0|5|27|100|-
AR1	iTMHo[5-27,100]|Bac_PepC14[152-398,0.869047619048]
AR2	iTMHo|Bac_PepC14
CHD	CH-positive|C|H
>
QID	gi|325104621|ref|YP_004274275.1|
QDS	peptidase C14 caspase catalytic subunit p20 [Pedobacter saltans DSM 12145].
QTX	Bacteria|Bacteroidetes|Sphingobacteriia|Sphingobacteriales|Sphingobacteriaceae|Pedobacter
QLN	440
DOM	Bac_PepC14|4.3e-23|81.9|0.0|1|236|0.920634920635|-
DOM	Peptidase_C14|6.4e-07|29.0|0.0|3|141|0.508|Caspase domain
AR1	Bac_PepC14[1-236,0.920634920635]
AR2	Bac_PepC14
CHD	CH-positive|C|H
>
QID	gi|186686801|ref|YP_001869994.1|
QDS	peptidase C14, caspase catalytic subunit p20 [Nostoc punctiforme PCC 73102].
QTX	Bacteria|Cyanobacteria|Nostocales|Nostocaceae|Nostoc
QLN	727
DOM	Bac_PepC14|7e-46|156.5|0.0|35|329|0.968253968254|-
DOM	Peptidase_C14|2.6e-31|108.9|0.0|45|317|0.952|Caspase domain
AR1	Bac_PepC14[35-329,0.968253968254]
AR2	Bac_PepC14
CHD	CH-positive|C|H
>
QID	gi|153932669|ref|YP_001385348.1|
QDS	hypothetical protein CLB_3054 [Clostridium botulinum A str. ATCC 19397].
QTX	Bacteria|Firmicutes|Clostridia|Clostridiales|Clostridiaceae|Clostridium
QLN	446
DOM	Bac_PepC14|4.6e-31|108.0|0.0|187|443|0.90873015873|-
DOM	Peptidase_C14|3.1e-18|66.1|0.3|198|436|0.876|Caspase domain
AR1	Bac_PepC14[187-443,0.90873015873]
AR2	Bac_PepC14
CHD	CH-positive|C|H
>
QID	gi|257094316|ref|YP_003167957.1|
QDS	peptidase C14 caspase catalytic subunit p20 [Candidatus Accumulibacter phosphatis clade IIA str. UW-1].
QTX	Bacteria|Proteobacteria|Betaproteobacteria|Candidatus Accumulibacter
QLN	878
DOM	Sel1|2.2e-07|31.0|0.3|579|614|1.0|Sel1 repeat
DOM	Sel1|8e-12|45.1|0.2|615|650|0.974358974359|Sel1 repeat
DOM	Sel1|2.5e-07|30.8|0.0|651|686|1.0|Sel1 repeat
DOM	Sel1|4.6e-10|39.5|0.3|687|722|0.948717948718|Sel1 repeat
DOM	Sel1|8.6e-10|38.6|0.0|723|758|0.974358974359|Sel1 repeat
DOM	Sel1|1.6e-11|44.1|0.9|759|794|1.0|Sel1 repeat
DOM	Sel1|8.9e-08|32.2|0.0|795|830|0.974358974359|Sel1 repeat
DOM	Sel1|3.9e-11|42.9|0.8|831|866|1.0|Sel1 repeat
DOM	Bac_PepC14|1.1e-40|139.5|0.0|75|326|0.940476190476|-
DOM	Peptidase_C14|1.3e-21|77.1|0.0|85|314|1.0|Caspase domain
AR1	Bac_PepC14[75-326,0.940476190476]|Sel1[579-614,1.0]|Sel1[615-650,0.974358974359]|Sel1[651-686,1.0]|Sel1[687-722,0.948717948718]|Sel1[723-758,0.974358974359]|Sel1[759-794,1.0]|Sel1[795-830,0.974358974359]|Sel1[831-866,1.0]
AR2	Bac_PepC14|Sel1|Sel1|Sel1|Sel1|Sel1|Sel1|Sel1|Sel1
CHD	CH-positive|C|H
>
QID	gi|337270068|ref|YP_004614123.1|
QDS	peptidase C14 caspase catalytic subunit p20 [Mesorhizobium opportunistum WSM2075].
QTX	Bacteria|Proteobacteria|Alphaproteobacteria|Rhizobiales|Phyllobacteriaceae|Mesorhizobium
QLN	901
DOM	Bac_PepC14|6.1e-33|114.2|0.0|24|266|0.93253968254|-
DOM	Peptidase_C14|4.5e-18|65.5|0.0|32|254|0.968|Caspase domain
DOM	iTMHo|10|0|0|7|29|100|-
AR1	Bac_PepC14[24-266,0.93253968254]
AR2	Bac_PepC14
CHD	CH-negative|A|H
>
QID	gi|188579255|ref|YP_001916184.1|
QDS	polysaccharide deacetylase [Xanthomonas oryzae pv. oryzae PXO99A].
QTX	Bacteria|Proteobacteria|Gammaproteobacteria|Xanthomonadales|Xanthomonadaceae|Xanthomonas
QLN	898
DOM	Bac_PepC14|1.5e-48|165.3|0.1|465|730|0.93253968254|-
DOM	Polysacc_deac_1|1e-23|82.9|0.0|251|386|0.975806451613|Polysaccharide deacetylase
DOM	Peptidase_C14|1.8e-16|60.3|0.0|475|679|0.572|Caspase domain
DOM	TPR_2|6.1e-05|22.3|0.0|820|853|0.970588235294|Tetratricopeptide repeat
DOM	TPR_2|0.0051|16.3|1.4|854|886|0.882352941176|Tetratricopeptide repeat
DOM	TPR_1|0.0019|17.4|0.0|820|853|0.941176470588|Tetratricopeptide repeat
DOM	Peptidase_C13|0.00044|19.3|0.0|525|624|0.2265625|Peptidase C13 family
AR1	Polysacc_deac_1[251-386,0.975806451613]|Bac_PepC14[465-730,0.93253968254]|TPR_2[820-853,0.970588235294]|TPR_2[854-886,0.882352941176]
AR2	Polysacc_deac_1|Bac_PepC14|TPR_2|TPR_2
CHD	CH-positive|C|H
>
QID	gi|260060828|ref|YP_003193908.1|
QDS	Peptidase C14, caspase catalytic subunit p20 [Robiginitalea biformata HTCC2501].
QTX	Bacteria|Bacteroidetes|Flavobacteriia|Flavobacteriales|Flavobacteriaceae|Robiginitalea
QLN	762
DOM	Bac_PepC14|2.6e-40|138.3|0.0|2|277|0.829365079365|-
DOM	Peptidase_C14|2.9e-16|59.6|0.0|7|228|0.816|Caspase domain
DOM	Abhydrolase_6|2.2e-05|24.1|0.1|325|564|0.530701754386|Alpha/beta hydrolase family
DOM	DUF676|0.00017|20.6|0.0|319|436|0.435779816514|Putative serine esterase (DUF676)
DOM	PGAP1|0.00037|19.8|0.0|321|462|0.337777777778|PGAP1-like protein
DOM	Abhydrolase_5|0.00069|19.1|0.0|324|512|0.838028169014|Alpha/beta hydrolase family
AR1	Bac_PepC14[2-277,0.829365079365]|Abhydrolase_6[325-564,0.530701754386]
AR2	Bac_PepC14|Abhydrolase_6
CHD	CH-positive|C|H
>
QID	gi|310824018|ref|YP_003956376.1|
QDS	hypothetical protein STAUR_6792 [Stigmatella aurantiaca DW4/3-1].
QTX	Bacteria|Proteobacteria|Deltaproteobacteria|Myxococcales|Cystobacterineae|Cystobacteraceae|Stigmatella
QLN	428
DOM	Bac_PepC14|5.3e-16|58.7|0.3|26|305|0.853174603175|-
DOM	Peptidase_C14|0.00023|20.7|0.0|36|273|0.512|Caspase domain
AR1	Bac_PepC14[26-305,0.853174603175]
AR2	Bac_PepC14
CHD	CH-positive|C|H
>
QID	gi|186472677|ref|YP_001860019.1|
QDS	hypothetical protein Bphy_3842 [Burkholderia phymatum STM815].
QTX	Bacteria|Proteobacteria|Betaproteobacteria|Burkholderiales|Burkholderiaceae|Burkholderia
QLN	616
DOM	FGE-sulfatase|9.4e-57|192.0|2.7|387|613|0.992307692308|Formylglycine-generating sulfatase enzyme
DOM	Bac_PepC14|1.9e-41|142.0|0.9|19|254|0.912698412698|-
DOM	Peptidase_C14|1e-20|74.2|0.0|29|242|0.976|Caspase domain
AR1	Bac_PepC14[19-254,0.912698412698]|FGE-sulfatase[387-613,0.992307692308]
AR2	Bac_PepC14|FGE-sulfatase
CHD	CH-positive|C|H
>
QID	gi|99080684|ref|YP_612838.1|
QDS	OmpA/MotB [Ruegeria sp. TM1040].
QTX	Bacteria|Proteobacteria|Alphaproteobacteria|Rhodobacterales|Rhodobacteraceae|Ruegeria
QLN	1619
DOM	Bac_PepC14|2.1e-39|135.3|0.0|1366|1613|0.853174603175|-
DOM	OmpA|9.3e-18|64.1|0.0|466|564|0.989690721649|OmpA family
DOM	Peptidase_C14|7e-12|45.3|0.0|1378|1614|0.964|Caspase domain
DOM	CHAT|0.00014|20.7|0.0|1347|1545|0.45390070922|CHAT domain
AR1	OmpA[466-564,0.989690721649]|Bac_PepC14[1366-1613,0.853174603175]
AR2	OmpA|Bac_PepC14
CHD	CH-positive|C|H
>
QID	gi|192289289|ref|YP_001989894.1|
QDS	peptidase C14 caspase catalytic subunit p20 [Rhodopseudomonas palustris TIE-1].
QTX	Bacteria|Proteobacteria|Alphaproteobacteria|Rhizobiales|Bradyrhizobiaceae|Rhodopseudomonas
QLN	288
DOM	Bac_PepC14|2.3e-33|115.5|0.0|47|286|0.912698412698|-
DOM	Peptidase_C14|1.1e-22|80.6|0.0|57|276|0.968|Caspase domain
DOM	iTMHo|10|0|0|12|34|100|-
AR1	iTMHo[12-34,100]|Bac_PepC14[47-286,0.912698412698]
AR2	iTMHo|Bac_PepC14
CHD	CH-negative|S|Y
>
QID	gi|300783679|ref|YP_003763970.1|
QDS	caspase-related protein [Amycolatopsis mediterranei U32].
QTX	Bacteria|Actinobacteria|Actinobacteridae|Actinomycetales|Pseudonocardineae|Pseudonocardiaceae|Amycolatopsis
QLN	811
DOM	Bac_PepC14|1.3e-35|122.9|0.1|1|249|0.904761904762|-
DOM	Peptidase_C14|2.3e-08|33.8|0.0|1|237|0.932|Caspase domain
DOM	oTMHi|10|0|0|548|570|100|-
DOM	iTMHo|10|0|0|583|605|100|-
DOM	oTMHi|10|0|0|615|637|100|-
DOM	iTMHo|10|0|0|649|671|100|-
DOM	oTMHi|10|0|0|686|708|100|-
DOM	iTMHo|10|0|0|721|743|100|-
DOM	oTMHi|10|0|0|747|769|100|-
DOM	iTMHo|10|0|0|776|798|100|-
AR1	Bac_PepC14[1-249,0.904761904762]|oTMHi[548-570,100]|iTMHo[583-605,100]|oTMHi[615-637,100]|iTMHo[649-671,100]|oTMHi[686-708,100]|iTMHo[721-743,100]|oTMHi[747-769,100]|iTMHo[776-798,100]
AR2	Bac_PepC14|oTMHi|iTMHo|oTMHi|iTMHo|oTMHi|iTMHo|oTMHi|iTMHo
CHD	CH-positive|C|H
>
QID	gi|307152399|ref|YP_003887783.1|
QDS	WD40 repeat-containing protein [Cyanothece sp. PCC 7822].
QTX	Bacteria|Cyanobacteria|Chroococcales|Cyanothece
QLN	1444
DOM	WD40|2.8e-10|39.4|0.2|817|849|0.769230769231|WD domain, G-beta repeat
DOM	WD40|1.9e-13|49.4|0.3|853|891|0.923076923077|WD domain, G-beta repeat
DOM	WD40|1.4e-12|46.6|0.5|895|933|0.948717948718|WD domain, G-beta repeat
DOM	WD40|1.9e-12|46.2|0.5|937|975|0.948717948718|WD domain, G-beta repeat
DOM	WD40|5.3e-13|48.0|0.3|979|1017|0.948717948718|WD domain, G-beta repeat
DOM	WD40|6.7e-14|50.8|0.2|1021|1059|0.948717948718|WD domain, G-beta repeat
DOM	WD40|1.4e-11|43.5|0.9|1063|1101|0.948717948718|WD domain, G-beta repeat
DOM	WD40|3e-13|48.8|0.1|1105|1143|0.948717948718|WD domain, G-beta repeat
DOM	WD40|1.3e-11|43.6|0.3|1147|1185|0.948717948718|WD domain, G-beta repeat
DOM	WD40|3.8e-13|48.4|0.1|1189|1227|0.948717948718|WD domain, G-beta repeat
DOM	WD40|2.9e-11|42.5|0.4|1231|1269|0.948717948718|WD domain, G-beta repeat
DOM	WD40|2.1e-13|49.2|0.4|1273|1311|0.948717948718|WD domain, G-beta repeat
DOM	WD40|1.4e-11|43.5|0.5|1315|1353|0.948717948718|WD domain, G-beta repeat
DOM	WD40|2e-12|46.1|0.1|1357|1395|0.923076923077|WD domain, G-beta repeat
DOM	Bac_PepC14|1.2e-36|126.2|0.0|1|254|0.857142857143|-
DOM	Cytochrom_D1|5.4e-07|27.9|0.2|828|951|0.29539295393|Cytochrome D1 heme domain
DOM	Cytochrom_D1|0.00024|19.2|0.1|884|996|0.281842818428|Cytochrome D1 heme domain
DOM	Cytochrom_D1|8.7e-06|24.0|0.3|957|1077|0.29539295393|Cytochrome D1 heme domain
DOM	Cytochrom_D1|4.5e-05|21.6|0.3|1000|1117|0.292682926829|Cytochrome D1 heme domain
DOM	Cytochrom_D1|0.00055|18.0|0.2|1086|1204|0.29810298103|Cytochrome D1 heme domain
DOM	Cytochrom_D1|0.0018|16.3|0.1|1171|1287|0.29539295393|Cytochrome D1 heme domain
DOM	Cytochrom_D1|3.1e-05|22.1|0.8|1250|1409|0.373983739837|Cytochrome D1 heme domain
DOM	Peptidase_C14|1.5e-18|67.1|0.0|3|231|0.836|Caspase domain
DOM	B_lectin|0.0031|17.1|0.2|1019|1109|0.508771929825|D-mannose binding lectin
AR1	Bac_PepC14[1-254,0.857142857143]|WD40[817-849,0.769230769231]|WD40[853-891,0.923076923077]|WD40[895-933,0.948717948718]|WD40[937-975,0.948717948718]|WD40[979-1017,0.948717948718]|WD40[1021-1059,0.948717948718]|WD40[1063-1101,0.948717948718]|WD40[1105-1143,0.948717948718]|WD40[1147-1185,0.948717948718]|WD40[1189-1227,0.948717948718]|WD40[1231-1269,0.948717948718]|WD40[1273-1311,0.948717948718]|WD40[1315-1353,0.948717948718]|WD40[1357-1395,0.923076923077]
AR2	Bac_PepC14|WD40|WD40|WD40|WD40|WD40|WD40|WD40|WD40|WD40|WD40|WD40|WD40|WD40|WD40
CHD	CH-positive|C|H
>
QID	gi|320103086|ref|YP_004178677.1|
QDS	WD40 repeat-containing protein [Isosphaera pallida ATCC 43644].
QTX	Bacteria|Planctomycetes|Planctomycetacia|Planctomycetales|Planctomycetaceae|Isosphaera
QLN	1605
DOM	Bac_PepC14|0.00028|20.2|0.0|95|344|0.488095238095|-
DOM	Bac_PepC14|7.4e-11|41.8|0.1|1293|1536|0.833333333333|-
DOM	WD40|5.2e-09|35.3|0.1|382|414|0.794871794872|WD domain, G-beta repeat
AR1	Bac_PepC14[95-344,0.488095238095]|WD40[382-414,0.794871794872]|Bac_PepC14[1293-1536,0.833333333333]
AR2	Bac_PepC14|WD40|Bac_PepC14
CHD	CH-negative|C|R
>
QID	gi|86750099|ref|YP_486595.1|
QDS	peptidase C14, caspase catalytic subunit p20 [Rhodopseudomonas palustris HaA2].
QTX	Bacteria|Proteobacteria|Alphaproteobacteria|Rhizobiales|Bradyrhizobiaceae|Rhodopseudomonas
QLN	502
DOM	Bac_PepC14|2.4e-43|148.3|0.4|21|276|0.968253968254|-
DOM	Peptidase_C14|4.1e-21|75.5|0.0|30|264|0.956|Caspase domain
DOM	iTMHo|10|0|0|7|25|100|-
AR1	Bac_PepC14[21-276,0.968253968254]
AR2	Bac_PepC14
CHD	CH-positive|C|H
>
QID	gi|13474327|ref|NP_105895.1|
QDS	hypothetical protein mll5190 [Mesorhizobium loti MAFF303099].
QTX	Bacteria|Proteobacteria|Alphaproteobacteria|Rhizobiales|Phyllobacteriaceae|Mesorhizobium
QLN	858
DOM	Bac_PepC14|2.4e-44|151.5|0.0|1|249|0.952380952381|-
DOM	Peptidase_C14|1.2e-33|116.6|0.0|5|237|0.964|Caspase domain
DOM	TPR_1|0.0029|16.8|0.2|658|691|0.852941176471|Tetratricopeptide repeat
AR1	Bac_PepC14[1-249,0.952380952381]|TPR_1[658-691,0.852941176471]
AR2	Bac_PepC14|TPR_1
CHD	CH-positive|C|H
>
QID	gi|220921337|ref|YP_002496638.1|
QDS	peptidase C14 caspase catalytic subunit p20 [Methylobacterium nodulans ORS 2060].
QTX	Bacteria|Proteobacteria|Alphaproteobacteria|Rhizobiales|Methylobacteriaceae|Methylobacterium
QLN	522
DOM	Bac_PepC14|3.6e-34|118.2|0.0|22|271|0.924603174603|-
DOM	Peptidase_C14|1.3e-20|73.8|0.0|31|251|0.98|Caspase domain
DOM	TPR_1|8.3e-06|24.9|0.1|377|410|0.941176470588|Tetratricopeptide repeat
DOM	TPR_1|0.00012|21.2|0.0|411|444|0.970588235294|Tetratricopeptide repeat
DOM	TPR_2|4.4e-05|22.8|0.2|377|410|0.970588235294|Tetratricopeptide repeat
DOM	TPR_2|0.0056|16.2|0.0|411|444|0.941176470588|Tetratricopeptide repeat
DOM	iTMHo|10|0|0|5|24|100|-
AR1	iTMHo[5-24,100]|Bac_PepC14[22-271,0.924603174603]|TPR_1[377-410,0.941176470588]|TPR_1[411-444,0.970588235294]
AR2	iTMHo|Bac_PepC14|TPR_1|TPR_1
CHD	CH-negative|A|Y
>
QID	gi|345012127|ref|YP_004814481.1|
QDS	peptidase C14 caspase catalytic subunit p20 [Streptomyces violaceusniger Tu 4113].
QTX	Bacteria|Actinobacteria|Actinobacteridae|Actinomycetales|Streptomycineae|Streptomycetaceae|Streptomyces
QLN	479
DOM	Bac_PepC14|1.7e-40|138.9|0.0|1|246|0.884920634921|-
DOM	Peptidase_C14|8.4e-15|54.8|0.0|7|282|0.584|Caspase domain
DOM	Peptidase_C13|0.0058|15.6|0.0|66|169|0.24609375|Peptidase C13 family
DOM	iTMHo|10|0|0|307|329|100|-
DOM	oTMHi|10|0|0|362|384|100|-
AR1	Bac_PepC14[1-246,0.884920634921]|iTMHo[307-329,100]|oTMHi[362-384,100]
AR2	Bac_PepC14|iTMHo|oTMHi
CHD	CH-positive|C|H
>
QID	gi|75908598|ref|YP_322894.1|
QDS	peptidase C14 [Anabaena variabilis ATCC 29413].
QTX	Bacteria|Cyanobacteria|Nostocales|Nostocaceae|Anabaena
QLN	717
DOM	Bac_PepC14|8e-37|126.9|0.1|35|316|0.916666666667|-
DOM	Peptidase_C14|2.5e-26|92.6|0.0|45|300|0.956|Caspase domain
AR1	Bac_PepC14[35-316,0.916666666667]
AR2	Bac_PepC14
CHD	CH-negative|S|Y
>
QID	gi|83646346|ref|YP_434781.1|
QDS	hypothetical protein HCH_03616 [Hahella chejuensis KCTC 2396].
QTX	Bacteria|Proteobacteria|Gammaproteobacteria|Oceanospirillales|Hahellaceae|Hahella
QLN	378
DOM	Bac_PepC14|4.4e-20|72.0|0.0|1|292|0.956349206349|-
DOM	Peptidase_C14|0.0007|19.1|0.0|5|186|0.532|Caspase domain
AR1	Bac_PepC14[1-292,0.956349206349]
AR2	Bac_PepC14
CHD	CH-positive|C|H
>
QID	gi|111224404|ref|YP_715198.1|
QDS	putative ATP/GTP binding protein [Frankia alni ACN14a].
QTX	Bacteria|Actinobacteria|Actinobacteridae|Actinomycetales|Frankineae|Frankiaceae|Frankia
QLN	2255
DOM	Bac_PepC14|7.3e-15|54.9|0.1|241|408|0.484126984127|-
DOM	Peptidase_C14|0.0022|17.4|0.0|250|390|0.404|Caspase domain
AR1	Bac_PepC14[241-408,0.484126984127]
AR2	Bac_PepC14
CHD	CH-negative|A|H
>
QID	gi|73749088|ref|YP_308327.1|
QDS	hypothetical protein cbdb_A1365 [Dehalococcoides sp. CBDB1].
QTX	Bacteria|Chloroflexi|Dehalococcoidetes|Dehalococcoides
QLN	510
DOM	Bac_PepC14|1.2e-34|119.8|0.0|25|257|0.849206349206|-
DOM	Peptidase_C14|1.1e-09|38.1|0.0|35|167|0.524|Caspase domain
DOM	Peptidase_C13|6.1e-08|31.9|0.2|79|236|0.49609375|Peptidase C13 family
DOM	iTMHo|10|0|0|7|29|100|-
DOM	oTMHi|10|0|0|477|499|100|-
AR1	iTMHo[7-29,100]|Bac_PepC14[25-257,0.849206349206]|oTMHi[477-499,100]
AR2	iTMHo|Bac_PepC14|oTMHi
CHD	CH-positive|C|H
>
QID	gi|319900568|ref|YP_004160296.1|
QDS	peptidase C14 [Bacteroides helcogenes P 36-108].
QTX	Bacteria|Bacteroidetes|Bacteroidia|Bacteroidales|Bacteroidaceae|Bacteroides
QLN	495
DOM	Bac_PepC14|3.9e-18|65.6|0.0|244|493|0.825396825397|-
DOM	Peptidase_C14|6.6e-08|32.3|0.0|268|486|0.64|Caspase domain
DOM	iTMHo|10|0|0|9|31|100|-
AR1	iTMHo[9-31,100]|Bac_PepC14[244-493,0.825396825397]
AR2	iTMHo|Bac_PepC14
CHD	CH-positive|C|H
>
QID	gi|113476534|ref|YP_722595.1|
QDS	hypothetical protein Tery_2963 [Trichodesmium erythraeum IMS101].
QTX	Bacteria|Cyanobacteria|Oscillatoriales|Trichodesmium
QLN	177
DOM	Bac_PepC14|2.9e-09|36.6|0.0|4|177|0.551587301587|-
DOM	Peptidase_C14|2.4e-06|27.2|0.0|1|177|0.748|Caspase domain
AR1	Bac_PepC14[4-177,0.551587301587]
AR2	Bac_PepC14
CHD	CH-negative|W|H
>
QID	gi|333995272|ref|YP_004527885.1|
QDS	peptidase C14, caspase catalytic subunit p20 [Treponema azotonutricium ZAS-9].
QTX	Bacteria|Spirochaetes|Spirochaetales|Spirochaetaceae|Treponema
QLN	467
DOM	Bac_PepC14|4e-37|127.9|0.0|13|255|0.888888888889|-
DOM	Peptidase_C14|9.5e-21|74.3|0.0|23|246|0.988|Caspase domain
DOM	iTMHo|10|0|0|5|27|100|-
AR1	Bac_PepC14[13-255,0.888888888889]
AR2	Bac_PepC14
CHD	CH-positive|C|H
>
QID	gi|170739248|ref|YP_001767903.1|
QDS	peptidase C14 caspase catalytic subunit p20 [Methylobacterium sp. 4-46].
QTX	Bacteria|Proteobacteria|Alphaproteobacteria|Rhizobiales|Methylobacteriaceae|Methylobacterium
QLN	680
DOM	Bac_PepC14|1.8e-46|158.4|0.3|18|258|0.952380952381|-
DOM	Peptidase_C14|1.1e-27|97.0|0.0|28|247|0.968|Caspase domain
DOM	PG_binding_2|0.006|16.4|0.0|436|486|0.554054054054|Putative peptidoglycan binding domain
AR1	Bac_PepC14[18-258,0.952380952381]|PG_binding_2[436-486,0.554054054054]
AR2	Bac_PepC14|PG_binding_2
CHD	CH-positive|C|H
>
QID	gi|116671271|ref|YP_832204.1|
QDS	peptidase C14, caspase catalytic subunit p20 [Arthrobacter sp. FB24].
QTX	Bacteria|Actinobacteria|Actinobacteridae|Actinomycetales|Micrococcineae|Micrococcaceae|Arthrobacter
QLN	275
DOM	Bac_PepC14|2.4e-42|145.0|0.3|1|274|0.880952380952|-
DOM	Peptidase_C14|8.4e-29|100.7|0.0|3|273|0.992|Caspase domain
AR1	Bac_PepC14[1-274,0.880952380952]
AR2	Bac_PepC14
CHD	CH-positive|C|H
>
QID	gi|126463901|ref|YP_001045014.1|
QDS	peptidase C14, caspase catalytic subunit p20 [Rhodobacter sphaeroides ATCC 17029].
QTX	Bacteria|Proteobacteria|Alphaproteobacteria|Rhodobacterales|Rhodobacteraceae|Rhodobacter
QLN	971
DOM	Bac_PepC14|1.4e-45|155.5|0.0|27|298|0.972222222222|-
DOM	Sel1|9.9e-05|22.5|0.1|566|601|0.871794871795|Sel1 repeat
DOM	Sel1|0.0003|21.0|0.1|602|637|0.948717948718|Sel1 repeat
DOM	Sel1|1.8e-06|28.1|0.1|638|673|0.923076923077|Sel1 repeat
DOM	Sel1|8.7e-06|25.9|0.0|674|709|0.923076923077|Sel1 repeat
DOM	Sel1|2.4e-05|24.5|1.4|710|745|1.0|Sel1 repeat
DOM	Sel1|0.00011|22.5|0.2|853|885|0.897435897436|Sel1 repeat
DOM	Peptidase_C14|8e-19|68.0|0.0|37|286|1.0|Caspase domain
AR1	Bac_PepC14[27-298,0.972222222222]|Sel1[566-601,0.871794871795]|Sel1[602-637,0.948717948718]|Sel1[638-673,0.923076923077]|Sel1[674-709,0.923076923077]|Sel1[710-745,1.0]|Sel1[853-885,0.897435897436]
AR2	Bac_PepC14|Sel1|Sel1|Sel1|Sel1|Sel1|Sel1
CHD	CH-positive|C|H
>
QID	gi|302879251|ref|YP_003847815.1|
QDS	peptidase C14 caspase catalytic subunit p20 [Gallionella capsiferriformans ES-2].
QTX	Bacteria|Proteobacteria|Betaproteobacteria|Gallionellales|Gallionellaceae|Gallionella
QLN	281
DOM	Bac_PepC14|2e-54|184.6|0.0|1|280|0.876984126984|-
DOM	Peptidase_C14|5e-38|130.9|0.0|3|275|0.96|Caspase domain
AR1	Bac_PepC14[1-280,0.876984126984]
AR2	Bac_PepC14
CHD	CH-positive|C|H
>
QID	gi|288961170|ref|YP_003451509.1|
QDS	peptidase C14 [Azospirillum sp. B510].
QTX	Bacteria|Proteobacteria|Alphaproteobacteria|Rhodospirillales|Rhodospirillaceae|Azospirillum
QLN	581
DOM	Bac_PepC14|2e-45|155.0|0.0|32|276|0.952380952381|-
DOM	Peptidase_C14|1.2e-25|90.3|0.0|41|265|1.0|Caspase domain
AR1	Bac_PepC14[32-276,0.952380952381]
AR2	Bac_PepC14
CHD	CH-positive|C|H
>
QID	gi|220906188|ref|YP_002481499.1|
QDS	hypothetical protein Cyan7425_0751 [Cyanothece sp. PCC 7425].
QTX	Bacteria|Cyanobacteria|Chroococcales|Cyanothece
QLN	407
DOM	Bac_PepC14|6.6e-14|51.8|0.1|71|340|0.833333333333|-
DOM	Peptidase_C14|1.1e-06|28.3|0.0|66|347|0.484|Caspase domain
DOM	Peptidase_C13|9.4e-05|21.5|0.0|128|209|0.2265625|Peptidase C13 family
AR1	Bac_PepC14[71-340,0.833333333333]
AR2	Bac_PepC14
CHD	CH-positive|C|H
>
QID	gi|189500487|ref|YP_001959957.1|
QDS	peptidase C14 caspase catalytic subunit p20 [Chlorobium phaeobacteroides BS1].
QTX	Bacteria|Chlorobi|Chlorobia|Chlorobiales|Chlorobiaceae|Chlorobium/Pelodictyon group|Chlorobium
QLN	285
DOM	Bac_PepC14|4.2e-49|167.1|0.0|2|283|0.892857142857|-
DOM	Peptidase_C14|5.6e-46|157.0|0.0|9|278|0.98|Caspase domain
AR1	Bac_PepC14[2-283,0.892857142857]
AR2	Bac_PepC14
CHD	CH-positive|C|H
>
QID	gi|312198752|ref|YP_004018813.1|
QDS	chaperone DnaJ domain-containing protein [Frankia sp. EuI1c].
QTX	Bacteria|Actinobacteria|Actinobacteridae|Actinomycetales|Frankineae|Frankiaceae|Frankia
QLN	482
DOM	Bac_PepC14|5.4e-34|117.6|0.2|1|251|0.869047619048|-
DOM	DnaJ_C|2.9e-10|39.6|0.0|414|482|0.83950617284|DnaJ C terminal domain
DOM	Peptidase_C14|1.4e-09|37.7|0.0|7|233|0.58|Caspase domain
AR1	Bac_PepC14[1-251,0.869047619048]|DnaJ_C[414-482,0.83950617284]
AR2	Bac_PepC14|DnaJ_C
CHD	CH-positive|C|H
>
QID	gi|21225152|ref|NP_630931.1|
QDS	protein kinase-like protein [Streptomyces coelicolor A3(2)].
QTX	Bacteria|Actinobacteria|Actinobacteridae|Actinomycetales|Streptomycineae|Streptomycetaceae|Streptomyces
QLN	565
DOM	Pkinase|3.5e-51|173.6|0.0|298|557|0.969230769231|Protein kinase domain
DOM	Bac_PepC14|2e-29|102.6|0.0|1|248|0.880952380952|-
DOM	Pkinase_Tyr|1.1e-26|93.2|0.0|298|554|0.957528957529|Protein tyrosine kinase
DOM	Peptidase_C14|1.4e-15|57.4|0.0|9|237|0.916|Caspase domain
DOM	APH|0.001|18.5|0.1|394|445|0.138075313808|Phosphotransferase enzyme family
DOM	RIO1|0.0019|17.2|0.0|363|450|0.358288770053|RIO1 family
DOM	CHAT|0.0043|15.8|0.0|2|168|0.503546099291|CHAT domain
AR1	Bac_PepC14[1-248,0.880952380952]|Pkinase[298-557,0.969230769231]
AR2	Bac_PepC14|Pkinase
CHD	CH-positive|C|H
>
QID	gi|15839368|ref|NP_300056.1|
QDS	hypothetical protein XF2779 [Xylella fastidiosa 9a5c].
QTX	Bacteria|Proteobacteria|Gammaproteobacteria|Xanthomonadales|Xanthomonadaceae|Xylella
QLN	903
DOM	Bac_PepC14|4.6e-46|157.1|0.0|467|728|0.920634920635|-
DOM	Polysacc_deac_1|1.4e-26|92.2|0.0|249|384|0.983870967742|Polysaccharide deacetylase
DOM	Peptidase_C14|2.3e-16|60.0|0.0|476|702|0.82|Caspase domain
DOM	TPR_2|0.0086|15.6|0.0|857|890|0.911764705882|Tetratricopeptide repeat
AR1	Polysacc_deac_1[249-384,0.983870967742]|Bac_PepC14[467-728,0.920634920635]|TPR_2[857-890,0.911764705882]
AR2	Polysacc_deac_1|Bac_PepC14|TPR_2
CHD	CH-positive|C|H
>
QID	gi|159037138|ref|YP_001536391.1|
QDS	diguanylate phosphodiesterase [Salinispora arenicola CNS-205].
QTX	Bacteria|Actinobacteria|Actinobacteridae|Actinomycetales|Micromonosporineae|Micromonosporaceae|Salinispora
QLN	731
DOM	EAL|4.9e-62|209.2|0.0|451|706|0.978813559322|EAL domain
DOM	Bac_PepC14|1.9e-32|112.5|0.1|1|263|0.880952380952|-
DOM	Peptidase_C14|2.8e-10|40.0|0.0|6|253|0.556|Caspase domain
AR1	Bac_PepC14[1-263,0.880952380952]|EAL[451-706,0.978813559322]
AR2	Bac_PepC14|EAL
CHD	CH-positive|C|H
>
QID	gi|312196283|ref|YP_004016344.1|
QDS	peptidase C14 caspase catalytic subunit p20 [Frankia sp. EuI1c].
QTX	Bacteria|Actinobacteria|Actinobacteridae|Actinomycetales|Frankineae|Frankiaceae|Frankia
QLN	443
DOM	Bac_PepC14|8.5e-18|64.5|0.0|1|228|0.650793650794|-
DOM	Peptidase_C14|1.4e-06|27.9|0.0|4|131|0.3|Caspase domain
DOM	TIR|0.00035|19.7|0.0|300|389|0.560283687943|TIR domain
AR1	Bac_PepC14[1-228,0.650793650794]|TIR[300-389,0.560283687943]
AR2	Bac_PepC14|TIR
CHD	CH-positive|C|H
>
QID	gi|212224362|ref|YP_002307598.1|
QDS	polysaccharide deacetylase [Thermococcus onnurineus NA1].
QTX	Archaea|Euryarchaeota|Thermococci|Thermococcales|Thermococcaceae|Thermococcus
QLN	312
DOM	Bac_PepC14|2.9e-40|138.2|0.0|75|310|0.873015873016|-
DOM	Peptidase_C14|6.5e-25|88.0|0.0|83|255|0.556|Caspase domain
DOM	iTMHo|10|0|0|7|24|100|-
AR1	iTMHo[7-24,100]|Bac_PepC14[75-310,0.873015873016]
AR2	iTMHo|Bac_PepC14
CHD	CH-positive|C|H
>
QID	gi|257093935|ref|YP_003167576.1|
QDS	peptidase C14 caspase catalytic subunit p20 [Candidatus Accumulibacter phosphatis clade IIA str. UW-1].
QTX	Bacteria|Proteobacteria|Betaproteobacteria|Candidatus Accumulibacter
QLN	552
DOM	Bac_PepC14|2e-47|161.6|0.0|26|270|0.93253968254|-
DOM	Peptidase_C14|1.2e-21|77.3|0.0|36|256|0.972|Caspase domain
DOM	DUF3108|7.4e-06|25.5|0.0|422|494|0.210084033613|Protein of unknown function (DUF3108)
AR1	Bac_PepC14[26-270,0.93253968254]|DUF3108[422-494,0.210084033613]
AR2	Bac_PepC14|DUF3108
CHD	CH-positive|C|H
>
QID	gi|220925996|ref|YP_002501298.1|
QDS	peptidase C14 caspase catalytic subunit p20 [Methylobacterium nodulans ORS 2060].
QTX	Bacteria|Proteobacteria|Alphaproteobacteria|Rhizobiales|Methylobacteriaceae|Methylobacterium
QLN	1056
DOM	TPR_1|7.6e-06|25.0|0.1|26|59|0.941176470588|Tetratricopeptide repeat
DOM	TPR_1|5.4e-08|31.8|0.1|60|93|1.0|Tetratricopeptide repeat
DOM	TPR_1|6.2e-09|34.8|0.1|94|127|0.970588235294|Tetratricopeptide repeat
DOM	TPR_1|1.6e-08|33.4|0.1|128|161|0.941176470588|Tetratricopeptide repeat
DOM	TPR_1|1.9e-08|33.2|0.1|163|195|0.941176470588|Tetratricopeptide repeat
DOM	TPR_1|3.4e-07|29.3|0.3|196|229|1.0|Tetratricopeptide repeat
DOM	TPR_1|1.8e-08|33.3|0.4|230|263|0.970588235294|Tetratricopeptide repeat
DOM	TPR_1|9.3e-08|31.0|0.0|264|297|1.0|Tetratricopeptide repeat
DOM	TPR_1|1.9e-09|36.4|0.2|299|331|0.941176470588|Tetratricopeptide repeat
DOM	TPR_1|3.4e-07|29.3|0.3|332|365|1.0|Tetratricopeptide repeat
DOM	TPR_1|1.8e-08|33.3|0.4|366|399|0.970588235294|Tetratricopeptide repeat
DOM	TPR_1|9.3e-08|31.0|0.0|400|433|1.0|Tetratricopeptide repeat
DOM	TPR_1|1.9e-09|36.4|0.2|435|467|0.941176470588|Tetratricopeptide repeat
DOM	TPR_1|1.9e-08|33.2|0.3|468|501|1.0|Tetratricopeptide repeat
DOM	TPR_1|5.8e-09|34.9|0.5|502|535|0.970588235294|Tetratricopeptide repeat
DOM	TPR_1|6.4e-08|31.6|0.0|536|569|1.0|Tetratricopeptide repeat
DOM	TPR_1|1.3e-08|33.8|0.1|570|603|0.941176470588|Tetratricopeptide repeat
DOM	TPR_1|5e-09|35.1|0.4|604|637|1.0|Tetratricopeptide repeat
DOM	TPR_1|2.4e-09|36.1|0.1|638|671|0.941176470588|Tetratricopeptide repeat
DOM	TPR_1|8.7e-08|31.1|0.1|672|705|1.0|Tetratricopeptide repeat
DOM	TPR_1|6.9e-06|25.1|0.0|706|739|0.941176470588|Tetratricopeptide repeat
DOM	TPR_1|0.00047|19.3|0.0|740|773|0.970588235294|Tetratricopeptide repeat
DOM	TPR_2|2.8e-05|23.4|0.1|26|59|0.911764705882|Tetratricopeptide repeat
DOM	TPR_2|1.3e-05|24.4|0.1|60|93|0.970588235294|Tetratricopeptide repeat
DOM	TPR_2|2.9e-05|23.3|0.1|94|127|0.911764705882|Tetratricopeptide repeat
DOM	TPR_2|1.3e-05|24.5|0.0|128|161|0.970588235294|Tetratricopeptide repeat
DOM	TPR_2|5.8e-06|25.5|0.1|163|195|0.941176470588|Tetratricopeptide repeat
DOM	TPR_2|2.5e-05|23.5|0.3|196|229|0.911764705882|Tetratricopeptide repeat
DOM	TPR_2|7.2e-07|28.4|0.5|230|263|0.970588235294|Tetratricopeptide repeat
DOM	TPR_2|2.1e-05|23.7|0.0|264|297|1.0|Tetratricopeptide repeat
DOM	TPR_2|4.7e-06|25.8|0.1|299|331|0.941176470588|Tetratricopeptide repeat
DOM	TPR_2|2.5e-05|23.5|0.3|332|365|0.911764705882|Tetratricopeptide repeat
DOM	TPR_2|7.2e-07|28.4|0.5|366|399|0.970588235294|Tetratricopeptide repeat
DOM	TPR_2|2.1e-05|23.7|0.0|400|433|1.0|Tetratricopeptide repeat
DOM	TPR_2|4.7e-06|25.8|0.1|435|467|0.941176470588|Tetratricopeptide repeat
DOM	TPR_2|1.2e-06|27.6|0.2|468|501|0.941176470588|Tetratricopeptide repeat
DOM	TPR_2|1.6e-07|30.4|0.6|502|535|0.970588235294|Tetratricopeptide repeat
DOM	TPR_2|4e-05|22.9|0.0|536|569|0.941176470588|Tetratricopeptide repeat
DOM	TPR_2|3.3e-05|23.1|0.0|570|603|0.970588235294|Tetratricopeptide repeat
DOM	TPR_2|3e-06|26.4|0.3|604|637|1.0|Tetratricopeptide repeat
DOM	TPR_2|1.6e-07|30.4|0.1|638|671|0.941176470588|Tetratricopeptide repeat
DOM	TPR_2|0.00093|18.6|0.2|672|705|0.970588235294|Tetratricopeptide repeat
DOM	TPR_2|6.5e-05|22.2|0.1|706|739|0.941176470588|Tetratricopeptide repeat
DOM	TPR_2|0.003|17.1|0.1|740|773|0.970588235294|Tetratricopeptide repeat
DOM	Bac_PepC14|2.1e-45|155.0|0.1|815|1056|0.928571428571|-
DOM	Peptidase_C14|7.8e-29|100.8|0.0|824|1053|0.964|Caspase domain
DOM	TPR_3|0.002|17.6|0.0|567|603|0.972222222222|Tetratricopeptide repeat
DOM	iTMHo|10|0|0|7|29|100|-
AR1	iTMHo[7-29,100]|TPR_1[26-59,0.941176470588]|TPR_1[60-93,1.0]|TPR_1[94-127,0.970588235294]|TPR_1[128-161,0.941176470588]|TPR_1[163-195,0.941176470588]|TPR_1[196-229,1.0]|TPR_1[230-263,0.970588235294]|TPR_1[264-297,1.0]|TPR_1[299-331,0.941176470588]|TPR_1[332-365,1.0]|TPR_1[366-399,0.970588235294]|TPR_1[400-433,1.0]|TPR_1[435-467,0.941176470588]|TPR_1[468-501,1.0]|TPR_1[502-535,0.970588235294]|TPR_1[536-569,1.0]|TPR_1[570-603,0.941176470588]|TPR_1[604-637,1.0]|TPR_1[638-671,0.941176470588]|TPR_1[672-705,1.0]|TPR_1[706-739,0.941176470588]|TPR_1[740-773,0.970588235294]|Bac_PepC14[815-1056,0.928571428571]
AR2	iTMHo|TPR_1|TPR_1|TPR_1|TPR_1|TPR_1|TPR_1|TPR_1|TPR_1|TPR_1|TPR_1|TPR_1|TPR_1|TPR_1|TPR_1|TPR_1|TPR_1|TPR_1|TPR_1|TPR_1|TPR_1|TPR_1|TPR_1|Bac_PepC14
CHD	CH-positive|C|H
>
QID	gi|316932332|ref|YP_004107314.1|
QDS	peptidase C14 caspase catalytic subunit p20 [Rhodopseudomonas palustris DX-1].
QTX	Bacteria|Proteobacteria|Alphaproteobacteria|Rhizobiales|Bradyrhizobiaceae|Rhodopseudomonas
QLN	288
DOM	Bac_PepC14|1.1e-34|119.9|0.2|47|286|0.916666666667|-
DOM	Peptidase_C14|9.2e-25|87.5|0.0|57|276|0.968|Caspase domain
DOM	iTMHo|10|0|0|12|34|100|-
AR1	iTMHo[12-34,100]|Bac_PepC14[47-286,0.916666666667]
AR2	iTMHo|Bac_PepC14
CHD	CH-negative|S|Y
>
QID	gi|220920084|ref|YP_002495385.1|
QDS	peptidase C14 caspase catalytic subunit p20 [Methylobacterium nodulans ORS 2060].
QTX	Bacteria|Proteobacteria|Alphaproteobacteria|Rhizobiales|Methylobacteriaceae|Methylobacterium
QLN	442
DOM	Bac_PepC14|7.7e-48|163.0|0.1|48|308|0.920634920635|-
DOM	Peptidase_C14|2e-15|56.9|0.0|58|295|0.968|Caspase domain
DOM	SH3_3|4.6e-06|25.9|0.0|380|433|0.961538461538|Bacterial SH3 domain
DOM	SH3_4|0.0034|16.6|0.0|379|431|0.8|Bacterial SH3 domain
AR1	Bac_PepC14[48-308,0.920634920635]|SH3_3[380-433,0.961538461538]
AR2	Bac_PepC14|SH3_3
CHD	CH-positive|C|H
>
QID	gi|17229616|ref|NP_486164.1|
QDS	WD-40 repeat-containing protein [Nostoc sp. PCC 7120].
QTX	Bacteria|Cyanobacteria|Nostocales|Nostocaceae|Nostoc
QLN	1683
DOM	WD40|1.1e-09|37.5|0.0|1063|1100|0.871794871795|WD domain, G-beta repeat
DOM	WD40|4.1e-13|48.3|0.0|1103|1141|0.897435897436|WD domain, G-beta repeat
DOM	WD40|8.5e-11|41.0|0.0|1145|1183|1.0|WD domain, G-beta repeat
DOM	WD40|4.4e-11|41.9|0.0|1187|1225|0.974358974359|WD domain, G-beta repeat
DOM	WD40|4.1e-14|51.5|0.0|1229|1267|0.974358974359|WD domain, G-beta repeat
DOM	WD40|6.2e-12|44.6|0.2|1271|1309|1.0|WD domain, G-beta repeat
DOM	WD40|9.2e-11|40.9|0.0|1312|1350|0.897435897436|WD domain, G-beta repeat
DOM	WD40|2.6e-06|26.8|0.0|1355|1391|0.897435897436|WD domain, G-beta repeat
DOM	WD40|1.1e-05|24.8|0.0|1395|1432|0.948717948718|WD domain, G-beta repeat
DOM	WD40|3.5e-12|45.4|0.0|1436|1474|1.0|WD domain, G-beta repeat
DOM	WD40|2e-13|49.3|0.1|1478|1516|1.0|WD domain, G-beta repeat
DOM	WD40|1.1e-09|37.4|0.0|1520|1558|0.948717948718|WD domain, G-beta repeat
DOM	WD40|7.2e-12|44.4|0.2|1562|1600|0.923076923077|WD domain, G-beta repeat
DOM	WD40|2e-07|30.3|0.0|1603|1641|0.923076923077|WD domain, G-beta repeat
DOM	Bac_PepC14|7.9e-46|156.4|0.1|12|280|0.880952380952|-
DOM	eIF2A|0.002|17.6|0.0|1399|1529|0.60824742268|Eukaryotic translation initiation factor eIF2A
DOM	Peptidase_C14|5.3e-15|55.5|0.0|23|229|0.812|Caspase domain
DOM	IKI3|0.0036|14.9|0.0|997|1185|0.0896328293737|IKI3 family
AR1	Bac_PepC14[12-280,0.880952380952]|WD40[1063-1100,0.871794871795]|WD40[1103-1141,0.897435897436]|WD40[1145-1183,1.0]|WD40[1187-1225,0.974358974359]|WD40[1229-1267,0.974358974359]|WD40[1271-1309,1.0]|WD40[1312-1350,0.897435897436]|WD40[1355-1391,0.897435897436]|WD40[1395-1432,0.948717948718]|WD40[1436-1474,1.0]|WD40[1478-1516,1.0]|WD40[1520-1558,0.948717948718]|WD40[1562-1600,0.923076923077]|WD40[1603-1641,0.923076923077]
AR2	Bac_PepC14|WD40|WD40|WD40|WD40|WD40|WD40|WD40|WD40|WD40|WD40|WD40|WD40|WD40|WD40
CHD	CH-positive|C|H
>
QID	gi|86750611|ref|YP_487107.1|
QDS	peptidase C14, caspase catalytic subunit p20 [Rhodopseudomonas palustris HaA2].
QTX	Bacteria|Proteobacteria|Alphaproteobacteria|Rhizobiales|Bradyrhizobiaceae|Rhodopseudomonas
QLN	445
DOM	Bac_PepC14|1.5e-49|168.6|0.0|17|262|0.952380952381|-
DOM	Peptidase_C14|1.6e-26|93.2|0.0|26|250|1.0|Caspase domain
DOM	PG_binding_1|0.00066|19.3|0.0|286|339|0.929824561404|Putative peptidoglycan binding domain
AR1	Bac_PepC14[17-262,0.952380952381]|PG_binding_1[286-339,0.929824561404]
AR2	Bac_PepC14|PG_binding_1
CHD	CH-positive|C|H
>
QID	gi|242279693|ref|YP_002991822.1|
QDS	peptidase C14 caspase catalytic subunit p20 [Desulfovibrio salexigens DSM 2638].
QTX	Bacteria|Proteobacteria|Deltaproteobacteria|Desulfovibrionales|Desulfovibrionaceae|Desulfovibrio
QLN	373
DOM	Bac_PepC14|3.1e-51|174.1|0.0|29|271|0.944444444444|-
DOM	Peptidase_C14|6.3e-32|110.9|0.0|38|260|0.972|Caspase domain
DOM	iTMHo|10|0|0|12|34|100|-
AR1	Bac_PepC14[29-271,0.944444444444]
AR2	Bac_PepC14
CHD	CH-positive|C|H
>
QID	gi|170076734|ref|YP_001733372.1|
QDS	ICE-like protease [Synechococcus sp. PCC 7002].
QTX	Bacteria|Cyanobacteria|Chroococcales|Synechococcus
QLN	668
DOM	Bac_PepC14|2.2e-18|66.5|0.0|35|300|0.940476190476|-
DOM	Peptidase_C14|4e-14|52.6|0.0|44|283|0.872|Caspase domain
AR1	Bac_PepC14[35-300,0.940476190476]
AR2	Bac_PepC14
CHD	CH-negative|S|Y
>
QID	gi|113971542|ref|YP_735335.1|
QDS	putative transcriptional regulator [Shewanella sp. MR-4].
QTX	Bacteria|Proteobacteria|Gammaproteobacteria|Alteromonadales|Shewanellaceae|Shewanella
QLN	1687
DOM	Bac_PepC14|5.5e-29|101.2|0.0|1426|1683|0.84126984127|-
DOM	Peptidase_C14|3.7e-15|56.0|0.1|1435|1651|0.828|Caspase domain
DOM	AAA_4|1.4e-11|44.3|0.1|1290|1414|0.811475409836|Divergent AAA domain
DOM	HATPase_c|7.1e-05|22.2|0.0|37|128|0.720720720721|Histidine kinase-, DNA gyrase B-, and HSP90-like ATPase
AR1	HATPase_c[37-128,0.720720720721]|AAA_4[1290-1414,0.811475409836]|Bac_PepC14[1426-1683,0.84126984127]
AR2	HATPase_c|AAA_4|Bac_PepC14
CHD	CH-positive|C|H
>
QID	gi|288553765|ref|YP_003425700.1|
QDS	putative transcriptional regulator [Bacillus pseudofirmus OF4].
QTX	Bacteria|Firmicutes|Bacillales|Bacillaceae|Bacillus
QLN	1676
DOM	Bac_PepC14|7.6e-31|107.3|0.0|1411|1670|0.90873015873|-
DOM	Peptidase_C14|7e-11|42.0|0.1|1421|1665|0.844|Caspase domain
DOM	AAA_4|2.6e-07|30.5|0.6|1275|1404|0.803278688525|Divergent AAA domain
AR1	AAA_4[1275-1404,0.803278688525]|Bac_PepC14[1411-1670,0.90873015873]
AR2	AAA_4|Bac_PepC14
CHD	CH-positive|C|H
>
QID	gi|134102617|ref|YP_001108278.1|
QDS	cell division FtsK/SpoIIIE [Saccharopolyspora erythraea NRRL 2338].
QTX	Bacteria|Actinobacteria|Actinobacteridae|Actinomycetales|Pseudonocardineae|Pseudonocardiaceae|Saccharopolyspora
QLN	367
DOM	Bac_PepC14|1.6e-14|53.8|0.0|1|123|0.420634920635|-
DOM	Peptidase_C14|3.1e-09|36.6|0.0|4|95|0.324|Caspase domain
DOM	FtsK_SpoIIIE|1.2e-07|31.1|0.0|137|253|0.478048780488|FtsK/SpoIIIE family
DOM	AAA_10|0.00027|20.0|0.0|170|220|0.130718954248|AAA-like domain
DOM	NACHT|0.0087|15.4|0.0|172|230|0.221556886228|NACHT domain
AR1	Bac_PepC14[1-123,0.420634920635]|FtsK_SpoIIIE[137-253,0.478048780488]
AR2	Bac_PepC14|FtsK_SpoIIIE
CHD	CH-negative|V|H
>
QID	gi|218245394|ref|YP_002370765.1|
QDS	hypothetical protein PCC8801_0518 [Cyanothece sp. PCC 8801].
QTX	Bacteria|Cyanobacteria|Chroococcales|Cyanothece
QLN	443
DOM	Bac_PepC14|2.1e-10|40.3|0.0|102|364|0.72619047619|-
DOM	CHAT|5.1e-06|25.4|0.0|114|235|0.244680851064|CHAT domain
DOM	Peptidase_C14|0.0029|17.1|0.0|97|311|0.456|Caspase domain
DOM	Peptidase_C13|0.01|14.8|0.0|149|242|0.25390625|Peptidase C13 family
AR1	Bac_PepC14[102-364,0.72619047619]
AR2	Bac_PepC14
CHD	CH-positive|C|H
>
QID	gi|292491800|ref|YP_003527239.1|
QDS	peptidase C14 caspase catalytic subunit p20 [Nitrosococcus halophilus Nc4].
QTX	Bacteria|Proteobacteria|Gammaproteobacteria|Chromatiales|Chromatiaceae|Nitrosococcus
QLN	823
DOM	Bac_PepC14|8.1e-41|139.9|0.0|556|812|0.865079365079|-
DOM	Peptidase_C14|2.3e-20|73.1|0.0|563|792|0.948|Caspase domain
DOM	Sel1|9.7e-09|35.3|0.9|123|158|1.0|Sel1 repeat
DOM	Sel1|7.4e-08|32.5|0.0|159|192|0.871794871795|Sel1 repeat
AR1	Sel1[123-158,1.0]|Sel1[159-192,0.871794871795]|Bac_PepC14[556-812,0.865079365079]
AR2	Sel1|Sel1|Bac_PepC14
CHD	CH-positive|C|H
>
QID	gi|217977512|ref|YP_002361659.1|
QDS	peptidase C14 caspase catalytic subunit p20 [Methylocella silvestris BL2].
QTX	Bacteria|Proteobacteria|Alphaproteobacteria|Rhizobiales|Beijerinckiaceae|Methylocella
QLN	824
DOM	Bac_PepC14|3.9e-30|105.0|0.1|22|263|0.916666666667|-
DOM	Peptidase_C14|1e-16|61.1|0.0|32|245|0.82|Caspase domain
AR1	Bac_PepC14[22-263,0.916666666667]
AR2	Bac_PepC14
CHD	CH-negative|A|R
>
QID	gi|342162853|ref|YP_004767492.1|
QDS	pneumococcal surface protein A [Streptococcus pseudopneumoniae IS7493].
QTX	Bacteria|Firmicutes|Lactobacillales|Streptococcaceae|Streptococcus
QLN	412
DOM	CW_binding_1|5.8e-05|22.7|0.2|101|119|1.0|Putative cell wall binding repeat
DOM	Bac_PepC14|3e-20|72.6|0.0|154|412|0.869047619048|-
DOM	Peptidase_C14|5.9e-12|45.5|0.0|164|379|0.7|Caspase domain
DOM	Peptidase_C13|6.7e-05|22.0|0.0|181|320|0.359375|Peptidase C13 family
AR1	CW_binding_1[101-119,1.0]|Bac_PepC14[154-412,0.869047619048]
AR2	CW_binding_1|Bac_PepC14
CHD	CH-positive|C|H
>
QID	gi|337270837|ref|YP_004614892.1|
QDS	DEAD/DEAH box helicase domain-containing protein [Mesorhizobium opportunistum WSM2075].
QTX	Bacteria|Proteobacteria|Alphaproteobacteria|Rhizobiales|Phyllobacteriaceae|Mesorhizobium
QLN	1003
DOM	Bac_PepC14|5.6e-38|130.7|0.0|1|240|0.869047619048|-
DOM	Peptidase_C14|4.3e-14|52.5|0.0|3|228|0.944|Caspase domain
DOM	DEAD|2.7e-13|49.4|0.0|284|453|0.892215568862|DEAD/DEAH box helicase
DOM	Helicase_C|7.2e-08|31.9|0.0|574|659|0.884615384615|Helicase conserved C-terminal domain
AR1	Bac_PepC14[1-240,0.869047619048]|DEAD[284-453,0.892215568862]|Helicase_C[574-659,0.884615384615]
AR2	Bac_PepC14|DEAD|Helicase_C
CHD	CH-positive|C|H
>
QID	gi|170743136|ref|YP_001771791.1|
QDS	peptidase C14 caspase catalytic subunit p20 [Methylobacterium sp. 4-46].
QTX	Bacteria|Proteobacteria|Alphaproteobacteria|Rhizobiales|Methylobacteriaceae|Methylobacterium
QLN	479
DOM	Bac_PepC14|4.7e-44|150.6|0.0|19|266|0.90873015873|-
DOM	Peptidase_C14|9.3e-24|84.2|0.0|28|252|0.96|Caspase domain
DOM	CHAT|0.00014|20.7|0.0|8|176|0.450354609929|CHAT domain
AR1	Bac_PepC14[19-266,0.90873015873]
AR2	Bac_PepC14
CHD	CH-positive|C|H
>
QID	gi|146340910|ref|YP_001205958.1|
QDS	peptidase [Bradyrhizobium sp. ORS 278].
QTX	Bacteria|Proteobacteria|Alphaproteobacteria|Rhizobiales|Bradyrhizobiaceae|Bradyrhizobium
QLN	488
DOM	Bac_PepC14|6.8e-49|166.4|0.1|15|265|0.97619047619|-
DOM	Peptidase_C14|5.7e-31|107.8|0.0|25|251|0.96|Caspase domain
DOM	PG_binding_1|3.1e-05|23.5|0.1|359|414|0.859649122807|Putative peptidoglycan binding domain
DOM	PG_binding_2|0.0035|17.1|0.0|349|400|0.608108108108|Putative peptidoglycan binding domain
AR1	Bac_PepC14[15-265,0.97619047619]|PG_binding_1[359-414,0.859649122807]
AR2	Bac_PepC14|PG_binding_1
CHD	CH-positive|C|H
>
QID	gi|119385189|ref|YP_916245.1|
QDS	peptidase C14, caspase catalytic subunit p20 [Paracoccus denitrificans PD1222].
QTX	Bacteria|Proteobacteria|Alphaproteobacteria|Rhodobacterales|Rhodobacteraceae|Paracoccus
QLN	649
DOM	Bac_PepC14|5.8e-43|147.0|0.9|24|262|0.964285714286|-
DOM	Peptidase_C14|8.1e-24|84.4|0.0|34|250|1.0|Caspase domain
DOM	Sel1|0.00035|20.8|0.2|446|481|0.974358974359|Sel1 repeat
DOM	iTMHo|10|0|0|13|32|100|-
AR1	Bac_PepC14[24-262,0.964285714286]|Sel1[446-481,0.974358974359]
AR2	Bac_PepC14|Sel1
CHD	CH-positive|C|H
>
QID	gi|116255500|ref|YP_771333.1|
QDS	hypothetical protein pRL110300 [Rhizobium leguminosarum bv. viciae 3841].
QTX	Bacteria|Proteobacteria|Alphaproteobacteria|Rhizobiales|Rhizobiaceae|Rhizobium/Agrobacterium group|Rhizobium
QLN	1554
DOM	Bac_PepC14|7e-36|123.8|0.1|1306|1553|0.876984126984|-
DOM	Peptidase_C14|3.2e-16|59.5|0.0|1314|1551|0.968|Caspase domain
DOM	PG_binding_1|0.00015|21.4|0.0|59|105|0.736842105263|Putative peptidoglycan binding domain
DOM	PG_binding_1|0.0022|17.6|0.0|135|171|0.561403508772|Putative peptidoglycan binding domain
DOM	PG_binding_2|1.6e-05|24.6|0.0|126|182|0.513513513514|Putative peptidoglycan binding domain
DOM	PAN_1|1.7e-07|30.6|0.0|367|440|0.5875|PAN domain
AR1	PG_binding_1[59-105,0.736842105263]|PG_binding_2[126-182,0.513513513514]|PAN_1[367-440,0.5875]|Bac_PepC14[1306-1553,0.876984126984]
AR2	PG_binding_1|PG_binding_2|PAN_1|Bac_PepC14
CHD	CH-positive|C|H
>
QID	gi|77165355|ref|YP_343880.1|
QDS	peptidase C14, caspase catalytic subunit p20 [Nitrosococcus oceani ATCC 19707].
QTX	Bacteria|Proteobacteria|Gammaproteobacteria|Chromatiales|Chromatiaceae|Nitrosococcus
QLN	907
DOM	Bac_PepC14|1.2e-45|155.7|0.1|633|905|0.90873015873|-
DOM	Peptidase_C14|5.1e-31|108.0|0.0|643|904|0.984|Caspase domain
DOM	Amidase_2|1e-16|60.8|0.0|20|157|0.94696969697|N-acetylmuramoyl-L-alanine amidase
AR1	Amidase_2[20-157,0.94696969697]|Bac_PepC14[633-905,0.90873015873]
AR2	Amidase_2|Bac_PepC14
CHD	CH-positive|C|H
>
QID	gi|75909286|ref|YP_323582.1|
QDS	peptidase C14 [Anabaena variabilis ATCC 29413].
QTX	Bacteria|Cyanobacteria|Nostocales|Nostocaceae|Anabaena
QLN	1711
DOM	WD40|6.1e-09|35.1|0.2|1101|1134|0.74358974359|WD domain, G-beta repeat
DOM	WD40|3.7e-14|51.7|0.1|1137|1175|0.974358974359|WD domain, G-beta repeat
DOM	WD40|1.1e-11|43.9|0.1|1178|1216|1.0|WD domain, G-beta repeat
DOM	WD40|2.1e-12|46.1|0.0|1219|1257|1.0|WD domain, G-beta repeat
DOM	WD40|2.3e-11|42.8|0.0|1260|1298|0.974358974359|WD domain, G-beta repeat
DOM	WD40|9.5e-11|40.9|0.0|1301|1339|1.0|WD domain, G-beta repeat
DOM	WD40|1.5e-13|49.7|0.1|1342|1380|0.948717948718|WD domain, G-beta repeat
DOM	WD40|8e-07|28.4|0.1|1383|1421|0.923076923077|WD domain, G-beta repeat
DOM	WD40|0.0014|18.1|0.0|1424|1462|1.0|WD domain, G-beta repeat
DOM	WD40|1e-13|50.3|0.1|1465|1503|0.948717948718|WD domain, G-beta repeat
DOM	WD40|7e-12|44.4|0.2|1506|1544|0.974358974359|WD domain, G-beta repeat
DOM	WD40|1.9e-11|43.1|0.0|1547|1585|1.0|WD domain, G-beta repeat
DOM	WD40|1.4e-11|43.5|0.0|1588|1626|1.0|WD domain, G-beta repeat
DOM	WD40|2.8e-13|48.9|0.1|1630|1668|1.0|WD domain, G-beta repeat
DOM	Bac_PepC14|1.4e-48|165.4|0.5|12|291|0.924603174603|-
DOM	eIF2A|0.00032|20.2|0.0|1074|1229|0.747422680412|Eukaryotic translation initiation factor eIF2A
DOM	eIF2A|0.0005|19.5|0.0|1142|1265|0.618556701031|Eukaryotic translation initiation factor eIF2A
DOM	eIF2A|3.3e-06|26.6|0.0|1184|1317|0.649484536082|Eukaryotic translation initiation factor eIF2A
DOM	eIF2A|0.00013|21.4|0.1|1306|1433|0.572164948454|Eukaryotic translation initiation factor eIF2A
DOM	IKI3|0.00046|17.8|0.0|1063|1259|0.131749460043|IKI3 family
DOM	IKI3|6.3e-06|24.0|0.0|1263|1385|0.133909287257|IKI3 family
DOM	Peptidase_C14|6.1e-16|58.6|0.0|23|240|0.812|Caspase domain
DOM	NACHT|0.00048|19.4|0.1|569|746|0.790419161677|NACHT domain
AR1	Bac_PepC14[12-291,0.924603174603]|NACHT[569-746,0.790419161677]|WD40[1101-1134,0.74358974359]|WD40[1137-1175,0.974358974359]|WD40[1178-1216,1.0]|WD40[1219-1257,1.0]|WD40[1260-1298,0.974358974359]|WD40[1301-1339,1.0]|WD40[1342-1380,0.948717948718]|WD40[1383-1421,0.923076923077]|WD40[1465-1503,0.948717948718]|WD40[1506-1544,0.974358974359]|WD40[1547-1585,1.0]|WD40[1588-1626,1.0]|WD40[1630-1668,1.0]
AR2	Bac_PepC14|NACHT|WD40|WD40|WD40|WD40|WD40|WD40|WD40|WD40|WD40|WD40|WD40|WD40|WD40
CHD	CH-positive|C|H
>
QID	gi|241662365|ref|YP_002980725.1|
QDS	peptidase C14 caspase catalytic subunit p20 [Ralstonia pickettii 12D].
QTX	Bacteria|Proteobacteria|Betaproteobacteria|Burkholderiales|Burkholderiaceae|Ralstonia
QLN	479
DOM	Bac_PepC14|2.3e-37|128.6|0.2|27|275|0.896825396825|-
DOM	Peptidase_C14|5e-18|65.4|0.0|36|264|0.972|Caspase domain
AR1	Bac_PepC14[27-275,0.896825396825]
AR2	Bac_PepC14
CHD	CH-positive|C|H
>
QID	gi|110833399|ref|YP_692258.1|
QDS	hypothetical protein ABO_0538 [Alcanivorax borkumensis SK2].
QTX	Bacteria|Proteobacteria|Gammaproteobacteria|Oceanospirillales|Alcanivoracaceae|Alcanivorax
QLN	532
DOM	MORN|0.00017|20.8|0.2|63|85|0.913043478261|MORN repeat
DOM	MORN|0.003|16.9|0.1|86|108|1.0|MORN repeat
DOM	Peptidase_C13|9.7e-13|47.7|0.0|356|517|0.59765625|Peptidase C13 family
DOM	Bac_PepC14|1.3e-13|50.8|0.0|294|525|0.722222222222|-
AR1	MORN[63-85,0.913043478261]|MORN[86-108,1.0]|Bac_PepC14[294-525,0.722222222222]
AR2	MORN|MORN|Bac_PepC14
CHD	CH-positive|C|H
>
QID	gi|284041297|ref|YP_003391227.1|
QDS	Sel1 domain-containing protein repeat-containing protein [Spirosoma linguale DSM 74].
QTX	Bacteria|Bacteroidetes|Cytophagia|Cytophagales|Cytophagaceae|Spirosoma
QLN	1274
DOM	Bac_PepC14|9.8e-36|123.3|0.1|50|313|0.896825396825|-
DOM	TPR_1|0.0012|18.1|0.3|478|510|0.970588235294|Tetratricopeptide repeat
DOM	TPR_1|0.0007|18.8|0.0|1075|1107|0.941176470588|Tetratricopeptide repeat
DOM	TPR_1|2.1e-05|23.6|0.7|1108|1140|0.882352941176|Tetratricopeptide repeat
DOM	TPR_1|4.7e-06|25.7|0.0|1176|1209|0.941176470588|Tetratricopeptide repeat
DOM	TPR_2|0.0041|16.6|0.3|478|511|0.970588235294|Tetratricopeptide repeat
DOM	TPR_2|0.00045|19.6|0.0|1075|1107|0.970588235294|Tetratricopeptide repeat
DOM	TPR_2|0.00013|21.3|0.6|1108|1140|0.882352941176|Tetratricopeptide repeat
DOM	TPR_2|3.4e-06|26.2|0.0|1176|1209|0.911764705882|Tetratricopeptide repeat
DOM	Peptidase_C14|1e-11|44.7|0.0|59|295|0.916|Caspase domain
DOM	DUF2610|0.0002|21.1|0.0|743|826|0.847058823529|Protein of unknown function (DUF2610)
DOM	Sel1|6.6e-06|26.3|2.0|675|709|0.871794871795|Sel1 repeat
DOM	iTMHo|10|0|0|21|40|100|-
AR1	iTMHo[21-40,100]|Bac_PepC14[50-313,0.896825396825]|TPR_1[478-510,0.970588235294]|Sel1[675-709,0.871794871795]|DUF2610[743-826,0.847058823529]|TPR_2[1075-1107,0.970588235294]|TPR_1[1108-1140,0.882352941176]|TPR_2[1176-1209,0.911764705882]
AR2	iTMHo|Bac_PepC14|TPR_1|Sel1|DUF2610|TPR_2|TPR_1|TPR_2
CHD	CH-positive|C|H
>
QID	gi|189913432|ref|YP_001964661.1|
QDS	signal peptide [Leptospira biflexa serovar Patoc strain 'Patoc 1 (Paris)'].
QTX	Bacteria|Spirochaetes|Spirochaetales|Leptospiraceae|Leptospira
QLN	433
DOM	Bac_PepC14|2.4e-41|141.7|0.0|16|281|0.90873015873|-
DOM	Peptidase_C14|2.4e-17|63.2|0.0|25|259|0.912|Caspase domain
AR1	Bac_PepC14[16-281,0.90873015873]
AR2	Bac_PepC14
CHD	CH-positive|C|H
>
QID	gi|256420604|ref|YP_003121257.1|
QDS	peptidase C14 caspase catalytic subunit p20 [Chitinophaga pinensis DSM 2588].
QTX	Bacteria|Bacteroidetes|Sphingobacteriia|Sphingobacteriales|Chitinophagaceae|Chitinophaga
QLN	316
DOM	Bac_PepC14|1.5e-45|155.5|0.0|1|231|0.892857142857|-
DOM	Peptidase_C14|1e-16|61.1|0.1|2|188|0.824|Caspase domain
AR1	Bac_PepC14[1-231,0.892857142857]
AR2	Bac_PepC14
CHD	CH-positive|C|H
>
QID	gi|116620738|ref|YP_822894.1|
QDS	peptidase C14, caspase catalytic subunit p20 [Candidatus Solibacter usitatus Ellin6076].
QTX	Bacteria|Acidobacteria|Solibacteres|Solibacterales|Solibacteraceae|Candidatus Solibacter
QLN	911
DOM	Bac_PepC14|6.5e-33|114.1|0.1|226|487|0.884920634921|-
DOM	TPR_1|0.00046|19.4|1.6|619|650|0.941176470588|Tetratricopeptide repeat
DOM	TPR_1|0.0034|16.6|0.1|653|686|0.882352941176|Tetratricopeptide repeat
DOM	TPR_1|0.0059|15.9|0.2|691|719|0.823529411765|Tetratricopeptide repeat
DOM	TPR_2|0.0043|16.6|0.4|653|686|0.882352941176|Tetratricopeptide repeat
DOM	TPR_2|0.0082|15.7|0.0|859|892|0.823529411765|Tetratricopeptide repeat
DOM	Peptidase_C14|5.7e-08|32.5|0.0|237|442|0.528|Caspase domain
AR1	Bac_PepC14[226-487,0.884920634921]|TPR_1[619-650,0.941176470588]|TPR_1[653-686,0.882352941176]|TPR_1[691-719,0.823529411765]|TPR_2[859-892,0.823529411765]
AR2	Bac_PepC14|TPR_1|TPR_1|TPR_1|TPR_2
CHD	CH-positive|C|H
>
QID	gi|302668608|ref|YP_003833056.1|
QDS	peptidase C14 family protein [Butyrivibrio proteoclasticus B316].
QTX	Bacteria|Firmicutes|Clostridia|Clostridiales|Lachnospiraceae|Butyrivibrio
QLN	497
DOM	Bac_PepC14|8.2e-43|146.5|0.0|1|231|0.920634920635|-
DOM	Peptidase_C14|1.5e-21|77.0|0.4|3|222|0.972|Caspase domain
AR1	Bac_PepC14[1-231,0.920634920635]
AR2	Bac_PepC14
CHD	CH-positive|C|H
>
QID	gi|27378719|ref|NP_770248.1|
QDS	hypothetical protein blr3608 [Bradyrhizobium japonicum USDA 110].
QTX	Bacteria|Proteobacteria|Alphaproteobacteria|Rhizobiales|Bradyrhizobiaceae|Bradyrhizobium
QLN	599
DOM	Bac_PepC14|2.1e-34|119.0|0.0|43|340|0.928571428571|-
DOM	Peptidase_C14|2.5e-20|73.0|0.0|53|320|0.92|Caspase domain
AR1	Bac_PepC14[43-340,0.928571428571]
AR2	Bac_PepC14
CHD	CH-positive|C|H
>
QID	gi|220925182|ref|YP_002500484.1|
QDS	peptidase C14 caspase catalytic subunit p20 [Methylobacterium nodulans ORS 2060].
QTX	Bacteria|Proteobacteria|Alphaproteobacteria|Rhizobiales|Methylobacteriaceae|Methylobacterium
QLN	495
DOM	Bac_PepC14|2.5e-45|154.7|0.0|19|264|0.896825396825|-
DOM	Peptidase_C14|2e-22|79.8|0.0|28|249|0.96|Caspase domain
DOM	CHAT|0.00043|19.1|0.0|13|176|0.421985815603|CHAT domain
DOM	iTMHo|10|0|0|5|24|100|-
AR1	Bac_PepC14[19-264,0.896825396825]
AR2	Bac_PepC14
CHD	CH-positive|C|H
>
QID	gi|17230718|ref|NP_487266.1|
QDS	hypothetical protein all3226 [Nostoc sp. PCC 7120].
QTX	Bacteria|Cyanobacteria|Nostocales|Nostocaceae|Nostoc
QLN	610
DOM	FGE-sulfatase|2.1e-64|217.1|1.1|366|606|0.988461538462|Formylglycine-generating sulfatase enzyme
DOM	Bac_PepC14|3.2e-45|154.4|0.0|1|258|0.944444444444|-
DOM	Peptidase_C14|3.6e-28|98.6|0.0|4|244|0.956|Caspase domain
AR1	Bac_PepC14[1-258,0.944444444444]|FGE-sulfatase[366-606,0.988461538462]
AR2	Bac_PepC14|FGE-sulfatase
CHD	CH-positive|C|H
>
QID	gi|146341863|ref|YP_001206911.1|
QDS	hypothetical protein BRADO4995 [Bradyrhizobium sp. ORS 278].
QTX	Bacteria|Proteobacteria|Alphaproteobacteria|Rhizobiales|Bradyrhizobiaceae|Bradyrhizobium
QLN	503
DOM	Bac_PepC14|4.9e-50|170.2|0.0|22|270|0.952380952381|-
DOM	Peptidase_C14|2.3e-26|92.7|0.0|32|257|0.996|Caspase domain
AR1	Bac_PepC14[22-270,0.952380952381]
AR2	Bac_PepC14
CHD	CH-positive|C|H
>
QID	gi|170744697|ref|YP_001773352.1|
QDS	peptidase C14 caspase catalytic subunit p20 [Methylobacterium sp. 4-46].
QTX	Bacteria|Proteobacteria|Alphaproteobacteria|Rhizobiales|Methylobacteriaceae|Methylobacterium
QLN	839
DOM	TPR_1|0.0087|15.3|0.0|52|84|0.882352941176|Tetratricopeptide repeat
DOM	TPR_1|1.2e-06|27.6|0.0|85|118|0.941176470588|Tetratricopeptide repeat
DOM	TPR_1|0.00033|19.8|0.0|119|152|1.0|Tetratricopeptide repeat
DOM	TPR_1|0.00093|18.4|0.1|153|186|0.941176470588|Tetratricopeptide repeat
DOM	TPR_1|6.3e-05|22.1|0.0|187|220|0.911764705882|Tetratricopeptide repeat
DOM	TPR_1|1.3e-06|27.4|0.0|254|287|1.0|Tetratricopeptide repeat
DOM	TPR_1|9.1e-05|21.6|0.0|288|321|0.970588235294|Tetratricopeptide repeat
DOM	TPR_1|3.7e-05|22.8|0.0|322|355|0.941176470588|Tetratricopeptide repeat
DOM	TPR_2|2.4e-06|26.7|0.0|85|118|0.941176470588|Tetratricopeptide repeat
DOM	TPR_2|0.0033|16.9|0.1|119|152|0.970588235294|Tetratricopeptide repeat
DOM	TPR_2|0.0011|18.4|0.2|153|186|0.941176470588|Tetratricopeptide repeat
DOM	TPR_2|0.0004|19.8|0.0|187|220|0.970588235294|Tetratricopeptide repeat
DOM	TPR_2|0.00019|20.7|0.0|254|287|0.970588235294|Tetratricopeptide repeat
DOM	TPR_2|0.00065|19.1|0.0|288|321|0.970588235294|Tetratricopeptide repeat
DOM	TPR_2|0.0001|21.6|0.0|322|355|0.911764705882|Tetratricopeptide repeat
DOM	Bac_PepC14|1.8e-43|148.7|0.0|600|839|0.940476190476|-
DOM	Peptidase_C14|8.4e-25|87.6|0.0|610|836|1.0|Caspase domain
AR1	TPR_1[52-84,0.882352941176]|TPR_1[85-118,0.941176470588]|TPR_1[119-152,1.0]|TPR_1[153-186,0.941176470588]|TPR_1[187-220,0.911764705882]|TPR_1[254-287,1.0]|TPR_1[288-321,0.970588235294]|TPR_1[322-355,0.941176470588]|Bac_PepC14[600-839,0.940476190476]
AR2	TPR_1|TPR_1|TPR_1|TPR_1|TPR_1|TPR_1|TPR_1|TPR_1|Bac_PepC14
CHD	CH-positive|C|H
>
QID	gi|148256841|ref|YP_001241426.1|
QDS	caspase-like domain-containing protein [Bradyrhizobium sp. BTAi1].
QTX	Bacteria|Proteobacteria|Alphaproteobacteria|Rhizobiales|Bradyrhizobiaceae|Bradyrhizobium
QLN	576
DOM	Bac_PepC14|1.6e-50|171.8|0.0|62|305|0.920634920635|-
DOM	Peptidase_C14|4.6e-32|111.4|0.0|71|293|0.996|Caspase domain
AR1	Bac_PepC14[62-305,0.920634920635]
AR2	Bac_PepC14
CHD	CH-positive|C|H
>
QID	gi|332665257|ref|YP_004448045.1|
QDS	peptidase C14 caspase catalytic subunit p20 [Haliscomenobacter hydrossis DSM 1100].
QTX	Bacteria|Bacteroidetes|Sphingobacteriia|Sphingobacteriales|Saprospiraceae|Haliscomenobacter
QLN	556
DOM	Bac_PepC14|3.3e-43|147.8|0.0|311|555|0.904761904762|-
DOM	MORN|3.2e-05|23.1|0.1|46|68|1.0|MORN repeat
DOM	MORN|6.5e-05|22.1|0.6|69|91|0.95652173913|MORN repeat
DOM	MORN|2.2e-05|23.6|0.0|115|137|1.0|MORN repeat
DOM	MORN|0.00026|20.2|1.1|138|160|0.95652173913|MORN repeat
DOM	MORN|0.00016|20.9|0.1|161|182|0.913043478261|MORN repeat
DOM	Peptidase_C14|4.5e-22|78.7|0.0|321|550|0.952|Caspase domain
DOM	Peptidase_C13|9.8e-06|24.7|0.1|374|538|0.2421875|Peptidase C13 family
AR1	MORN[46-68,1.0]|MORN[69-91,0.95652173913]|MORN[115-137,1.0]|MORN[138-160,0.95652173913]|MORN[161-182,0.913043478261]|Bac_PepC14[311-555,0.904761904762]
AR2	MORN|MORN|MORN|MORN|MORN|Bac_PepC14
CHD	CH-positive|C|H
>
QID	gi|170739894|ref|YP_001768549.1|
QDS	peptidase C14 caspase catalytic subunit p20 [Methylobacterium sp. 4-46].
QTX	Bacteria|Proteobacteria|Alphaproteobacteria|Rhizobiales|Methylobacteriaceae|Methylobacterium
QLN	798
DOM	Sel1|2.6e-05|24.4|0.0|422|458|1.0|Sel1 repeat
DOM	Sel1|1e-05|25.7|0.2|459|495|0.897435897436|Sel1 repeat
DOM	Sel1|0.00019|21.6|0.2|496|531|1.0|Sel1 repeat
DOM	Sel1|1.8e-07|31.3|1.8|532|568|1.0|Sel1 repeat
DOM	Sel1|2.7e-06|27.5|0.4|569|605|1.0|Sel1 repeat
DOM	Sel1|1.1e-06|28.8|1.5|606|642|0.923076923077|Sel1 repeat
DOM	Sel1|3.9e-05|23.8|0.2|644|679|0.846153846154|Sel1 repeat
DOM	Sel1|4.4e-06|26.8|0.3|749|784|0.948717948718|Sel1 repeat
DOM	Bac_PepC14|1.1e-43|149.4|0.1|17|278|0.924603174603|-
DOM	Peptidase_C14|7.3e-16|58.3|0.0|27|261|0.964|Caspase domain
AR1	Bac_PepC14[17-278,0.924603174603]|Sel1[422-458,1.0]|Sel1[459-495,0.897435897436]|Sel1[496-531,1.0]|Sel1[532-568,1.0]|Sel1[569-605,1.0]|Sel1[606-642,0.923076923077]|Sel1[644-679,0.846153846154]|Sel1[749-784,0.948717948718]
AR2	Bac_PepC14|Sel1|Sel1|Sel1|Sel1|Sel1|Sel1|Sel1|Sel1
CHD	CH-positive|C|H
>
QID	gi|75908403|ref|YP_322699.1|
QDS	peptidase C14 [Anabaena variabilis ATCC 29413].
QTX	Bacteria|Cyanobacteria|Nostocales|Nostocaceae|Anabaena
QLN	1240
DOM	WD40|4.2e-13|48.3|0.0|816|853|0.871794871795|WD domain, G-beta repeat
DOM	WD40|1.1e-11|43.8|0.0|860|895|0.846153846154|WD domain, G-beta repeat
DOM	WD40|3.6e-12|45.4|0.0|902|937|0.846153846154|WD domain, G-beta repeat
DOM	WD40|1.5e-13|49.7|0.1|944|979|0.846153846154|WD domain, G-beta repeat
DOM	WD40|1.3e-12|46.8|0.0|986|1021|0.846153846154|WD domain, G-beta repeat
DOM	WD40|3.2e-13|48.7|0.1|1027|1063|0.846153846154|WD domain, G-beta repeat
DOM	WD40|3.2e-13|48.7|0.1|1069|1105|0.846153846154|WD domain, G-beta repeat
DOM	WD40|1.2e-09|37.4|0.0|1112|1147|0.820512820513|WD domain, G-beta repeat
DOM	Bac_PepC14|2.1e-44|151.7|0.0|1|259|0.936507936508|-
DOM	eIF2A|1.7e-05|24.3|0.0|883|1034|0.757731958763|Eukaryotic translation initiation factor eIF2A
DOM	Peptidase_C14|4.3e-09|36.1|0.0|3|244|0.956|Caspase domain
DOM	TPR_2|0.0067|16.0|0.1|1193|1226|0.970588235294|Tetratricopeptide repeat
AR1	Bac_PepC14[1-259,0.936507936508]|WD40[816-853,0.871794871795]|WD40[860-895,0.846153846154]|WD40[902-937,0.846153846154]|WD40[944-979,0.846153846154]|WD40[986-1021,0.846153846154]|WD40[1027-1063,0.846153846154]|WD40[1069-1105,0.846153846154]|WD40[1112-1147,0.820512820513]|TPR_2[1193-1226,0.970588235294]
AR2	Bac_PepC14|WD40|WD40|WD40|WD40|WD40|WD40|WD40|WD40|TPR_2
CHD	CH-positive|C|H
>
QID	gi|338175302|ref|YP_004652112.1|
QDS	hypothetical protein PUV_13080 [Parachlamydia acanthamoebae UV7].
QTX	Bacteria|Chlamydiae|Chlamydiales|Parachlamydiaceae|Parachlamydia
QLN	257
DOM	Bac_PepC14|3.8e-16|59.1|0.0|15|256|0.789682539683|-
DOM	Peptidase_C14|3.3e-05|23.4|0.0|39|254|0.712|Caspase domain
AR1	Bac_PepC14[15-256,0.789682539683]
AR2	Bac_PepC14
CHD	CH-positive|C|H
>
QID	gi|302037335|ref|YP_003797657.1|
QDS	hypothetical protein NIDE2010 [Candidatus Nitrospira defluvii].
QTX	Bacteria|Nitrospirae|Nitrospirales|Nitrospiraceae|Nitrospira
QLN	668
DOM	Bac_PepC14|6.1e-38|130.5|0.0|414|667|0.888888888889|-
DOM	Peptidase_C14|1.7e-18|66.9|0.0|422|647|0.944|Caspase domain
DOM	Sel1|2.1e-07|31.0|1.0|113|148|0.974358974359|Sel1 repeat
DOM	Sel1|0.00032|20.9|0.1|149|182|0.897435897436|Sel1 repeat
DOM	CHAT|0.0054|15.5|0.0|394|582|0.297872340426|CHAT domain
DOM	iTMHo|10|0|0|7|29|100|-
AR1	iTMHo[7-29,100]|Sel1[113-148,0.974358974359]|Sel1[149-182,0.897435897436]|Bac_PepC14[414-667,0.888888888889]
AR2	iTMHo|Sel1|Sel1|Bac_PepC14
CHD	CH-positive|C|H
>
QID	gi|300787250|ref|YP_003767541.1|
QDS	hypothetical protein AMED_5379 [Amycolatopsis mediterranei U32].
QTX	Bacteria|Actinobacteria|Actinobacteridae|Actinomycetales|Pseudonocardineae|Pseudonocardiaceae|Amycolatopsis
QLN	455
DOM	Bac_PepC14|2.8e-22|79.2|0.0|5|207|0.666666666667|-
DOM	Peptidase_C14|1.8e-09|37.4|0.0|2|192|0.784|Caspase domain
AR1	Bac_PepC14[5-207,0.666666666667]
AR2	Bac_PepC14
CHD	CH-positive|C|H
>
QID	gi|83592204|ref|YP_425956.1|
QDS	peptidase C14, caspase catalytic subunit p20 [Rhodospirillum rubrum ATCC 11170].
QTX	Bacteria|Proteobacteria|Alphaproteobacteria|Rhodospirillales|Rhodospirillaceae|Rhodospirillum
QLN	1106
DOM	Bac_PepC14|1e-38|133.0|0.1|854|1097|0.849206349206|-
DOM	WD40|1.3e-05|24.6|0.0|57|91|0.769230769231|WD domain, G-beta repeat
DOM	Peptidase_C14|6.5e-11|42.1|0.0|865|1059|0.804|Caspase domain
DOM	Peptidase_C13|0.00026|20.0|0.0|927|1036|0.3203125|Peptidase C13 family
AR1	WD40[57-91,0.769230769231]|Bac_PepC14[854-1097,0.849206349206]
AR2	WD40|Bac_PepC14
CHD	CH-positive|C|H
>
QID	gi|113475730|ref|YP_721791.1|
QDS	hypothetical protein Tery_2077 [Trichodesmium erythraeum IMS101].
QTX	Bacteria|Cyanobacteria|Oscillatoriales|Trichodesmium
QLN	636
DOM	FGE-sulfatase|3e-60|203.4|5.0|399|629|0.984615384615|Formylglycine-generating sulfatase enzyme
DOM	Bac_PepC14|7.7e-45|153.1|0.0|1|256|0.892857142857|-
DOM	Peptidase_C14|4.7e-21|75.3|0.0|5|241|0.952|Caspase domain
AR1	Bac_PepC14[1-256,0.892857142857]|FGE-sulfatase[399-629,0.984615384615]
AR2	Bac_PepC14|FGE-sulfatase
CHD	CH-positive|C|H
>
QID	gi|302338815|ref|YP_003804021.1|
QDS	peptidase C14 caspase catalytic subunit p20 [Spirochaeta smaragdinae DSM 11293].
QTX	Bacteria|Spirochaetes|Spirochaetales|Spirochaetaceae|Spirochaeta
QLN	286
DOM	Bac_PepC14|1.3e-39|136.0|0.1|20|277|0.829365079365|-
DOM	Peptidase_C14|1.6e-18|67.0|0.0|29|248|0.808|Caspase domain
AR1	Bac_PepC14[20-277,0.829365079365]
AR2	Bac_PepC14
CHD	CH-positive|C|H
>
QID	gi|256393006|ref|YP_003114570.1|
QDS	hypothetical protein Caci_3830 [Catenulispora acidiphila DSM 44928].
QTX	Bacteria|Actinobacteria|Actinobacteridae|Actinomycetales|Catenulisporineae|Catenulisporaceae|Catenulispora
QLN	709
DOM	WD40|7.8e-09|34.8|0.1|535|571|0.846153846154|WD domain, G-beta repeat
DOM	WD40|0.00018|21.0|0.0|631|661|0.717948717949|WD domain, G-beta repeat
DOM	Bac_PepC14|2e-23|82.9|0.1|5|279|0.84126984127|-
DOM	Peptidase_C14|0.00028|20.4|0.0|15|270|0.916|Caspase domain
AR1	Bac_PepC14[5-279,0.84126984127]|WD40[535-571,0.846153846154]|WD40[631-661,0.717948717949]
AR2	Bac_PepC14|WD40|WD40
CHD	CH-positive|C|H
>
QID	gi|116332353|ref|YP_802071.1|
QDS	hypothetical protein LBJ_2913 [Leptospira borgpetersenii serovar Hardjo-bovis JB197].
QTX	Bacteria|Spirochaetes|Spirochaetales|Leptospiraceae|Leptospira
QLN	540
DOM	Bac_PepC14|4.6e-40|137.5|0.0|16|285|0.964285714286|-
DOM	Peptidase_C14|6.3e-31|107.7|0.1|25|270|0.956|Caspase domain
DOM	Peptidase_C13|4.1e-06|25.9|0.0|14|168|0.31640625|Peptidase C13 family
DOM	Cna_B|0.0017|17.8|0.1|451|526|0.4|Cna protein B-type domain
DOM	iTMHo|10|0|0|5|22|100|-
AR1	Bac_PepC14[16-285,0.964285714286]|Cna_B[451-526,0.4]
AR2	Bac_PepC14|Cna_B
CHD	CH-positive|C|H
>
QID	gi|115522925|ref|YP_779836.1|
QDS	peptidase C14, caspase catalytic subunit p20 [Rhodopseudomonas palustris BisA53].
QTX	Bacteria|Proteobacteria|Alphaproteobacteria|Rhizobiales|Bradyrhizobiaceae|Rhodopseudomonas
QLN	289
DOM	Bac_PepC14|3.3e-37|128.1|0.2|47|287|0.896825396825|-
DOM	Peptidase_C14|1.5e-27|96.6|0.0|57|276|0.972|Caspase domain
DOM	iTMHo|10|0|0|13|35|100|-
AR1	iTMHo[13-35,100]|Bac_PepC14[47-287,0.896825396825]
AR2	iTMHo|Bac_PepC14
CHD	CH-negative|S|F
>
QID	gi|330506865|ref|YP_004383293.1|
QDS	hypothetical protein MCON_0652 [Methanosaeta concilii GP6].
QTX	Archaea|Euryarchaeota|Methanomicrobia|Methanosarcinales|Methanosaetaceae|Methanosaeta
QLN	515
DOM	Bac_PepC14|6.6e-14|51.8|0.0|227|479|0.757936507937|-
DOM	Peptidase_C13|2.7e-08|33.1|0.0|283|448|0.26171875|Peptidase C13 family
DOM	Peptidase_C14|3.1e-06|26.8|0.0|240|435|0.468|Caspase domain
DOM	iTMHo|10|0|0|9|31|100|-
AR1	iTMHo[9-31,100]|Bac_PepC14[227-479,0.757936507937]
AR2	iTMHo|Bac_PepC14
CHD	CH-positive|C|H
>
QID	gi|317125702|ref|YP_004099814.1|
QDS	peptidase C14 caspase catalytic subunit p20 [Intrasporangium calvum DSM 43043].
QTX	Bacteria|Actinobacteria|Actinobacteridae|Actinomycetales|Micrococcineae|Intrasporangiaceae|Intrasporangium
QLN	290
DOM	Bac_PepC14|3.1e-46|157.7|0.1|1|284|0.861111111111|-
DOM	Peptidase_C14|6e-35|120.8|0.0|3|286|0.956|Caspase domain
AR1	Bac_PepC14[1-284,0.861111111111]
AR2	Bac_PepC14
CHD	CH-positive|C|H
>
QID	gi|291279298|ref|YP_003496133.1|
QDS	hypothetical protein DEFDS_0903 [Deferribacter desulfuricans SSM1].
QTX	Bacteria|Deferribacteres|Deferribacterales|Deferribacteraceae|Deferribacter
QLN	905
DOM	Bac_PepC14|2.4e-43|148.2|0.0|646|903|0.912698412698|-
DOM	Peptidase_C14|4.3e-17|62.3|0.0|656|893|0.82|Caspase domain
DOM	WD40|0.00057|19.4|0.0|23|61|0.871794871795|WD domain, G-beta repeat
AR1	WD40[23-61,0.871794871795]|Bac_PepC14[646-903,0.912698412698]
AR2	WD40|Bac_PepC14
CHD	CH-positive|C|H
>
QID	gi|108761167|ref|YP_634800.1|
QDS	hypothetical protein MXAN_6683 [Myxococcus xanthus DK 1622].
QTX	Bacteria|Proteobacteria|Deltaproteobacteria|Myxococcales|Cystobacterineae|Myxococcaceae|Myxococcus
QLN	577
DOM	Bac_PepC14|6.7e-18|64.9|0.2|17|286|0.833333333333|-
AR1	Bac_PepC14[17-286,0.833333333333]
AR2	Bac_PepC14
CHD	CH-positive|C|H
>
QID	gi|256825208|ref|YP_003149168.1|
QDS	Caspase domain-containing protein [Kytococcus sedentarius DSM 20547].
QTX	Bacteria|Actinobacteria|Actinobacteridae|Actinomycetales|Micrococcineae|Dermacoccaceae|Kytococcus
QLN	325
DOM	Bac_PepC14|6.9e-40|136.9|0.2|1|238|0.900793650794|-
DOM	Peptidase_C14|1.6e-13|50.7|0.0|3|224|0.972|Caspase domain
AR1	Bac_PepC14[1-238,0.900793650794]
AR2	Bac_PepC14
CHD	CH-positive|C|H
>
QID	gi|344997684|ref|YP_004800538.1|
QDS	hypothetical protein SACTE_0032 [Streptomyces sp. SirexAA-E].
QTX	Bacteria|Actinobacteria|Actinobacteridae|Actinomycetales|Streptomycineae|Streptomycetaceae|Streptomyces
QLN	685
DOM	Bac_PepC14|3.1e-11|43.0|0.0|1|249|0.833333333333|-
AR1	Bac_PepC14[1-249,0.833333333333]
AR2	Bac_PepC14
CHD	CH-positive|C|H
>
QID	gi|182438866|ref|YP_001826585.1|
QDS	hypothetical protein SGR_5073 [Streptomyces griseus subsp. griseus NBRC 13350].
QTX	Bacteria|Actinobacteria|Actinobacteridae|Actinomycetales|Streptomycineae|Streptomycetaceae|Streptomyces
QLN	679
DOM	Bac_PepC14|7.2e-08|32.0|0.6|1|241|0.833333333333|-
AR1	Bac_PepC14[1-241,0.833333333333]
AR2	Bac_PepC14
CHD	CH-positive|C|H
>
QID	gi|326315846|ref|YP_004233518.1|
QDS	peptidase C14 caspase catalytic subunit p20 [Acidovorax avenae subsp. avenae ATCC 19860].
QTX	Bacteria|Proteobacteria|Betaproteobacteria|Burkholderiales|Comamonadaceae|Acidovorax
QLN	365
DOM	Bac_PepC14|1.3e-48|165.5|0.0|1|267|0.896825396825|-
DOM	Peptidase_C14|4.9e-18|65.4|0.0|8|254|0.992|Caspase domain
DOM	Peptidase_C13|2.7e-05|23.3|0.0|49|158|0.24609375|Peptidase C13 family
AR1	Bac_PepC14[1-267,0.896825396825]
AR2	Bac_PepC14
CHD	CH-positive|C|H
>
QID	gi|292490953|ref|YP_003526392.1|
QDS	peptidase C14 caspase catalytic subunit p20 [Nitrosococcus halophilus Nc4].
QTX	Bacteria|Proteobacteria|Gammaproteobacteria|Chromatiales|Chromatiaceae|Nitrosococcus
QLN	874
DOM	Bac_PepC14|2.2e-39|135.3|0.1|609|868|0.940476190476|-
DOM	Peptidase_C14|4.5e-20|72.1|0.0|618|856|0.952|Caspase domain
DOM	Sel1|3.9e-10|39.7|2.3|116|151|1.0|Sel1 repeat
DOM	Sel1|3e-08|33.7|0.0|152|185|0.897435897436|Sel1 repeat
AR1	Sel1[116-151,1.0]|Sel1[152-185,0.897435897436]|Bac_PepC14[609-868,0.940476190476]
AR2	Sel1|Sel1|Bac_PepC14
CHD	CH-positive|C|H
>
QID	gi|332297760|ref|YP_004439682.1|
QDS	hypothetical protein Trebr_1119 [Treponema brennaborense DSM 12168].
QTX	Bacteria|Spirochaetes|Spirochaetales|Spirochaetaceae|Treponema
QLN	729
DOM	Bac_PepC14|1.1e-22|80.6|0.0|26|271|0.873015873016|-
DOM	Peptidase_C14|1.7e-07|30.9|0.0|36|332|0.568|Caspase domain
AR1	Bac_PepC14[26-271,0.873015873016]
AR2	Bac_PepC14
CHD	CH-positive|C|H
>
QID	gi|312137222|ref|YP_004004559.1|
QDS	peptidase c14 caspase catalytic subunit p20 [Methanothermus fervidus DSM 2088].
QTX	Archaea|Euryarchaeota|Methanobacteria|Methanobacteriales|Methanothermaceae|Methanothermus
QLN	518
DOM	Bac_PepC14|1.2e-45|155.8|0.0|24|278|0.892857142857|-
DOM	Peptidase_C14|5.9e-26|91.4|0.0|31|264|0.836|Caspase domain
DOM	CARDB|3.3e-10|39.6|0.1|276|383|0.970297029703|CARDB
DOM	Peptidase_C13|5.6e-05|22.2|0.3|31|205|0.49609375|Peptidase C13 family
DOM	iTMHo|10|0|0|5|27|100|-
AR1	iTMHo[5-27,100]|Bac_PepC14[24-278,0.892857142857]|CARDB[276-383,0.970297029703]
AR2	iTMHo|Bac_PepC14|CARDB
CHD	CH-positive|C|H
>
QID	gi|345003232|ref|YP_004806086.1|
QDS	peptidase C14 caspase catalytic subunit p20 [Streptomyces sp. SirexAA-E].
QTX	Bacteria|Actinobacteria|Actinobacteridae|Actinomycetales|Streptomycineae|Streptomycetaceae|Streptomyces
QLN	1839
DOM	Bac_PepC14|2.8e-22|79.2|0.0|14|268|0.880952380952|-
DOM	Peptidase_C14|1.8e-09|37.3|0.0|33|232|0.652|Caspase domain
DOM	CHAT|0.01|14.6|0.0|5|172|0.45390070922|CHAT domain
AR1	Bac_PepC14[14-268,0.880952380952]
AR2	Bac_PepC14
CHD	CH-positive|C|H
>
QID	gi|13471735|ref|NP_103302.1|
QDS	hypothetical protein mlr1804 [Mesorhizobium loti MAFF303099].
QTX	Bacteria|Proteobacteria|Alphaproteobacteria|Rhizobiales|Phyllobacteriaceae|Mesorhizobium
QLN	716
DOM	Bac_PepC14|2e-42|145.2|0.1|25|265|0.960317460317|-
DOM	Sel1|0.00098|19.4|0.0|500|534|0.846153846154|Sel1 repeat
DOM	Sel1|0.00052|20.3|0.3|535|570|0.948717948718|Sel1 repeat
DOM	Sel1|1.1e-05|25.6|0.1|571|606|0.974358974359|Sel1 repeat
DOM	Sel1|0.00076|19.7|0.2|607|643|0.948717948718|Sel1 repeat
DOM	Peptidase_C14|7.4e-21|74.7|0.0|35|254|0.984|Caspase domain
DOM	iTMHo|10|0|0|13|30|100|-
AR1	Bac_PepC14[25-265,0.960317460317]|Sel1[500-534,0.846153846154]|Sel1[535-570,0.948717948718]|Sel1[571-606,0.974358974359]|Sel1[607-643,0.948717948718]
AR2	Bac_PepC14|Sel1|Sel1|Sel1|Sel1
CHD	CH-positive|C|H
>
QID	gi|75910309|ref|YP_324605.1|
QDS	peptidase C14 [Anabaena variabilis ATCC 29413].
QTX	Bacteria|Cyanobacteria|Nostocales|Nostocaceae|Anabaena
QLN	729
DOM	Bac_PepC14|1.1e-47|162.5|0.0|14|297|0.876984126984|-
DOM	Peptidase_C14|1.1e-18|67.6|0.0|23|248|0.804|Caspase domain
DOM	Peptidase_C13|0.0049|15.8|0.0|73|174|0.25390625|Peptidase C13 family
AR1	Bac_PepC14[14-297,0.876984126984]
AR2	Bac_PepC14
CHD	CH-positive|C|H
>
QID	gi|16519814|ref|NP_443934.1|
QDS	hypothetical 38.0 kDa protein [Sinorhizobium fredii NGR234].
QTX	Bacteria|Proteobacteria|Alphaproteobacteria|Rhizobiales|Rhizobiaceae|Sinorhizobium/Ensifer group|Sinorhizobium
QLN	347
DOM	Bac_PepC14|2.5e-16|59.7|0.0|31|264|0.674603174603|-
AR1	Bac_PepC14[31-264,0.674603174603]
AR2	Bac_PepC14
CHD	CH-positive|C|H
>
QID	gi|307150809|ref|YP_003886193.1|
QDS	peptidase C14 caspase catalytic subunit p20 [Cyanothece sp. PCC 7822].
QTX	Bacteria|Cyanobacteria|Chroococcales|Cyanothece
QLN	346
DOM	Bac_PepC14|9.7e-43|146.3|0.0|2|258|0.904761904762|-
DOM	Peptidase_C14|1.7e-16|60.4|0.0|8|246|0.904|Caspase domain
AR1	Bac_PepC14[2-258,0.904761904762]
AR2	Bac_PepC14
CHD	CH-positive|C|H
>
QID	gi|134099257|ref|YP_001104918.1|
QDS	hypothetical protein SACE_2712 [Saccharopolyspora erythraea NRRL 2338].
QTX	Bacteria|Actinobacteria|Actinobacteridae|Actinomycetales|Pseudonocardineae|Pseudonocardiaceae|Saccharopolyspora
QLN	598
DOM	Bac_PepC14|1.9e-39|135.5|0.2|1|259|0.944444444444|-
DOM	Pro_isomerase|1.5e-09|38.0|0.0|457|596|0.967741935484|Cyclophilin type peptidyl-prolyl cis-trans isomerase/CLD
DOM	Peptidase_C14|3.8e-09|36.3|0.0|5|243|0.828|Caspase domain
AR1	Bac_PepC14[1-259,0.944444444444]|Pro_isomerase[457-596,0.967741935484]
AR2	Bac_PepC14|Pro_isomerase
CHD	CH-positive|C|H
>
QID	gi|115523601|ref|YP_780512.1|
QDS	peptidase C14, caspase catalytic subunit p20 [Rhodopseudomonas palustris BisA53].
QTX	Bacteria|Proteobacteria|Alphaproteobacteria|Rhizobiales|Bradyrhizobiaceae|Rhodopseudomonas
QLN	479
DOM	Bac_PepC14|9.2e-49|166.0|0.0|17|265|0.972222222222|-
DOM	Peptidase_C14|1e-25|90.6|0.0|26|252|0.98|Caspase domain
AR1	Bac_PepC14[17-265,0.972222222222]
AR2	Bac_PepC14
CHD	CH-positive|C|H
>
QID	gi|146343586|ref|YP_001208634.1|
QDS	hypothetical protein BRADO6824 [Bradyrhizobium sp. ORS 278].
QTX	Bacteria|Proteobacteria|Alphaproteobacteria|Rhizobiales|Bradyrhizobiaceae|Bradyrhizobium
QLN	473
DOM	Bac_PepC14|2.7e-46|157.9|0.0|34|280|0.97619047619|-
DOM	Peptidase_C14|1.1e-19|70.8|0.0|44|269|1.0|Caspase domain
DOM	iTMHo|10|0|0|9|31|100|-
AR1	iTMHo[9-31,100]|Bac_PepC14[34-280,0.97619047619]
AR2	iTMHo|Bac_PepC14
CHD	CH-positive|C|H
>
QID	gi|124266679|ref|YP_001020683.1|
QDS	hypothetical protein Mpe_A1486 [Methylibium petroleiphilum PM1].
QTX	Bacteria|Proteobacteria|Betaproteobacteria|Burkholderiales|Methylibium
QLN	297
DOM	Bac_PepC14|7.4e-43|146.6|0.1|1|297|0.940476190476|-
DOM	Peptidase_C14|5.1e-28|98.1|0.0|16|289|0.944|Caspase domain
AR1	Bac_PepC14[1-297,0.940476190476]
AR2	Bac_PepC14
CHD	CH-positive|C|H
>
QID	gi|254563715|ref|YP_003070810.1|
QDS	hypothetical protein METDI5388 [Methylobacterium extorquens DM4].
QTX	Bacteria|Proteobacteria|Alphaproteobacteria|Rhizobiales|Methylobacteriaceae|Methylobacterium
QLN	600
DOM	Bac_PepC14|3.2e-09|36.4|0.1|52|276|0.603174603175|-
AR1	Bac_PepC14[52-276,0.603174603175]
AR2	Bac_PepC14
CHD	CH-negative|C|P
>
QID	gi|253700995|ref|YP_003022184.1|
QDS	peptidase C14 caspase catalytic subunit p20 [Geobacter sp. M21].
QTX	Bacteria|Proteobacteria|Deltaproteobacteria|Desulfuromonadales|Geobacteraceae|Geobacter
QLN	658
DOM	Bac_PepC14|8.7e-44|149.7|0.0|408|656|0.880952380952|-
DOM	Peptidase_C14|3.1e-19|69.4|0.0|418|655|0.956|Caspase domain
DOM	PDZ|8.2e-05|22.4|0.1|195|256|0.493827160494|PDZ domain (Also known as DHR or GLGF)
AR1	PDZ[195-256,0.493827160494]|Bac_PepC14[408-656,0.880952380952]
AR2	PDZ|Bac_PepC14
CHD	CH-positive|C|H
>
QID	gi|307726902|ref|YP_003910115.1|
QDS	hypothetical protein BC1003_4901 [Burkholderia sp. CCGE1003].
QTX	Bacteria|Proteobacteria|Betaproteobacteria|Burkholderiales|Burkholderiaceae|Burkholderia
QLN	687
DOM	FGE-sulfatase|8.7e-58|195.4|4.4|458|684|0.992307692308|Formylglycine-generating sulfatase enzyme
DOM	Bac_PepC14|2.6e-38|131.7|0.2|57|303|0.916666666667|-
DOM	Peptidase_C14|7.3e-18|64.9|0.0|66|290|0.972|Caspase domain
AR1	Bac_PepC14[57-303,0.916666666667]|FGE-sulfatase[458-684,0.992307692308]
AR2	Bac_PepC14|FGE-sulfatase
CHD	CH-positive|C|H
>
QID	gi|220922402|ref|YP_002497704.1|
QDS	peptidase C14 caspase catalytic subunit p20 [Methylobacterium nodulans ORS 2060].
QTX	Bacteria|Proteobacteria|Alphaproteobacteria|Rhizobiales|Methylobacteriaceae|Methylobacterium
QLN	818
DOM	TPR_1|1.7e-09|36.6|0.1|26|59|0.882352941176|Tetratricopeptide repeat
DOM	TPR_1|9.8e-10|37.3|0.1|60|93|0.970588235294|Tetratricopeptide repeat
DOM	TPR_1|6.5e-10|37.9|0.4|94|127|1.0|Tetratricopeptide repeat
DOM	TPR_1|4.1e-08|32.2|0.9|128|160|0.911764705882|Tetratricopeptide repeat
DOM	TPR_1|6.4e-09|34.7|0.1|162|195|1.0|Tetratricopeptide repeat
DOM	TPR_1|4.7e-09|35.1|0.1|196|229|0.970588235294|Tetratricopeptide repeat
DOM	TPR_1|1.5e-08|33.5|0.3|230|263|1.0|Tetratricopeptide repeat
DOM	TPR_1|1.1e-08|34.0|0.1|264|297|0.970588235294|Tetratricopeptide repeat
DOM	TPR_1|2e-06|26.9|0.0|298|331|0.970588235294|Tetratricopeptide repeat
DOM	TPR_1|3e-09|35.8|0.3|332|365|0.970588235294|Tetratricopeptide repeat
DOM	TPR_1|8.6e-11|40.6|0.4|366|399|1.0|Tetratricopeptide repeat
DOM	TPR_1|4.1e-10|38.5|0.3|400|433|0.970588235294|Tetratricopeptide repeat
DOM	TPR_1|3.9e-08|32.2|0.5|434|467|1.0|Tetratricopeptide repeat
DOM	TPR_1|3.8e-06|26.0|0.0|469|501|0.911764705882|Tetratricopeptide repeat
DOM	TPR_2|1.2e-07|30.7|0.1|26|59|0.911764705882|Tetratricopeptide repeat
DOM	TPR_2|1.3e-07|30.6|0.2|60|93|0.941176470588|Tetratricopeptide repeat
DOM	TPR_2|1.6e-07|30.4|0.6|94|127|0.970588235294|Tetratricopeptide repeat
DOM	TPR_2|1e-06|27.8|0.8|128|161|0.911764705882|Tetratricopeptide repeat
DOM	TPR_2|6.5e-06|25.4|0.1|162|195|0.911764705882|Tetratricopeptide repeat
DOM	TPR_2|3.3e-07|29.4|0.1|196|229|1.0|Tetratricopeptide repeat
DOM	TPR_2|0.0001|21.6|0.6|230|263|1.0|Tetratricopeptide repeat
DOM	TPR_2|7.8e-07|28.2|0.1|264|297|0.970588235294|Tetratricopeptide repeat
DOM	TPR_2|0.00065|19.1|0.0|298|331|0.941176470588|Tetratricopeptide repeat
DOM	TPR_2|5.6e-08|31.8|0.5|332|365|0.970588235294|Tetratricopeptide repeat
DOM	TPR_2|6.3e-08|31.6|0.4|366|399|1.0|Tetratricopeptide repeat
DOM	TPR_2|1.6e-07|30.4|0.6|400|433|0.970588235294|Tetratricopeptide repeat
DOM	TPR_2|0.00023|20.6|0.5|434|467|0.970588235294|Tetratricopeptide repeat
DOM	TPR_2|2.2e-05|23.7|0.1|469|501|0.911764705882|Tetratricopeptide repeat
DOM	Bac_PepC14|9.3e-46|156.1|0.1|577|818|0.93253968254|-
DOM	Peptidase_C14|3e-28|98.9|0.0|586|815|0.968|Caspase domain
DOM	Apc3|0.0028|17.4|0.7|13|86|0.702380952381|Anaphase-promoting complex, cyclosome, subunit 3
DOM	Apc3|3.3e-06|26.8|1.1|38|120|0.964285714286|Anaphase-promoting complex, cyclosome, subunit 3
DOM	Apc3|5.2e-05|23.0|1.4|72|154|0.964285714286|Anaphase-promoting complex, cyclosome, subunit 3
DOM	Apc3|0.0017|18.1|0.7|106|188|0.964285714286|Anaphase-promoting complex, cyclosome, subunit 3
DOM	Apc3|3.5e-05|23.5|0.6|378|460|0.988095238095|Anaphase-promoting complex, cyclosome, subunit 3
AR1	TPR_1[26-59,0.882352941176]|TPR_1[60-93,0.970588235294]|TPR_1[94-127,1.0]|TPR_1[128-160,0.911764705882]|TPR_1[162-195,1.0]|TPR_1[196-229,0.970588235294]|TPR_1[230-263,1.0]|TPR_1[264-297,0.970588235294]|TPR_1[298-331,0.970588235294]|TPR_1[332-365,0.970588235294]|TPR_1[366-399,1.0]|TPR_1[400-433,0.970588235294]|TPR_1[434-467,1.0]|TPR_1[469-501,0.911764705882]|Bac_PepC14[577-818,0.93253968254]
AR2	TPR_1|TPR_1|TPR_1|TPR_1|TPR_1|TPR_1|TPR_1|TPR_1|TPR_1|TPR_1|TPR_1|TPR_1|TPR_1|TPR_1|Bac_PepC14
CHD	CH-positive|C|H
>
QID	gi|154244723|ref|YP_001415681.1|
QDS	peptidase C14 caspase catalytic subunit p20 [Xanthobacter autotrophicus Py2].
QTX	Bacteria|Proteobacteria|Alphaproteobacteria|Rhizobiales|Xanthobacteraceae|Xanthobacter
QLN	481
DOM	Bac_PepC14|1.2e-47|162.3|0.0|1|233|0.916666666667|-
DOM	Peptidase_C14|5.1e-29|101.4|0.0|1|222|0.988|Caspase domain
AR1	Bac_PepC14[1-233,0.916666666667]
AR2	Bac_PepC14
CHD	CH-positive|C|H
>
QID	gi|158520789|ref|YP_001528659.1|
QDS	peptidase C14 caspase catalytic subunit p20 [Desulfococcus oleovorans Hxd3].
QTX	Bacteria|Proteobacteria|Deltaproteobacteria|Desulfobacterales|Desulfobacteraceae|Desulfococcus
QLN	902
DOM	Bac_PepC14|4.1e-45|154.0|0.0|642|900|0.896825396825|-
DOM	Peptidase_C14|3.7e-16|59.3|0.0|652|894|0.82|Caspase domain
AR1	Bac_PepC14[642-900,0.896825396825]
AR2	Bac_PepC14
CHD	CH-positive|C|H
>
QID	gi|218779961|ref|YP_002431279.1|
QDS	two component regulator propeller domain-containing protein [Desulfatibacillum alkenivorans AK-01].
QTX	Bacteria|Proteobacteria|Deltaproteobacteria|Desulfobacterales|Desulfobacteraceae|Desulfatibacillum
QLN	1215
DOM	Reg_prop|0.0028|17.2|0.1|257|280|0.958333333333|Two component regulator propeller
DOM	Reg_prop|0.0004|19.8|0.0|390|413|0.958333333333|Two component regulator propeller
DOM	Reg_prop|0.0035|16.9|0.1|571|594|0.958333333333|Two component regulator propeller
DOM	Reg_prop|0.00076|18.9|0.0|615|638|0.958333333333|Two component regulator propeller
DOM	Bac_PepC14|1.3e-11|44.3|0.0|727|972|0.892857142857|-
DOM	PKD|3.2e-10|39.3|1.1|36|102|0.779411764706|PKD domain
DOM	Peptidase_C13|2.5e-09|36.5|0.2|813|955|0.4296875|Peptidase C13 family
DOM	iTMHo|10|0|0|7|26|100|-
AR1	iTMHo[7-26,100]|PKD[36-102,0.779411764706]|Reg_prop[257-280,0.958333333333]|Reg_prop[390-413,0.958333333333]|Reg_prop[571-594,0.958333333333]|Reg_prop[615-638,0.958333333333]|Bac_PepC14[727-972,0.892857142857]
AR2	iTMHo|PKD|Reg_prop|Reg_prop|Reg_prop|Reg_prop|Bac_PepC14
CHD	CH-positive|C|H
>
QID	gi|116626664|ref|YP_828820.1|
QDS	peptidase C14, caspase catalytic subunit p20 [Candidatus Solibacter usitatus Ellin6076].
QTX	Bacteria|Acidobacteria|Solibacteres|Solibacterales|Solibacteraceae|Candidatus Solibacter
QLN	470
DOM	Bac_PepC14|1.5e-43|148.9|0.0|1|314|0.948412698413|-
DOM	Peptidase_C14|3.7e-30|105.1|0.0|14|301|0.912|Caspase domain
AR1	Bac_PepC14[1-314,0.948412698413]
AR2	Bac_PepC14
CHD	CH-positive|C|H
>
QID	gi|71909229|ref|YP_286816.1|
QDS	peptidase C14, caspase catalytic subunit p20 [Dechloromonas aromatica RCB].
QTX	Bacteria|Proteobacteria|Betaproteobacteria|Rhodocyclales|Rhodocyclaceae|Dechloromonas
QLN	278
DOM	Bac_PepC14|4.9e-48|163.6|0.0|1|277|0.900793650794|-
DOM	Peptidase_C14|1.3e-39|136.1|0.0|3|272|0.836|Caspase domain
AR1	Bac_PepC14[1-277,0.900793650794]
AR2	Bac_PepC14
CHD	CH-positive|C|H
>
QID	gi|146340911|ref|YP_001205959.1|
QDS	peptidase [Bradyrhizobium sp. ORS 278].
QTX	Bacteria|Proteobacteria|Alphaproteobacteria|Rhizobiales|Bradyrhizobiaceae|Bradyrhizobium
QLN	475
DOM	Bac_PepC14|5e-47|160.3|0.4|19|267|0.956349206349|-
DOM	Peptidase_C14|9.4e-31|107.1|0.0|29|255|0.96|Caspase domain
DOM	PG_binding_1|1.2e-06|28.0|0.1|359|413|0.912280701754|Putative peptidoglycan binding domain
DOM	PG_binding_2|0.008|15.9|0.0|343|397|0.581081081081|Putative peptidoglycan binding domain
AR1	Bac_PepC14[19-267,0.956349206349]|PG_binding_1[359-413,0.912280701754]
AR2	Bac_PepC14|PG_binding_1
CHD	CH-positive|C|H
>
QID	gi|338536160|ref|YP_004669494.1|
QDS	ICE-like protease [Myxococcus fulvus HW-1].
QTX	Bacteria|Proteobacteria|Deltaproteobacteria|Myxococcales|Cystobacterineae|Myxococcaceae|Myxococcus
QLN	520
DOM	Bac_PepC14|3.1e-45|154.4|0.1|8|280|0.892857142857|-
DOM	Peptidase_C14|5.7e-13|48.8|0.0|18|262|0.952|Caspase domain
AR1	Bac_PepC14[8-280,0.892857142857]
AR2	Bac_PepC14
CHD	CH-positive|C|H
>
QID	gi|94967318|ref|YP_589366.1|
QDS	polysaccharide deacetylase [Candidatus Koribacter versatilis Ellin345].
QTX	Bacteria|Acidobacteria|Candidatus Koribacter
QLN	871
DOM	Bac_PepC14|8.3e-48|162.8|0.0|428|694|0.936507936508|-
DOM	Polysacc_deac_1|9.2e-24|83.1|0.0|212|346|0.91935483871|Polysaccharide deacetylase
DOM	TPR_2|7.1e-06|25.2|1.1|754|787|1.0|Tetratricopeptide repeat
DOM	TPR_2|0.00079|18.9|0.1|788|821|0.882352941176|Tetratricopeptide repeat
DOM	TPR_2|0.00052|19.4|0.1|822|854|0.970588235294|Tetratricopeptide repeat
DOM	Peptidase_C14|1.3e-16|60.8|0.0|438|658|0.82|Caspase domain
DOM	TPR_1|0.00064|18.9|0.0|789|821|0.852941176471|Tetratricopeptide repeat
DOM	Peptidase_C13|0.0014|17.6|0.0|481|613|0.36328125|Peptidase C13 family
DOM	Apc3|0.004|16.9|1.3|751|848|0.97619047619|Anaphase-promoting complex, cyclosome, subunit 3
AR1	Polysacc_deac_1[212-346,0.91935483871]|Bac_PepC14[428-694,0.936507936508]|TPR_2[754-787,1.0]|TPR_1[789-821,0.852941176471]|TPR_2[822-854,0.970588235294]
AR2	Polysacc_deac_1|Bac_PepC14|TPR_2|TPR_1|TPR_2
CHD	CH-positive|C|H
>
QID	gi|159901676|ref|YP_001547922.1|
QDS	peptidase C14 caspase catalytic subunit p20 [Herpetosiphon aurantiacus DSM 785].
QTX	Bacteria|Chloroflexi|Herpetosiphonales|Herpetosiphonaceae|Herpetosiphon
QLN	1494
DOM	Bac_PepC14|1.7e-26|93.0|0.0|4|255|0.849206349206|-
DOM	Peptidase_C14|3.1e-08|33.3|0.0|13|224|0.464|Caspase domain
AR1	Bac_PepC14[4-255,0.849206349206]
AR2	Bac_PepC14
CHD	CH-positive|C|H
>
QID	gi|218247479|ref|YP_002372850.1|
QDS	hypothetical protein PCC8801_2693 [Cyanothece sp. PCC 8801].
QTX	Bacteria|Cyanobacteria|Chroococcales|Cyanothece
QLN	442
DOM	Bac_PepC14|4.4e-13|49.1|0.0|1|223|0.81746031746|-
DOM	oTMHi|10|0|0|307|326|100|-
AR1	Bac_PepC14[1-223,0.81746031746]|oTMHi[307-326,100]
AR2	Bac_PepC14|oTMHi
CHD	CH-negative|I|Y
>
QID	gi|257058469|ref|YP_003136357.1|
QDS	peptidase C14 caspase catalytic subunit p20 [Cyanothece sp. PCC 8802].
QTX	Bacteria|Cyanobacteria|Chroococcales|Cyanothece
QLN	711
DOM	Bac_PepC14|2.5e-35|121.9|0.0|35|310|0.920634920635|-
DOM	Peptidase_C14|8.4e-23|81.0|0.0|45|290|0.82|Caspase domain
AR1	Bac_PepC14[35-310,0.920634920635]
AR2	Bac_PepC14
CHD	CH-negative|S|Y
>
QID	gi|186686823|ref|YP_001870016.1|
QDS	peptidase C14, caspase catalytic subunit p20 [Nostoc punctiforme PCC 73102].
QTX	Bacteria|Cyanobacteria|Nostocales|Nostocaceae|Nostoc
QLN	763
DOM	Bac_PepC14|7.8e-50|169.5|0.0|35|343|0.964285714286|-
DOM	Peptidase_C14|1.4e-34|119.6|0.0|45|326|0.988|Caspase domain
AR1	Bac_PepC14[35-343,0.964285714286]
AR2	Bac_PepC14
CHD	CH-positive|C|H
>
QID	gi|262194565|ref|YP_003265774.1|
QDS	peptidase C14 caspase catalytic subunit p20 [Haliangium ochraceum DSM 14365].
QTX	Bacteria|Proteobacteria|Deltaproteobacteria|Myxococcales|Nannocystineae|Kofleriaceae|Haliangium
QLN	666
DOM	Bac_PepC14|9.5e-35|120.1|0.1|1|292|0.936507936508|-
DOM	Peptidase_C14|1.3e-16|60.7|0.0|3|298|0.588|Caspase domain
AR1	Bac_PepC14[1-292,0.936507936508]
AR2	Bac_PepC14
CHD	CH-positive|C|H
>
QID	gi|289449870|ref|YP_003474869.1|
QDS	caspase domain-containing protein [Clostridiales genomosp. BVAB3 str. UPII9-5].
QTX	Bacteria|Firmicutes|Clostridia|Clostridiales
QLN	1973
DOM	Bac_PepC14|1.3e-35|122.9|0.1|1278|1622|0.912698412698|-
DOM	Peptidase_C14|2.8e-16|59.7|0.0|1288|1592|0.804|Caspase domain
AR1	Bac_PepC14[1278-1622,0.912698412698]
AR2	Bac_PepC14
CHD	CH-positive|C|H
>
QID	gi|75906264|ref|YP_320560.1|
QDS	peptidase C14 [Anabaena variabilis ATCC 29413].
QTX	Bacteria|Cyanobacteria|Nostocales|Nostocaceae|Anabaena
QLN	1686
DOM	WD40|2.2e-09|36.6|0.0|1066|1103|0.871794871795|WD domain, G-beta repeat
DOM	WD40|4.1e-13|48.3|0.0|1106|1144|0.897435897436|WD domain, G-beta repeat
DOM	WD40|1.3e-11|43.6|0.1|1148|1186|1.0|WD domain, G-beta repeat
DOM	WD40|3.3e-12|45.5|0.0|1190|1228|0.974358974359|WD domain, G-beta repeat
DOM	WD40|4.1e-14|51.5|0.0|1232|1270|0.974358974359|WD domain, G-beta repeat
DOM	WD40|2.2e-12|46.0|0.1|1274|1312|1.0|WD domain, G-beta repeat
DOM	WD40|7e-11|41.3|0.0|1315|1353|0.897435897436|WD domain, G-beta repeat
DOM	WD40|1.7e-07|30.5|0.0|1358|1394|0.897435897436|WD domain, G-beta repeat
DOM	WD40|1.1e-05|24.8|0.0|1398|1435|0.948717948718|WD domain, G-beta repeat
DOM	WD40|1.1e-11|43.9|0.0|1439|1477|1.0|WD domain, G-beta repeat
DOM	WD40|3.6e-13|48.5|0.0|1481|1519|1.0|WD domain, G-beta repeat
DOM	WD40|5.1e-10|38.5|0.0|1523|1561|0.948717948718|WD domain, G-beta repeat
DOM	WD40|6.4e-12|44.6|0.2|1565|1603|0.923076923077|WD domain, G-beta repeat
DOM	WD40|2e-07|30.3|0.0|1606|1644|0.923076923077|WD domain, G-beta repeat
DOM	Bac_PepC14|3.5e-47|160.8|0.1|12|280|0.876984126984|-
DOM	Peptidase_C14|2.1e-14|53.5|0.0|23|229|0.812|Caspase domain
DOM	IKI3|0.002|15.7|0.0|1032|1188|0.0874730021598|IKI3 family
AR1	Bac_PepC14[12-280,0.876984126984]|WD40[1066-1103,0.871794871795]|WD40[1106-1144,0.897435897436]|WD40[1148-1186,1.0]|WD40[1190-1228,0.974358974359]|WD40[1232-1270,0.974358974359]|WD40[1274-1312,1.0]|WD40[1315-1353,0.897435897436]|WD40[1358-1394,0.897435897436]|WD40[1398-1435,0.948717948718]|WD40[1439-1477,1.0]|WD40[1481-1519,1.0]|WD40[1523-1561,0.948717948718]|WD40[1565-1603,0.923076923077]|WD40[1606-1644,0.923076923077]
AR2	Bac_PepC14|WD40|WD40|WD40|WD40|WD40|WD40|WD40|WD40|WD40|WD40|WD40|WD40|WD40|WD40
CHD	CH-positive|C|H
>
QID	gi|115522933|ref|YP_779844.1|
QDS	peptidase C14, caspase catalytic subunit p20 [Rhodopseudomonas palustris BisA53].
QTX	Bacteria|Proteobacteria|Alphaproteobacteria|Rhizobiales|Bradyrhizobiaceae|Rhodopseudomonas
QLN	491
DOM	Bac_PepC14|7e-34|117.2|0.0|19|260|0.968253968254|-
DOM	Peptidase_C14|3.1e-21|75.9|0.0|28|249|0.984|Caspase domain
DOM	TPR_1|2.2e-06|26.7|0.1|346|379|1.0|Tetratricopeptide repeat
DOM	TPR_1|5.3e-06|25.5|0.0|380|413|1.0|Tetratricopeptide repeat
DOM	TPR_1|0.0018|17.5|0.0|415|447|0.794117647059|Tetratricopeptide repeat
DOM	TPR_2|5.7e-05|22.4|0.1|346|379|1.0|Tetratricopeptide repeat
DOM	TPR_2|0.00062|19.2|0.0|380|413|0.941176470588|Tetratricopeptide repeat
DOM	TPR_2|0.0055|16.2|0.0|414|447|0.941176470588|Tetratricopeptide repeat
AR1	Bac_PepC14[19-260,0.968253968254]|TPR_1[346-379,1.0]|TPR_1[380-413,1.0]|TPR_1[415-447,0.794117647059]
AR2	Bac_PepC14|TPR_1|TPR_1|TPR_1
CHD	CH-negative|S|F
>
QID	gi|300786936|ref|YP_003767227.1|
QDS	peptidase-related protein [Amycolatopsis mediterranei U32].
QTX	Bacteria|Actinobacteria|Actinobacteridae|Actinomycetales|Pseudonocardineae|Pseudonocardiaceae|Amycolatopsis
QLN	452
DOM	Bac_PepC14|5.9e-37|127.3|0.9|1|212|0.77380952381|-
DOM	Peptidase_C14|0.00011|21.7|0.0|2|118|0.372|Caspase domain
DOM	Peptidase_C13|0.0079|15.2|0.0|27|182|0.31640625|Peptidase C13 family
DOM	iTMHo|10|0|0|257|279|100|-
AR1	Bac_PepC14[1-212,0.77380952381]|iTMHo[257-279,100]
AR2	Bac_PepC14|iTMHo
CHD	CH-positive|C|H
>
QID	gi|108761139|ref|YP_633107.1|
QDS	ICE-like protease [Myxococcus xanthus DK 1622].
QTX	Bacteria|Proteobacteria|Deltaproteobacteria|Myxococcales|Cystobacterineae|Myxococcaceae|Myxococcus
QLN	548
DOM	Bac_PepC14|3.1e-48|164.3|0.1|36|309|0.904761904762|-
DOM	Peptidase_C14|4.3e-16|59.1|0.0|46|290|0.952|Caspase domain
AR1	Bac_PepC14[36-309,0.904761904762]
AR2	Bac_PepC14
CHD	CH-positive|C|H
>
QID	gi|170738881|ref|YP_001767536.1|
QDS	peptidase C14 caspase catalytic subunit p20 [Methylobacterium sp. 4-46].
QTX	Bacteria|Proteobacteria|Alphaproteobacteria|Rhizobiales|Methylobacteriaceae|Methylobacterium
QLN	1056
DOM	TPR_1|0.0016|17.7|0.1|26|59|0.941176470588|Tetratricopeptide repeat
DOM	TPR_1|3.8e-09|35.5|0.0|60|93|0.941176470588|Tetratricopeptide repeat
DOM	TPR_1|3.6e-07|29.2|0.0|94|127|0.911764705882|Tetratricopeptide repeat
DOM	TPR_1|3.4e-10|38.8|0.8|128|161|1.0|Tetratricopeptide repeat
DOM	TPR_1|4.9e-07|28.8|0.0|163|195|0.852941176471|Tetratricopeptide repeat
DOM	TPR_1|6.9e-09|34.6|0.0|196|229|0.941176470588|Tetratricopeptide repeat
DOM	TPR_1|3.6e-08|32.4|0.0|230|263|0.911764705882|Tetratricopeptide repeat
DOM	TPR_1|2.8e-09|35.9|0.4|265|297|0.941176470588|Tetratricopeptide repeat
DOM	TPR_1|2.3e-06|26.6|0.0|298|331|0.970588235294|Tetratricopeptide repeat
DOM	TPR_1|3.8e-09|35.4|0.4|332|365|1.0|Tetratricopeptide repeat
DOM	TPR_1|1.8e-05|23.8|0.0|366|399|0.941176470588|Tetratricopeptide repeat
DOM	TPR_1|1.9e-07|30.1|0.1|400|433|1.0|Tetratricopeptide repeat
DOM	TPR_1|6.3e-07|28.4|0.0|434|467|0.941176470588|Tetratricopeptide repeat
DOM	TPR_1|5.3e-09|35.0|0.2|468|501|1.0|Tetratricopeptide repeat
DOM	TPR_1|5.3e-07|28.7|0.4|502|535|1.0|Tetratricopeptide repeat
DOM	TPR_1|1e-08|34.1|0.4|536|569|0.941176470588|Tetratricopeptide repeat
DOM	TPR_1|1.6e-07|30.3|0.1|570|603|0.911764705882|Tetratricopeptide repeat
DOM	TPR_1|2e-10|39.5|0.1|604|637|0.941176470588|Tetratricopeptide repeat
DOM	TPR_1|1.2e-08|33.9|0.0|639|671|0.882352941176|Tetratricopeptide repeat
DOM	TPR_1|4.1e-08|32.2|0.0|672|705|0.970588235294|Tetratricopeptide repeat
DOM	TPR_1|0.00022|20.4|0.0|706|739|1.0|Tetratricopeptide repeat
DOM	TPR_2|0.00031|20.1|0.1|26|59|0.970588235294|Tetratricopeptide repeat
DOM	TPR_2|2.5e-07|29.8|0.0|60|93|0.911764705882|Tetratricopeptide repeat
DOM	TPR_2|3.6e-05|23.0|0.0|94|127|0.852941176471|Tetratricopeptide repeat
DOM	TPR_2|6.3e-07|28.5|0.8|128|161|1.0|Tetratricopeptide repeat
DOM	TPR_2|4.8e-05|22.6|0.0|163|195|0.852941176471|Tetratricopeptide repeat
DOM	TPR_2|1e-05|24.7|0.0|196|229|0.882352941176|Tetratricopeptide repeat
DOM	TPR_2|2.2e-06|26.8|0.0|230|263|0.911764705882|Tetratricopeptide repeat
DOM	TPR_2|8.3e-07|28.2|0.2|265|297|0.911764705882|Tetratricopeptide repeat
DOM	TPR_2|7.1e-05|22.1|0.0|298|331|0.941176470588|Tetratricopeptide repeat
DOM	TPR_2|1.5e-05|24.2|0.3|332|365|1.0|Tetratricopeptide repeat
DOM	TPR_2|0.00016|21.0|0.0|366|399|0.941176470588|Tetratricopeptide repeat
DOM	TPR_2|7.6e-05|22.0|0.1|400|433|0.970588235294|Tetratricopeptide repeat
DOM	TPR_2|0.00025|20.4|0.0|434|467|0.941176470588|Tetratricopeptide repeat
DOM	TPR_2|4.3e-07|29.1|0.2|468|501|1.0|Tetratricopeptide repeat
DOM	TPR_2|2.4e-05|23.6|0.4|502|535|1.0|Tetratricopeptide repeat
DOM	TPR_2|5.4e-06|25.6|0.3|536|569|0.911764705882|Tetratricopeptide repeat
DOM	TPR_2|4.6e-06|25.8|0.1|570|603|0.911764705882|Tetratricopeptide repeat
DOM	TPR_2|4.8e-07|28.9|0.0|604|637|0.911764705882|Tetratricopeptide repeat
DOM	TPR_2|2.9e-06|26.4|0.0|638|671|0.882352941176|Tetratricopeptide repeat
DOM	TPR_2|0.00061|19.2|0.0|672|705|0.970588235294|Tetratricopeptide repeat
DOM	TPR_2|0.0018|17.7|0.0|706|739|0.970588235294|Tetratricopeptide repeat
DOM	Bac_PepC14|3.4e-44|151.0|0.0|814|1056|0.940476190476|-
DOM	Peptidase_C14|2.2e-26|92.8|0.0|824|1053|0.96|Caspase domain
DOM	Apc3|0.004|17.0|1.3|106|188|0.964285714286|Anaphase-promoting complex, cyclosome, subunit 3
DOM	Apc3|0.001|18.8|0.1|242|324|0.928571428571|Anaphase-promoting complex, cyclosome, subunit 3
DOM	Apc3|1.8e-05|24.5|0.6|548|630|0.97619047619|Anaphase-promoting complex, cyclosome, subunit 3
AR1	TPR_2[26-59,0.970588235294]|TPR_1[60-93,0.941176470588]|TPR_1[94-127,0.911764705882]|TPR_1[128-161,1.0]|TPR_1[163-195,0.852941176471]|TPR_1[196-229,0.941176470588]|TPR_1[230-263,0.911764705882]|TPR_1[265-297,0.941176470588]|TPR_1[298-331,0.970588235294]|TPR_1[332-365,1.0]|TPR_1[366-399,0.941176470588]|TPR_1[400-433,1.0]|TPR_1[434-467,0.941176470588]|TPR_1[468-501,1.0]|TPR_1[502-535,1.0]|TPR_1[536-569,0.941176470588]|TPR_1[570-603,0.911764705882]|TPR_1[604-637,0.941176470588]|TPR_1[639-671,0.882352941176]|TPR_1[672-705,0.970588235294]|TPR_1[706-739,1.0]|Bac_PepC14[814-1056,0.940476190476]
AR2	TPR_2|TPR_1|TPR_1|TPR_1|TPR_1|TPR_1|TPR_1|TPR_1|TPR_1|TPR_1|TPR_1|TPR_1|TPR_1|TPR_1|TPR_1|TPR_1|TPR_1|TPR_1|TPR_1|TPR_1|TPR_1|Bac_PepC14
CHD	CH-positive|C|H
>
QID	gi|220922903|ref|YP_002498205.1|
QDS	peptidase C14 caspase catalytic subunit p20 [Methylobacterium nodulans ORS 2060].
QTX	Bacteria|Proteobacteria|Alphaproteobacteria|Rhizobiales|Methylobacteriaceae|Methylobacterium
QLN	784
DOM	TPR_1|1.6e-09|36.6|0.1|26|59|0.882352941176|Tetratricopeptide repeat
DOM	TPR_1|6.2e-10|37.9|0.4|60|93|1.0|Tetratricopeptide repeat
DOM	TPR_1|3.9e-08|32.2|0.9|94|126|0.911764705882|Tetratricopeptide repeat
DOM	TPR_1|6.1e-09|34.8|0.1|128|161|1.0|Tetratricopeptide repeat
DOM	TPR_1|1.5e-08|33.6|0.6|162|195|1.0|Tetratricopeptide repeat
DOM	TPR_1|1e-07|31.0|0.3|196|229|1.0|Tetratricopeptide repeat
DOM	TPR_1|1e-08|34.1|0.1|230|263|0.970588235294|Tetratricopeptide repeat
DOM	TPR_1|1.9e-06|26.9|0.0|264|297|0.970588235294|Tetratricopeptide repeat
DOM	TPR_1|2.3e-08|33.0|0.5|298|331|0.970588235294|Tetratricopeptide repeat
DOM	TPR_1|6.1e-11|41.1|0.5|332|365|1.0|Tetratricopeptide repeat
DOM	TPR_1|8.3e-10|37.5|0.2|366|399|0.970588235294|Tetratricopeptide repeat
DOM	TPR_1|6.9e-08|31.5|0.5|400|433|1.0|Tetratricopeptide repeat
DOM	TPR_1|0.00038|19.6|0.1|434|467|0.970588235294|Tetratricopeptide repeat
DOM	TPR_2|1.2e-07|30.8|0.1|26|59|0.911764705882|Tetratricopeptide repeat
DOM	TPR_2|1.5e-07|30.5|0.6|60|93|0.970588235294|Tetratricopeptide repeat
DOM	TPR_2|9.9e-07|27.9|0.8|94|127|0.911764705882|Tetratricopeptide repeat
DOM	TPR_2|6.2e-06|25.4|0.1|128|161|0.911764705882|Tetratricopeptide repeat
DOM	TPR_2|6.6e-07|28.5|0.8|162|195|1.0|Tetratricopeptide repeat
DOM	TPR_2|0.00083|18.8|0.5|196|229|0.970588235294|Tetratricopeptide repeat
DOM	TPR_2|7.5e-07|28.3|0.1|230|263|0.970588235294|Tetratricopeptide repeat
DOM	TPR_2|0.00062|19.2|0.0|264|297|0.941176470588|Tetratricopeptide repeat
DOM	TPR_2|2.6e-07|29.7|0.6|298|331|0.970588235294|Tetratricopeptide repeat
DOM	TPR_2|3.4e-08|32.5|0.5|332|365|1.0|Tetratricopeptide repeat
DOM	TPR_2|3.9e-07|29.2|0.5|366|399|0.970588235294|Tetratricopeptide repeat
DOM	TPR_2|0.00063|19.1|0.7|400|433|0.970588235294|Tetratricopeptide repeat
DOM	TPR_2|0.00046|19.6|0.1|434|467|0.941176470588|Tetratricopeptide repeat
DOM	Bac_PepC14|3.8e-45|154.1|0.1|543|784|0.93253968254|-
DOM	Peptidase_C14|1.9e-27|96.2|0.0|552|781|0.96|Caspase domain
DOM	Apc3|0.0027|17.5|0.5|16|86|0.702380952381|Anaphase-promoting complex, cyclosome, subunit 3
DOM	Apc3|4.1e-05|23.3|1.3|38|120|0.964285714286|Anaphase-promoting complex, cyclosome, subunit 3
DOM	Apc3|2.5e-05|24.0|0.6|344|426|0.97619047619|Anaphase-promoting complex, cyclosome, subunit 3
AR1	TPR_1[26-59,0.882352941176]|TPR_1[60-93,1.0]|TPR_1[94-126,0.911764705882]|TPR_1[128-161,1.0]|TPR_1[162-195,1.0]|TPR_1[196-229,1.0]|TPR_1[230-263,0.970588235294]|TPR_1[264-297,0.970588235294]|TPR_1[298-331,0.970588235294]|TPR_1[332-365,1.0]|TPR_1[366-399,0.970588235294]|TPR_1[400-433,1.0]|TPR_1[434-467,0.970588235294]|Bac_PepC14[543-784,0.93253968254]
AR2	TPR_1|TPR_1|TPR_1|TPR_1|TPR_1|TPR_1|TPR_1|TPR_1|TPR_1|TPR_1|TPR_1|TPR_1|TPR_1|Bac_PepC14
CHD	CH-positive|C|H
>
QID	gi|226228504|ref|YP_002762610.1|
QDS	hypothetical protein GAU_3098 [Gemmatimonas aurantiaca T-27].
QTX	Bacteria|Gemmatimonadetes|Gemmatimonadales|Gemmatimonadaceae|Gemmatimonas
QLN	314
DOM	Bac_PepC14|4.5e-10|39.2|0.2|22|257|0.694444444444|-
DOM	iTMHo|10|0|0|7|26|100|-
AR1	iTMHo[7-26,100]|Bac_PepC14[22-257,0.694444444444]
AR2	iTMHo|Bac_PepC14
CHD	CH-negative|T|H
>
QID	gi|229822565|ref|YP_002884091.1|
QDS	peptidase C14 caspase catalytic subunit p20 [Beutenbergia cavernae DSM 12333].
QTX	Bacteria|Actinobacteria|Actinobacteridae|Actinomycetales|Micrococcineae|Beutenbergiaceae|Beutenbergia
QLN	667
DOM	Bac_PepC14|5.8e-24|84.7|0.0|1|249|0.77380952381|-
DOM	Peptidase_C14|3.4e-06|26.6|0.0|3|205|0.812|Caspase domain
DOM	Spt20|0.0092|15.0|0.0|214|381|0.118918918919|Spt20 family
AR1	Bac_PepC14[1-249,0.77380952381]|Spt20[214-381,0.118918918919]
AR2	Bac_PepC14|Spt20
CHD	CH-positive|C|H
>
QID	gi|337266164|ref|YP_004610219.1|
QDS	peptidase C14 caspase catalytic subunit p20 [Mesorhizobium opportunistum WSM2075].
QTX	Bacteria|Proteobacteria|Alphaproteobacteria|Rhizobiales|Phyllobacteriaceae|Mesorhizobium
QLN	409
DOM	Bac_PepC14|3.3e-45|154.3|0.0|16|268|0.90873015873|-
DOM	Peptidase_C14|1.9e-29|102.8|0.0|26|252|0.972|Caspase domain
DOM	CHAT|0.0007|18.4|0.0|4|181|0.496453900709|CHAT domain
AR1	Bac_PepC14[16-268,0.90873015873]
AR2	Bac_PepC14
CHD	CH-positive|C|H
>
QID	gi|159897354|ref|YP_001543601.1|
QDS	peptidase C14 caspase catalytic subunit p20 [Herpetosiphon aurantiacus DSM 785].
QTX	Bacteria|Chloroflexi|Herpetosiphonales|Herpetosiphonaceae|Herpetosiphon
QLN	298
DOM	Bac_PepC14|2.1e-58|197.6|0.2|1|298|0.900793650794|-
DOM	Peptidase_C14|7e-38|130.4|0.0|4|296|0.968|Caspase domain
DOM	CHAT|0.0008|18.2|0.0|4|152|0.382978723404|CHAT domain
AR1	Bac_PepC14[1-298,0.900793650794]
AR2	Bac_PepC14
CHD	CH-positive|C|H
>
QID	gi|218440947|ref|YP_002379276.1|
QDS	peptidase C14 caspase catalytic subunit p20 [Cyanothece sp. PCC 7424].
QTX	Bacteria|Cyanobacteria|Chroococcales|Cyanothece
QLN	533
DOM	Bac_PepC14|3.3e-11|42.9|0.0|1|240|0.940476190476|-
DOM	Peptidase_C14|0.0015|18.0|0.0|4|147|0.476|Caspase domain
DOM	iTMHo|10|0|0|293|312|100|-
AR1	Bac_PepC14[1-240,0.940476190476]|iTMHo[293-312,100]
AR2	Bac_PepC14|iTMHo
CHD	CH-negative|Y|Y
>
QID	gi|217322953|ref|YP_002336085.1|
QDS	peptidase C14 caspase catalytic subunit p20 [Bacillus cereus AH187].
QTX	Bacteria|Firmicutes|Bacillales|Bacillaceae|Bacillus|Bacillus cereus group
QLN	316
DOM	Bac_PepC14|7.2e-42|143.4|0.0|1|232|0.912698412698|-
DOM	Peptidase_C14|1.2e-15|57.6|0.1|5|219|0.532|Caspase domain
DOM	Peptidase_C13|0.0013|17.7|0.0|11|217|0.453125|Peptidase C13 family
DOM	CHAT|0.0015|17.3|0.0|3|155|0.45390070922|CHAT domain
AR1	Bac_PepC14[1-232,0.912698412698]
AR2	Bac_PepC14
CHD	CH-positive|C|H
>
QID	gi|32473003|ref|NP_865997.1|
QDS	hypothetical protein RB4272 [Rhodopirellula baltica SH 1].
QTX	Bacteria|Planctomycetes|Planctomycetacia|Planctomycetales|Planctomycetaceae|Rhodopirellula
QLN	441
DOM	Bac_PepC14|2e-10|40.4|0.0|152|404|0.722222222222|-
DOM	Peptidase_C14|0.00019|20.9|0.0|176|361|0.632|Caspase domain
DOM	iTMHo|10|0|0|5|27|100|-
AR1	iTMHo[5-27,100]|Bac_PepC14[152-404,0.722222222222]
AR2	iTMHo|Bac_PepC14
CHD	CH-positive|C|H
>
QID	gi|218906647|ref|YP_002454481.1|
QDS	hypothetical protein BCAH820_5561 [Bacillus cereus AH820].
QTX	Bacteria|Firmicutes|Bacillales|Bacillaceae|Bacillus|Bacillus cereus group
QLN	619
DOM	Bac_PepC14|2.8e-26|92.3|0.0|1|227|0.809523809524|-
DOM	Peptidase_C14|8.4e-07|28.6|1.6|5|205|0.52|Caspase domain
AR1	Bac_PepC14[1-227,0.809523809524]
AR2	Bac_PepC14
CHD	CH-positive|C|H
>
QID	gi|27379973|ref|NP_771502.1|
QDS	hypothetical protein bll4862 [Bradyrhizobium japonicum USDA 110].
QTX	Bacteria|Proteobacteria|Alphaproteobacteria|Rhizobiales|Bradyrhizobiaceae|Bradyrhizobium
QLN	887
DOM	Bac_PepC14|3e-31|108.6|0.0|76|321|0.972222222222|-
DOM	Peptidase_C14|9.1e-23|80.9|0.0|86|308|0.972|Caspase domain
DOM	iTMHo|10|0|0|59|78|100|-
AR1	iTMHo[59-78,100]|Bac_PepC14[76-321,0.972222222222]
AR2	iTMHo|Bac_PepC14
CHD	CH-negative|A|Y
>
QID	gi|159038436|ref|YP_001537689.1|
QDS	peptidase C14 caspase catalytic subunit p20 [Salinispora arenicola CNS-205].
QTX	Bacteria|Actinobacteria|Actinobacteridae|Actinomycetales|Micromonosporineae|Micromonosporaceae|Salinispora
QLN	1203
DOM	Bac_PepC14|1.4e-35|122.8|0.2|1|252|0.940476190476|-
DOM	Peptidase_C14|3.2e-09|36.6|0.0|3|235|0.808|Caspase domain
DOM	PhoH|0.0065|15.4|0.4|505|557|0.209756097561|PhoH-like protein
AR1	Bac_PepC14[1-252,0.940476190476]|PhoH[505-557,0.209756097561]
AR2	Bac_PepC14|PhoH
CHD	CH-positive|C|H
>
QID	gi|162454883|ref|YP_001617250.1|
QDS	WD-40 repeat-containing protein [Sorangium cellulosum 'So ce 56'].
QTX	Bacteria|Proteobacteria|Deltaproteobacteria|Myxococcales|Sorangiineae|Polyangiaceae|Sorangium
QLN	529
DOM	Bac_PepC14|3.6e-28|98.5|0.1|21|268|0.884920634921|-
DOM	Peptidase_C14|7.7e-12|45.1|0.0|31|257|0.824|Caspase domain
AR1	Bac_PepC14[21-268,0.884920634921]
AR2	Bac_PepC14
CHD	CH-positive|C|H
>
QID	gi|237796482|ref|YP_002864034.1|
QDS	hypothetical protein CLJ_B3290 [Clostridium botulinum Ba4 str. 657].
QTX	Bacteria|Firmicutes|Clostridia|Clostridiales|Clostridiaceae|Clostridium
QLN	449
DOM	Bac_PepC14|2.2e-31|109.1|0.0|190|446|0.90873015873|-
DOM	Peptidase_C14|7.7e-19|68.1|0.4|201|439|0.876|Caspase domain
AR1	Bac_PepC14[190-446,0.90873015873]
AR2	Bac_PepC14
CHD	CH-positive|C|H
>
QID	gi|302036982|ref|YP_003797304.1|
QDS	hypothetical protein NIDE1644 [Candidatus Nitrospira defluvii].
QTX	Bacteria|Nitrospirae|Nitrospirales|Nitrospiraceae|Nitrospira
QLN	461
DOM	Bac_PepC14|9.8e-31|106.9|0.0|37|295|0.880952380952|-
DOM	Peptidase_C14|1.9e-07|30.7|0.0|45|177|0.5|Caspase domain
DOM	TPR_2|4.1e-06|26.0|0.2|374|407|0.941176470588|Tetratricopeptide repeat
DOM	TPR_1|4.1e-05|22.7|0.1|374|407|0.941176470588|Tetratricopeptide repeat
DOM	iTMHo|10|0|0|13|35|100|-
AR1	iTMHo[13-35,100]|Bac_PepC14[37-295,0.880952380952]|TPR_2[374-407,0.941176470588]
AR2	iTMHo|Bac_PepC14|TPR_2
CHD	CH-negative|N|H
>
QID	gi|17227780|ref|NP_484328.1|
QDS	WD-40 repeat-containing protein [Nostoc sp. PCC 7120].
QTX	Bacteria|Cyanobacteria|Nostocales|Nostocaceae|Nostoc
QLN	1711
DOM	WD40|6.1e-09|35.1|0.2|1101|1134|0.74358974359|WD domain, G-beta repeat
DOM	WD40|7.2e-14|50.7|0.0|1137|1175|0.974358974359|WD domain, G-beta repeat
DOM	WD40|1e-11|43.9|0.1|1178|1216|1.0|WD domain, G-beta repeat
DOM	WD40|2.3e-12|46.0|0.0|1219|1257|1.0|WD domain, G-beta repeat
DOM	WD40|2.9e-10|39.3|0.0|1260|1298|0.974358974359|WD domain, G-beta repeat
DOM	WD40|1.2e-10|40.5|0.0|1301|1339|1.0|WD domain, G-beta repeat
DOM	WD40|1.2e-13|50.0|0.1|1342|1380|0.948717948718|WD domain, G-beta repeat
DOM	WD40|6.3e-05|22.4|0.1|1383|1421|0.923076923077|WD domain, G-beta repeat
DOM	WD40|0.0023|17.4|0.0|1424|1462|1.0|WD domain, G-beta repeat
DOM	WD40|2.7e-13|48.9|0.1|1465|1503|0.948717948718|WD domain, G-beta repeat
DOM	WD40|1.8e-11|43.2|0.1|1506|1544|0.974358974359|WD domain, G-beta repeat
DOM	WD40|6.9e-10|38.1|0.0|1547|1585|0.974358974359|WD domain, G-beta repeat
DOM	WD40|1.6e-12|46.5|0.0|1588|1626|1.0|WD domain, G-beta repeat
DOM	WD40|4.2e-13|48.3|0.1|1630|1668|1.0|WD domain, G-beta repeat
DOM	Bac_PepC14|8.9e-48|162.8|0.5|12|291|0.924603174603|-
DOM	eIF2A|8.9e-07|28.5|0.0|1182|1317|0.644329896907|Eukaryotic translation initiation factor eIF2A
DOM	eIF2A|0.0017|17.8|0.0|1306|1433|0.59793814433|Eukaryotic translation initiation factor eIF2A
DOM	eIF2A|0.0032|16.9|0.0|1555|1685|0.592783505155|Eukaryotic translation initiation factor eIF2A
DOM	Peptidase_C14|5.8e-15|55.4|0.0|23|246|0.824|Caspase domain
DOM	IKI3|0.00018|19.2|0.1|1067|1260|0.0788336933045|IKI3 family
DOM	IKI3|5.3e-06|24.2|0.1|1243|1385|0.106911447084|IKI3 family
DOM	NACHT|0.00025|20.4|0.1|569|746|0.826347305389|NACHT domain
AR1	Bac_PepC14[12-291,0.924603174603]|NACHT[569-746,0.826347305389]|WD40[1101-1134,0.74358974359]|WD40[1137-1175,0.974358974359]|WD40[1178-1216,1.0]|WD40[1219-1257,1.0]|WD40[1260-1298,0.974358974359]|WD40[1301-1339,1.0]|WD40[1342-1380,0.948717948718]|WD40[1383-1421,0.923076923077]|WD40[1465-1503,0.948717948718]|WD40[1506-1544,0.974358974359]|WD40[1547-1585,0.974358974359]|WD40[1588-1626,1.0]|WD40[1630-1668,1.0]
AR2	Bac_PepC14|NACHT|WD40|WD40|WD40|WD40|WD40|WD40|WD40|WD40|WD40|WD40|WD40|WD40|WD40
CHD	CH-positive|C|H
>
QID	gi|172039570|ref|YP_001806071.1|
QDS	putative peptidase C14, caspase catalytic [Cyanothece sp. ATCC 51142].
QTX	Bacteria|Cyanobacteria|Chroococcales|Cyanothece
QLN	737
DOM	Bac_PepC14|1.2e-38|132.8|0.0|35|326|0.924603174603|-
DOM	Peptidase_C14|8.4e-24|84.3|0.0|45|312|0.964|Caspase domain
AR1	Bac_PepC14[35-326,0.924603174603]
AR2	Bac_PepC14
CHD	CH-negative|S|Y
>
QID	gi|333985104|ref|YP_004514314.1|
QDS	peptidase C14 caspase catalytic subunit p20 [Methylomonas methanica MC09].
QTX	Bacteria|Proteobacteria|Gammaproteobacteria|Methylococcales|Methylococcaceae|Methylomonas
QLN	758
DOM	Bac_PepC14|1.5e-38|132.6|0.0|507|758|0.924603174603|-
DOM	Peptidase_C14|8.8e-19|67.9|0.0|517|745|0.952|Caspase domain
DOM	Sel1|6.1e-09|35.9|0.1|149|183|0.897435897436|Sel1 repeat
AR1	Sel1[149-183,0.897435897436]|Bac_PepC14[507-758,0.924603174603]
AR2	Sel1|Bac_PepC14
CHD	CH-positive|C|H
>
QID	gi|170755770|ref|YP_001782660.1|
QDS	hypothetical protein CLD_1516 [Clostridium botulinum B1 str. Okra].
QTX	Bacteria|Firmicutes|Clostridia|Clostridiales|Clostridiaceae|Clostridium
QLN	449
DOM	Bac_PepC14|4.8e-31|107.9|0.0|190|446|0.90873015873|-
DOM	Peptidase_C14|2.7e-18|66.3|0.2|201|439|0.876|Caspase domain
AR1	Bac_PepC14[190-446,0.90873015873]
AR2	Bac_PepC14
CHD	CH-positive|C|H
>
QID	gi|146339751|ref|YP_001204799.1|
QDS	hypothetical protein BRADO2751 [Bradyrhizobium sp. ORS 278].
QTX	Bacteria|Proteobacteria|Alphaproteobacteria|Rhizobiales|Bradyrhizobiaceae|Bradyrhizobium
QLN	554
DOM	Bac_PepC14|8.3e-45|153.0|0.0|16|266|0.920634920635|-
DOM	Peptidase_C14|6.8e-26|91.2|0.0|26|250|0.96|Caspase domain
DOM	CHAT|0.0046|15.7|0.0|6|173|0.425531914894|CHAT domain
AR1	Bac_PepC14[16-266,0.920634920635]
AR2	Bac_PepC14
CHD	CH-positive|C|H
>
QID	gi|170761270|ref|YP_001788344.1|
QDS	hypothetical protein CLK_2416 [Clostridium botulinum A3 str. Loch Maree].
QTX	Bacteria|Firmicutes|Clostridia|Clostridiales|Clostridiaceae|Clostridium
QLN	452
DOM	Bac_PepC14|1.7e-31|109.4|0.0|193|449|0.90873015873|-
DOM	Peptidase_C14|1.6e-18|67.0|0.4|204|442|0.884|Caspase domain
AR1	Bac_PepC14[193-449,0.90873015873]
AR2	Bac_PepC14
CHD	CH-positive|C|H
>
QID	gi|310822909|ref|YP_003955267.1|
QDS	ActD-like protein [Stigmatella aurantiaca DW4/3-1].
QTX	Bacteria|Proteobacteria|Deltaproteobacteria|Myxococcales|Cystobacterineae|Cystobacteraceae|Stigmatella
QLN	528
DOM	Bac_PepC14|4.6e-29|101.4|0.8|18|266|0.845238095238|-
DOM	Peptidase_C14|1.4e-09|37.7|0.0|27|251|0.812|Caspase domain
AR1	Bac_PepC14[18-266,0.845238095238]
AR2	Bac_PepC14
CHD	CH-positive|C|H
>
QID	gi|91779622|ref|YP_554830.1|
QDS	hypothetical protein Bxe_B0467 [Burkholderia xenovorans LB400].
QTX	Bacteria|Proteobacteria|Betaproteobacteria|Burkholderiales|Burkholderiaceae|Burkholderia
QLN	654
DOM	FGE-sulfatase|2.1e-58|197.4|3.9|425|651|0.996153846154|Formylglycine-generating sulfatase enzyme
DOM	Bac_PepC14|1.2e-42|145.9|0.1|49|295|0.936507936508|-
DOM	Peptidase_C14|1.7e-19|70.2|0.0|58|283|0.968|Caspase domain
AR1	Bac_PepC14[49-295,0.936507936508]|FGE-sulfatase[425-651,0.996153846154]
AR2	Bac_PepC14|FGE-sulfatase
CHD	CH-positive|C|H
>
QID	gi|146342735|ref|YP_001207783.1|
QDS	hypothetical protein BRADO5906 [Bradyrhizobium sp. ORS 278].
QTX	Bacteria|Proteobacteria|Alphaproteobacteria|Rhizobiales|Bradyrhizobiaceae|Bradyrhizobium
QLN	744
DOM	Bac_PepC14|7e-45|153.3|0.0|22|274|0.948412698413|-
DOM	Peptidase_C14|4.4e-24|85.2|0.0|32|255|0.96|Caspase domain
AR1	Bac_PepC14[22-274,0.948412698413]
AR2	Bac_PepC14
CHD	CH-positive|C|H
>
QID	gi|83646120|ref|YP_434555.1|
QDS	EF hand domain-containing protein [Hahella chejuensis KCTC 2396].
QTX	Bacteria|Proteobacteria|Gammaproteobacteria|Oceanospirillales|Hahellaceae|Hahella
QLN	566
DOM	Bac_PepC14|6.6e-41|140.3|0.0|15|329|0.904761904762|-
DOM	Peptidase_C14|4e-20|72.3|0.0|25|309|0.944|Caspase domain
DOM	Peptidase_C13|0.0048|15.9|0.0|79|184|0.2578125|Peptidase C13 family
AR1	Bac_PepC14[15-329,0.904761904762]
AR2	Bac_PepC14
CHD	CH-positive|C|H
>
QID	gi|336119480|ref|YP_004574257.1|
QDS	hypothetical protein MLP_38400 [Microlunatus phosphovorus NM-1].
QTX	Bacteria|Actinobacteria|Actinobacteridae|Actinomycetales|Propionibacterineae|Propionibacteriaceae|Microlunatus
QLN	362
DOM	Bac_PepC14|8.1e-28|97.4|0.0|7|296|0.888888888889|-
DOM	Peptidase_C14|0.0092|15.4|0.0|16|179|0.316|Caspase domain
AR1	Bac_PepC14[7-296,0.888888888889]
AR2	Bac_PepC14
CHD	CH-positive|C|H
>
QID	gi|256419073|ref|YP_003119726.1|
QDS	peptidase C14 caspase catalytic subunit p20 [Chitinophaga pinensis DSM 2588].
QTX	Bacteria|Bacteroidetes|Sphingobacteriia|Sphingobacteriales|Chitinophagaceae|Chitinophaga
QLN	288
DOM	Bac_PepC14|1.7e-34|119.2|0.1|1|283|0.93253968254|-
DOM	Peptidase_C14|2e-23|83.1|0.0|5|271|0.98|Caspase domain
AR1	Bac_PepC14[1-283,0.93253968254]
AR2	Bac_PepC14
CHD	CH-positive|C|H
>
QID	gi|83311934|ref|YP_422198.1|
QDS	caspase domain-containing protein [Magnetospirillum magneticum AMB-1].
QTX	Bacteria|Proteobacteria|Alphaproteobacteria|Rhodospirillales|Rhodospirillaceae|Magnetospirillum
QLN	447
DOM	Bac_PepC14|4.7e-37|127.6|0.0|193|444|0.896825396825|-
DOM	Peptidase_C14|5.8e-13|48.8|0.0|202|438|0.948|Caspase domain
AR1	Bac_PepC14[193-444,0.896825396825]
AR2	Bac_PepC14
CHD	CH-positive|C|H
>
QID	gi|158522016|ref|YP_001529886.1|
QDS	peptidase C14 caspase catalytic subunit p20 [Desulfococcus oleovorans Hxd3].
QTX	Bacteria|Proteobacteria|Deltaproteobacteria|Desulfobacterales|Desulfobacteraceae|Desulfococcus
QLN	477
DOM	Bac_PepC14|4.7e-45|153.8|0.0|236|476|0.880952380952|-
DOM	Peptidase_C14|3.1e-22|79.2|0.0|247|464|0.948|Caspase domain
DOM	SLH|5e-07|29.1|0.1|90|130|0.955555555556|S-layer homology domain
DOM	SLH|2e-08|33.5|0.0|152|194|1.0|S-layer homology domain
DOM	iTMHo|10|0|0|5|24|100|-
AR1	iTMHo[5-24,100]|SLH[90-130,0.955555555556]|SLH[152-194,1.0]|Bac_PepC14[236-476,0.880952380952]
AR2	iTMHo|SLH|SLH|Bac_PepC14
CHD	CH-positive|C|H
>
QID	gi|146343735|ref|YP_001208783.1|
QDS	peptidase/caspase-like [Bradyrhizobium sp. ORS 278].
QTX	Bacteria|Proteobacteria|Alphaproteobacteria|Rhizobiales|Bradyrhizobiaceae|Bradyrhizobium
QLN	287
DOM	Bac_PepC14|5e-31|107.9|0.1|48|285|0.916666666667|-
DOM	Peptidase_C14|6.2e-22|78.2|0.0|58|275|0.968|Caspase domain
DOM	iTMHo|10|0|0|13|35|100|-
AR1	iTMHo[13-35,100]|Bac_PepC14[48-285,0.916666666667]
AR2	iTMHo|Bac_PepC14
CHD	CH-negative|S|Y
>
QID	gi|192291137|ref|YP_001991742.1|
QDS	peptidase C14 caspase catalytic subunit p20 [Rhodopseudomonas palustris TIE-1].
QTX	Bacteria|Proteobacteria|Alphaproteobacteria|Rhizobiales|Bradyrhizobiaceae|Rhodopseudomonas
QLN	501
DOM	Bac_PepC14|7.4e-46|156.5|0.1|27|282|0.972222222222|-
DOM	Peptidase_C14|1.1e-22|80.7|0.0|36|270|0.956|Caspase domain
DOM	iTMHo|10|0|0|12|34|100|-
AR1	Bac_PepC14[27-282,0.972222222222]
AR2	Bac_PepC14
CHD	CH-positive|C|H
>
QID	gi|116255798|ref|YP_771631.1|
QDS	putative exported peptidase [Rhizobium leguminosarum bv. viciae 3841].
QTX	Bacteria|Proteobacteria|Alphaproteobacteria|Rhizobiales|Rhizobiaceae|Rhizobium/Agrobacterium group|Rhizobium
QLN	859
DOM	Bac_PepC14|8.7e-42|143.1|0.0|28|277|0.972222222222|-
DOM	Peptidase_C14|1.4e-27|96.7|0.0|38|265|1.0|Caspase domain
DOM	Sel1|0.0065|16.8|0.3|611|646|0.948717948718|Sel1 repeat
DOM	Sel1|0.0018|18.6|0.0|647|682|0.820512820513|Sel1 repeat
DOM	Sel1|0.0004|20.6|0.0|683|718|0.923076923077|Sel1 repeat
DOM	Sel1|3.3e-07|30.4|0.0|719|754|1.0|Sel1 repeat
DOM	iTMHo|10|0|0|12|31|100|-
AR1	iTMHo[12-31,100]|Bac_PepC14[28-277,0.972222222222]|Sel1[611-646,0.948717948718]|Sel1[647-682,0.820512820513]|Sel1[683-718,0.923076923077]|Sel1[719-754,1.0]
AR2	iTMHo|Bac_PepC14|Sel1|Sel1|Sel1|Sel1
CHD	CH-positive|C|H
>
QID	gi|91975264|ref|YP_567923.1|
QDS	peptidase C14, caspase catalytic subunit p20 [Rhodopseudomonas palustris BisB5].
QTX	Bacteria|Proteobacteria|Alphaproteobacteria|Rhizobiales|Bradyrhizobiaceae|Rhodopseudomonas
QLN	291
DOM	Bac_PepC14|2e-32|112.4|0.0|49|289|0.900793650794|-
DOM	Peptidase_C14|1.7e-26|93.1|0.0|58|278|0.972|Caspase domain
DOM	iTMHo|10|0|0|12|34|100|-
AR1	iTMHo[12-34,100]|Bac_PepC14[49-289,0.900793650794]
AR2	iTMHo|Bac_PepC14
CHD	CH-negative|S|Y
>
QID	gi|86357589|ref|YP_469481.1|
QDS	peptidase (caspase-1 like protein) [Rhizobium etli CFN 42].
QTX	Bacteria|Proteobacteria|Alphaproteobacteria|Rhizobiales|Rhizobiaceae|Rhizobium/Agrobacterium group|Rhizobium
QLN	332
DOM	Bac_PepC14|5.9e-46|156.8|0.0|1|237|0.90873015873|-
DOM	Peptidase_C14|6.3e-18|65.1|0.0|2|220|0.82|Caspase domain
AR1	Bac_PepC14[1-237,0.90873015873]
AR2	Bac_PepC14
CHD	CH-positive|C|H
>
QID	gi|171059858|ref|YP_001792207.1|
QDS	peptidase C14 caspase catalytic subunit p20 [Leptothrix cholodnii SP-6].
QTX	Bacteria|Proteobacteria|Betaproteobacteria|Burkholderiales|Leptothrix
QLN	343
DOM	Bac_PepC14|4e-40|137.7|0.3|45|343|0.920634920635|-
DOM	Peptidase_C14|5e-27|94.9|0.0|67|328|0.792|Caspase domain
AR1	Bac_PepC14[45-343,0.920634920635]
AR2	Bac_PepC14
CHD	CH-positive|C|H
>
QID	gi|255034381|ref|YP_003085002.1|
QDS	peptidase C14 caspase catalytic subunit p20 [Dyadobacter fermentans DSM 18053].
QTX	Bacteria|Bacteroidetes|Cytophagia|Cytophagales|Cytophagaceae|Dyadobacter
QLN	421
DOM	Bac_PepC14|8.6e-46|156.3|0.0|182|421|0.900793650794|-
DOM	Peptidase_C14|1.6e-26|93.3|0.0|191|417|0.964|Caspase domain
DOM	CHAT|0.0004|19.2|0.0|168|342|0.464539007092|CHAT domain
AR1	Bac_PepC14[182-421,0.900793650794]
AR2	Bac_PepC14
CHD	CH-positive|C|H
>
QID	gi|294054519|ref|YP_003548177.1|
QDS	peptidase C14 caspase catalytic subunit p20 [Coraliomargarita akajimensis DSM 45221].
QTX	Bacteria|Verrucomicrobia|Opitutae|Puniceicoccales|Puniceicoccaceae|Coraliomargarita
QLN	622
DOM	Bac_PepC14|5.5e-29|101.2|0.0|1|246|0.876984126984|-
DOM	Peptidase_C14|5.1e-11|42.4|0.1|6|225|0.9|Caspase domain
AR1	Bac_PepC14[1-246,0.876984126984]
AR2	Bac_PepC14
CHD	CH-positive|C|H
>
QID	gi|27376055|ref|NP_767584.1|
QDS	hypothetical protein blr0944 [Bradyrhizobium japonicum USDA 110].
QTX	Bacteria|Proteobacteria|Alphaproteobacteria|Rhizobiales|Bradyrhizobiaceae|Bradyrhizobium
QLN	605
DOM	Bac_PepC14|4.8e-43|147.3|0.0|19|271|0.912698412698|-
DOM	Peptidase_C14|8.5e-27|94.1|0.0|28|255|0.968|Caspase domain
AR1	Bac_PepC14[19-271,0.912698412698]
AR2	Bac_PepC14
CHD	CH-positive|C|H
>
QID	gi|166365228|ref|YP_001657501.1|
QDS	peptidase C14, caspase catalytic subunit P20 [Microcystis aeruginosa NIES-843].
QTX	Bacteria|Cyanobacteria|Chroococcales|Microcystis
QLN	547
DOM	Bac_PepC14|4.6e-50|170.3|0.1|35|359|0.97619047619|-
DOM	Peptidase_C14|1.7e-31|109.5|0.0|45|340|0.868|Caspase domain
DOM	CHAT|0.0038|16.0|0.0|15|295|0.287234042553|CHAT domain
AR1	Bac_PepC14[35-359,0.97619047619]
AR2	Bac_PepC14
CHD	CH-positive|C|H
>
QID	gi|257092752|ref|YP_003166393.1|
QDS	filamentous hemagglutinin family outer membrane protein [Candidatus Accumulibacter phosphatis clade IIA str. UW-1].
QTX	Bacteria|Proteobacteria|Betaproteobacteria|Candidatus Accumulibacter
QLN	1349
DOM	Bac_PepC14|2.6e-43|148.1|0.0|1104|1348|0.900793650794|-
DOM	Peptidase_C14|4.1e-29|101.7|0.0|1112|1328|0.956|Caspase domain
DOM	Haemagg_act|1.3e-19|69.9|0.0|62|179|0.933884297521|haemagglutination activity domain
AR1	Haemagg_act[62-179,0.933884297521]|Bac_PepC14[1104-1348,0.900793650794]
AR2	Haemagg_act|Bac_PepC14
CHD	CH-positive|C|H
>
QID	gi|39937735|ref|NP_950011.1|
QDS	TPR repeat-containing caspace [Rhodopseudomonas palustris CGA009].
QTX	Bacteria|Proteobacteria|Alphaproteobacteria|Rhizobiales|Bradyrhizobiaceae|Rhodopseudomonas
QLN	476
DOM	Bac_PepC14|2.7e-33|115.3|0.1|20|262|0.960317460317|-
DOM	Peptidase_C14|2.2e-24|86.3|0.0|30|250|0.992|Caspase domain
DOM	TPR_1|1.5e-07|30.4|0.2|331|364|0.941176470588|Tetratricopeptide repeat
DOM	TPR_1|0.00045|19.4|0.0|365|398|1.0|Tetratricopeptide repeat
DOM	TPR_1|0.0019|17.4|0.0|400|432|0.794117647059|Tetratricopeptide repeat
DOM	TPR_2|5.3e-06|25.6|0.1|331|364|0.911764705882|Tetratricopeptide repeat
DOM	TPR_2|0.0009|18.7|0.0|399|432|0.941176470588|Tetratricopeptide repeat
AR1	Bac_PepC14[20-262,0.960317460317]|TPR_1[331-364,0.941176470588]|TPR_1[365-398,1.0]|TPR_2[399-432,0.941176470588]
AR2	Bac_PepC14|TPR_1|TPR_1|TPR_2
CHD	CH-negative|S|F
>
QID	gi|189913098|ref|YP_001964987.1|
QDS	Peptidase [Leptospira biflexa serovar Patoc strain 'Patoc 1 (Ames)'].
QTX	Bacteria|Spirochaetes|Spirochaetales|Leptospiraceae|Leptospira
QLN	433
DOM	Bac_PepC14|2.4e-41|141.7|0.0|16|281|0.90873015873|-
DOM	Peptidase_C14|2.4e-17|63.2|0.0|25|259|0.912|Caspase domain
AR1	Bac_PepC14[16-281,0.90873015873]
AR2	Bac_PepC14
CHD	CH-positive|C|H
>
QID	gi|307151106|ref|YP_003886490.1|
QDS	hypothetical protein Cyan7822_1210 [Cyanothece sp. PCC 7822].
QTX	Bacteria|Cyanobacteria|Chroococcales|Cyanothece
QLN	570
DOM	Bac_PepC14|4.5e-15|55.6|0.0|1|251|0.821428571429|-
DOM	Peptidase_C14|0.00035|20.1|0.0|5|156|0.444|Caspase domain
DOM	oTMHi|10|0|0|328|347|100|-
AR1	Bac_PepC14[1-251,0.821428571429]|oTMHi[328-347,100]
AR2	Bac_PepC14|oTMHi
CHD	CH-negative|Y|Y
>
QID	gi|194367814|ref|YP_002030424.1|
QDS	polysaccharide deacetylase [Stenotrophomonas maltophilia R551-3].
QTX	Bacteria|Proteobacteria|Gammaproteobacteria|Xanthomonadales|Xanthomonadaceae|Stenotrophomonas|Stenotrophomonas maltophilia group
QLN	890
DOM	Bac_PepC14|2.7e-47|161.2|0.3|461|724|0.940476190476|-
DOM	Polysacc_deac_1|4.3e-25|87.4|0.0|246|381|0.975806451613|Polysaccharide deacetylase
DOM	TPR_2|6.7e-05|22.2|0.3|776|809|0.852941176471|Tetratricopeptide repeat
DOM	TPR_2|5.8e-06|25.5|0.4|810|843|0.970588235294|Tetratricopeptide repeat
DOM	TPR_2|8.7e-05|21.8|0.9|844|876|0.941176470588|Tetratricopeptide repeat
DOM	Peptidase_C14|5.7e-16|58.7|0.0|471|695|0.808|Caspase domain
DOM	TPR_1|0.00012|21.2|0.2|776|809|0.882352941176|Tetratricopeptide repeat
DOM	TPR_1|0.00011|21.3|0.2|810|843|0.970588235294|Tetratricopeptide repeat
DOM	TPR_1|0.00022|20.4|1.2|844|876|0.970588235294|Tetratricopeptide repeat
DOM	Peptidase_C13|0.00011|21.3|0.0|498|632|0.23046875|Peptidase C13 family
DOM	BTAD|0.00063|19.7|1.4|765|879|0.712328767123|Bacterial transcriptional activator domain
AR1	Polysacc_deac_1[246-381,0.975806451613]|Bac_PepC14[461-724,0.940476190476]|TPR_2[776-809,0.852941176471]|TPR_2[810-843,0.970588235294]|TPR_2[844-876,0.941176470588]
AR2	Polysacc_deac_1|Bac_PepC14|TPR_2|TPR_2|TPR_2
CHD	CH-positive|C|H
>
QID	gi|148360123|ref|YP_001251330.1|
QDS	hypothetical protein LPC_2054 [Legionella pneumophila str. Corby].
QTX	Bacteria|Proteobacteria|Gammaproteobacteria|Legionellales|Legionellaceae|Legionella
QLN	564
DOM	Bac_PepC14|3.3e-07|29.9|0.0|61|262|0.511904761905|-
AR1	Bac_PepC14[61-262,0.511904761905]
AR2	Bac_PepC14
CHD	CH-positive|C|H
>
QID	gi|218529633|ref|YP_002420449.1|
QDS	peptidase C14 caspase catalytic subunit p20 [Methylobacterium chloromethanicum CM4].
QTX	Bacteria|Proteobacteria|Alphaproteobacteria|Rhizobiales|Methylobacteriaceae|Methylobacterium
QLN	615
DOM	Bac_PepC14|4.1e-52|177.0|0.0|272|605|0.960317460317|-
DOM	Peptidase_C14|7.4e-40|136.9|0.0|282|584|0.956|Caspase domain
AR1	Bac_PepC14[272-605,0.960317460317]
AR2	Bac_PepC14
CHD	CH-positive|C|H
>
QID	gi|13472870|ref|NP_104437.1|
QDS	hypothetical protein mlr3300 [Mesorhizobium loti MAFF303099].
QTX	Bacteria|Proteobacteria|Alphaproteobacteria|Rhizobiales|Phyllobacteriaceae|Mesorhizobium
QLN	747
DOM	Bac_PepC14|3.1e-32|111.8|0.0|37|368|0.904761904762|-
DOM	Peptidase_C14|2.3e-22|79.6|0.0|48|349|0.824|Caspase domain
DOM	iTMHo|10|0|0|21|43|100|-
AR1	Bac_PepC14[37-368,0.904761904762]
AR2	Bac_PepC14
CHD	CH-positive|C|H
>
QID	gi|147669851|ref|YP_001214669.1|
QDS	hypothetical protein DehaBAV1_1212 [Dehalococcoides sp. BAV1].
QTX	Bacteria|Chloroflexi|Dehalococcoidetes|Dehalococcoides
QLN	510
DOM	Bac_PepC14|1.5e-34|119.4|0.0|25|259|0.869047619048|-
DOM	Peptidase_C14|1e-09|38.2|0.0|35|168|0.524|Caspase domain
DOM	Peptidase_C13|4.6e-08|32.3|0.2|81|236|0.5078125|Peptidase C13 family
DOM	iTMHo|10|0|0|7|29|100|-
DOM	oTMHi|10|0|0|477|499|100|-
AR1	iTMHo[7-29,100]|Bac_PepC14[25-259,0.869047619048]|oTMHi[477-499,100]
AR2	iTMHo|Bac_PepC14|oTMHi
CHD	CH-positive|C|H
>
QID	gi|289433064|ref|YP_003462937.1|
QDS	peptidase C14 caspase catalytic subunit p20 [Dehalococcoides sp. GT].
QTX	Bacteria|Chloroflexi|Dehalococcoidetes|Dehalococcoides
QLN	510
DOM	Bac_PepC14|1.2e-34|119.8|0.0|25|257|0.849206349206|-
DOM	Peptidase_C14|1.1e-09|38.1|0.0|35|167|0.524|Caspase domain
DOM	Peptidase_C13|6.1e-08|31.9|0.2|79|236|0.49609375|Peptidase C13 family
DOM	iTMHo|10|0|0|7|29|100|-
DOM	oTMHi|10|0|0|477|499|100|-
AR1	iTMHo[7-29,100]|Bac_PepC14[25-257,0.849206349206]|oTMHi[477-499,100]
AR2	iTMHo|Bac_PepC14|oTMHi
CHD	CH-positive|C|H
>
QID	gi|39935546|ref|NP_947822.1|
QDS	hypothetical protein RPA2480 [Rhodopseudomonas palustris CGA009].
QTX	Bacteria|Proteobacteria|Alphaproteobacteria|Rhizobiales|Bradyrhizobiaceae|Rhodopseudomonas
QLN	501
DOM	Bac_PepC14|7.4e-46|156.5|0.1|27|282|0.972222222222|-
DOM	Peptidase_C14|1.1e-22|80.7|0.0|36|270|0.956|Caspase domain
DOM	iTMHo|10|0|0|12|34|100|-
AR1	Bac_PepC14[27-282,0.972222222222]
AR2	Bac_PepC14
CHD	CH-positive|C|H
>
QID	gi|158336629|ref|YP_001517803.1|
QDS	WD-40 repeat-containing protein [Acaryochloris marina MBIC11017].
QTX	Bacteria|Cyanobacteria|Chroococcales|Acaryochloris
QLN	1703
DOM	WD40|1.7e-09|36.9|0.2|1109|1144|0.820512820513|WD domain, G-beta repeat
DOM	WD40|0.0012|18.3|0.0|1188|1225|0.641025641026|WD domain, G-beta repeat
DOM	WD40|2e-09|36.7|0.0|1229|1265|0.974358974359|WD domain, G-beta repeat
DOM	WD40|0.00019|20.9|0.0|1269|1307|0.717948717949|WD domain, G-beta repeat
DOM	WD40|1.3e-05|24.6|0.0|1310|1348|0.948717948718|WD domain, G-beta repeat
DOM	WD40|4.1e-08|32.5|0.0|1352|1390|0.974358974359|WD domain, G-beta repeat
DOM	WD40|2.4e-05|23.7|0.0|1392|1426|0.74358974359|WD domain, G-beta repeat
DOM	WD40|2e-13|49.3|0.1|1473|1511|0.974358974359|WD domain, G-beta repeat
DOM	WD40|8.5e-08|31.5|0.0|1515|1551|0.974358974359|WD domain, G-beta repeat
DOM	WD40|4.3e-11|42.0|0.0|1554|1592|0.974358974359|WD domain, G-beta repeat
DOM	WD40|1.2e-11|43.7|0.0|1594|1632|0.974358974359|WD domain, G-beta repeat
DOM	Bac_PepC14|5.6e-49|166.7|0.4|12|295|0.900793650794|-
DOM	Peptidase_C14|8.2e-19|68.0|0.0|23|247|0.816|Caspase domain
DOM	eIF2A|0.0013|18.1|0.0|1401|1565|0.778350515464|Eukaryotic translation initiation factor eIF2A
DOM	Nup160|0.00036|18.6|0.7|1289|1390|0.0912408759124|Nucleoporin Nup120/160
DOM	Nucleoporin_N|0.0022|16.5|0.4|1165|1399|0.343529411765|Nup133 N terminal like
DOM	Peptidase_C13|0.0082|15.1|0.0|83|175|0.2734375|Peptidase C13 family
AR1	Bac_PepC14[12-295,0.900793650794]|WD40[1109-1144,0.820512820513]|WD40[1188-1225,0.641025641026]|WD40[1229-1265,0.974358974359]|WD40[1269-1307,0.717948717949]|WD40[1310-1348,0.948717948718]|WD40[1352-1390,0.974358974359]|WD40[1392-1426,0.74358974359]|WD40[1473-1511,0.974358974359]|WD40[1515-1551,0.974358974359]|WD40[1554-1592,0.974358974359]|WD40[1594-1632,0.974358974359]
AR2	Bac_PepC14|WD40|WD40|WD40|WD40|WD40|WD40|WD40|WD40|WD40|WD40|WD40
CHD	CH-positive|C|H
>
QID	gi|115524962|ref|YP_781873.1|
QDS	peptidase C14, caspase catalytic subunit p20 [Rhodopseudomonas palustris BisA53].
QTX	Bacteria|Proteobacteria|Alphaproteobacteria|Rhizobiales|Bradyrhizobiaceae|Rhodopseudomonas
QLN	494
DOM	Bac_PepC14|1.3e-43|149.1|0.1|19|275|0.964285714286|-
DOM	Peptidase_C14|8.3e-25|87.6|0.0|29|263|0.956|Caspase domain
DOM	iTMHo|10|0|0|5|27|100|-
AR1	Bac_PepC14[19-275,0.964285714286]
AR2	Bac_PepC14
CHD	CH-positive|C|H
>
QID	gi|83309720|ref|YP_419984.1|
QDS	hypothetical protein amb0621 [Magnetospirillum magneticum AMB-1].
QTX	Bacteria|Proteobacteria|Alphaproteobacteria|Rhodospirillales|Rhodospirillaceae|Magnetospirillum
QLN	563
DOM	Bac_PepC14|4.7e-41|140.7|0.1|310|561|0.876984126984|-
DOM	Peptidase_C14|1.2e-10|41.3|0.0|320|560|0.836|Caspase domain
AR1	Bac_PepC14[310-561,0.876984126984]
AR2	Bac_PepC14
CHD	CH-positive|C|H
>
QID	gi|188579989|ref|YP_001923434.1|
QDS	peptidase C14 caspase catalytic subunit p20 [Methylobacterium populi BJ001].
QTX	Bacteria|Proteobacteria|Alphaproteobacteria|Rhizobiales|Methylobacteriaceae|Methylobacterium
QLN	696
DOM	Bac_PepC14|5.2e-29|101.3|0.0|36|312|0.892857142857|-
DOM	Sel1|1.6e-06|28.2|1.8|492|527|1.0|Sel1 repeat
DOM	Sel1|0.0073|16.6|0.2|528|563|0.948717948718|Sel1 repeat
DOM	Peptidase_C14|3.2e-10|39.8|0.0|46|215|0.532|Caspase domain
AR1	Bac_PepC14[36-312,0.892857142857]|Sel1[492-527,1.0]|Sel1[528-563,0.948717948718]
AR2	Bac_PepC14|Sel1|Sel1
CHD	CH-positive|C|H
>
QID	gi|17227779|ref|NP_484327.1|
QDS	WD-40 repeat-containing protein [Nostoc sp. PCC 7120].
QTX	Bacteria|Cyanobacteria|Nostocales|Nostocaceae|Nostoc
QLN	1747
DOM	WD40|1e-11|43.9|0.0|1128|1165|0.871794871795|WD domain, G-beta repeat
DOM	WD40|8.7e-06|25.1|0.0|1168|1206|0.948717948718|WD domain, G-beta repeat
DOM	WD40|4e-11|42.0|0.1|1221|1259|0.923076923077|WD domain, G-beta repeat
DOM	WD40|2.2e-11|42.8|0.1|1262|1300|0.897435897436|WD domain, G-beta repeat
DOM	WD40|5.1e-12|44.9|0.0|1304|1342|0.948717948718|WD domain, G-beta repeat
DOM	WD40|1.2e-07|31.0|0.0|1345|1383|0.974358974359|WD domain, G-beta repeat
DOM	WD40|4.2e-06|26.1|0.0|1386|1422|0.923076923077|WD domain, G-beta repeat
DOM	WD40|7e-07|28.6|0.1|1429|1460|0.692307692308|WD domain, G-beta repeat
DOM	WD40|1.6e-08|33.8|0.1|1467|1504|0.897435897436|WD domain, G-beta repeat
DOM	WD40|2.1e-12|46.1|0.0|1508|1546|0.923076923077|WD domain, G-beta repeat
DOM	WD40|5.8e-14|51.0|0.0|1550|1588|0.974358974359|WD domain, G-beta repeat
DOM	WD40|1.5e-09|37.0|0.1|1591|1629|0.923076923077|WD domain, G-beta repeat
DOM	WD40|1.2e-12|46.8|0.0|1633|1671|0.974358974359|WD domain, G-beta repeat
DOM	WD40|6.8e-08|31.8|0.0|1675|1713|0.948717948718|WD domain, G-beta repeat
DOM	Bac_PepC14|4.9e-49|166.9|0.6|11|282|0.888888888889|-
DOM	eIF2A|4.9e-07|29.3|0.4|1197|1352|0.649484536082|Eukaryotic translation initiation factor eIF2A
DOM	eIF2A|0.0083|15.5|0.1|1333|1426|0.453608247423|Eukaryotic translation initiation factor eIF2A
DOM	eIF2A|9.5e-05|21.9|0.4|1421|1517|0.458762886598|Eukaryotic translation initiation factor eIF2A
DOM	eIF2A|0.0002|20.8|0.1|1495|1603|0.541237113402|Eukaryotic translation initiation factor eIF2A
DOM	eIF2A|0.0072|15.7|0.1|1525|1644|0.530927835052|Eukaryotic translation initiation factor eIF2A
DOM	Peptidase_C14|4.2e-17|62.4|0.0|22|232|0.824|Caspase domain
AR1	Bac_PepC14[11-282,0.888888888889]|WD40[1128-1165,0.871794871795]|WD40[1221-1259,0.923076923077]|WD40[1262-1300,0.897435897436]|WD40[1304-1342,0.948717948718]|WD40[1345-1383,0.974358974359]|WD40[1386-1422,0.923076923077]|WD40[1429-1460,0.692307692308]|WD40[1467-1504,0.897435897436]|WD40[1508-1546,0.923076923077]|WD40[1550-1588,0.974358974359]|WD40[1591-1629,0.923076923077]|WD40[1633-1671,0.974358974359]|WD40[1675-1713,0.948717948718]
AR2	Bac_PepC14|WD40|WD40|WD40|WD40|WD40|WD40|WD40|WD40|WD40|WD40|WD40|WD40|WD40
CHD	CH-positive|C|H
>
QID	gi|158522910|ref|YP_001530780.1|
QDS	peptidase C14 caspase catalytic subunit p20 [Desulfococcus oleovorans Hxd3].
QTX	Bacteria|Proteobacteria|Deltaproteobacteria|Desulfobacterales|Desulfobacteraceae|Desulfococcus
QLN	464
DOM	Ank_2|8.7e-11|41.7|0.0|12|90|0.674157303371|Ankyrin repeats (3 copies)
DOM	Ank_2|5e-21|74.5|0.2|28|125|0.988764044944|Ankyrin repeats (3 copies)
DOM	Ank_2|1.1e-20|73.5|0.1|64|159|0.977528089888|Ankyrin repeats (3 copies)
DOM	Bac_PepC14|9.3e-44|149.6|0.0|217|461|0.896825396825|-
DOM	Ank|0.00024|20.4|0.0|62|91|0.818181818182|Ankyrin repeat
DOM	Ank|4e-07|29.2|0.1|94|126|0.909090909091|Ankyrin repeat
DOM	Ank|0.0018|17.7|0.0|131|158|0.757575757576|Ankyrin repeat
DOM	Peptidase_C14|7.1e-19|68.2|0.0|226|458|0.952|Caspase domain
DOM	Peptidase_C13|9.2e-05|21.5|0.0|288|446|0.30078125|Peptidase C13 family
DOM	iTMHo|10|0|0|7|29|100|-
AR1	Ank_2[28-125,0.988764044944]|Bac_PepC14[217-461,0.896825396825]
AR2	Ank_2|Bac_PepC14
CHD	CH-positive|C|H
>
QID	gi|323528893|ref|YP_004231045.1|
QDS	hypothetical protein BC1001_4596 [Burkholderia sp. CCGE1001].
QTX	Bacteria|Proteobacteria|Betaproteobacteria|Burkholderiales|Burkholderiaceae|Burkholderia
QLN	673
DOM	FGE-sulfatase|9.3e-59|198.6|4.3|444|670|0.996153846154|Formylglycine-generating sulfatase enzyme
DOM	Bac_PepC14|8.5e-39|133.3|0.2|49|293|0.888888888889|-
DOM	Peptidase_C14|3.6e-18|65.9|0.0|57|278|0.964|Caspase domain
AR1	Bac_PepC14[49-293,0.888888888889]|FGE-sulfatase[444-670,0.996153846154]
AR2	Bac_PepC14|FGE-sulfatase
CHD	CH-positive|C|H
>
QID	gi|83310821|ref|YP_421085.1|
QDS	hypothetical protein amb1722 [Magnetospirillum magneticum AMB-1].
QTX	Bacteria|Proteobacteria|Alphaproteobacteria|Rhodospirillales|Rhodospirillaceae|Magnetospirillum
QLN	665
DOM	Bac_PepC14|6.2e-37|127.2|0.1|411|664|0.900793650794|-
DOM	Sel1|2.5e-08|34.0|0.3|276|311|0.974358974359|Sel1 repeat
DOM	Peptidase_C14|1.6e-07|31.0|0.0|421|657|0.948|Caspase domain
AR1	Sel1[276-311,0.974358974359]|Bac_PepC14[411-664,0.900793650794]
AR2	Sel1|Bac_PepC14
CHD	CH-positive|C|H
>
QID	gi|186685691|ref|YP_001868887.1|
QDS	GUN4 domain-containing protein [Nostoc punctiforme PCC 73102].
QTX	Bacteria|Cyanobacteria|Nostocales|Nostocaceae|Nostoc
QLN	650
DOM	Bac_PepC14|1.9e-48|164.9|0.0|1|249|0.849206349206|-
DOM	GUN4|1.5e-40|137.8|2.5|493|640|0.917293233083|GUN4-like
DOM	Peptidase_C14|5e-22|78.5|0.0|4|233|0.924|Caspase domain
DOM	Peptidase_C13|0.00085|18.3|0.0|52|222|0.25390625|Peptidase C13 family
AR1	Bac_PepC14[1-249,0.849206349206]|GUN4[493-640,0.917293233083]
AR2	Bac_PepC14|GUN4
CHD	CH-positive|C|H
>
QID	gi|158317091|ref|YP_001509599.1|
QDS	peptidase C14 caspase catalytic subunit p20 [Frankia sp. EAN1pec].
QTX	Bacteria|Actinobacteria|Actinobacteridae|Actinomycetales|Frankineae|Frankiaceae|Frankia
QLN	2050
DOM	Bac_PepC14|6.3e-26|91.2|0.0|1|251|0.944444444444|-
DOM	Peptidase_C14|1.7e-08|34.2|0.0|6|232|0.904|Caspase domain
DOM	HATPase_c|0.01|15.3|0.0|643|814|0.918918918919|Histidine kinase-, DNA gyrase B-, and HSP90-like ATPase
AR1	Bac_PepC14[1-251,0.944444444444]|HATPase_c[643-814,0.918918918919]
AR2	Bac_PepC14|HATPase_c
CHD	CH-positive|C|H
>
QID	gi|91976938|ref|YP_569597.1|
QDS	peptidase C14, caspase catalytic subunit p20 [Rhodopseudomonas palustris BisB5].
QTX	Bacteria|Proteobacteria|Alphaproteobacteria|Rhizobiales|Bradyrhizobiaceae|Rhodopseudomonas
QLN	497
DOM	Bac_PepC14|2.6e-43|148.1|0.2|20|276|0.964285714286|-
DOM	Peptidase_C14|4.3e-22|78.7|0.0|30|264|0.956|Caspase domain
DOM	CHAT|0.0036|16.0|0.0|7|177|0.482269503546|CHAT domain
DOM	iTMHo|10|0|0|5|27|100|-
AR1	Bac_PepC14[20-276,0.964285714286]
AR2	Bac_PepC14
CHD	CH-positive|C|H
>
QID	gi|337270835|ref|YP_004614890.1|
QDS	hypothetical protein Mesop_6466 [Mesorhizobium opportunistum WSM2075].
QTX	Bacteria|Proteobacteria|Alphaproteobacteria|Rhizobiales|Phyllobacteriaceae|Mesorhizobium
QLN	807
DOM	Bac_PepC14|3.4e-19|69.1|0.0|18|298|0.825396825397|-
AR1	Bac_PepC14[18-298,0.825396825397]
AR2	Bac_PepC14
CHD	CH-positive|C|H
>
QID	gi|257092157|ref|YP_003165798.1|
QDS	peptidase C14 caspase catalytic subunit p20 [Candidatus Accumulibacter phosphatis clade IIA str. UW-1].
QTX	Bacteria|Proteobacteria|Betaproteobacteria|Candidatus Accumulibacter
QLN	537
DOM	Bac_PepC14|2.1e-57|194.3|0.0|20|260|0.964285714286|-
DOM	Peptidase_C14|3.9e-34|118.2|0.0|30|248|1.0|Caspase domain
DOM	MORN|7.8e-06|25.0|0.3|402|424|1.0|MORN repeat
DOM	MORN|2.8e-06|26.4|0.2|425|447|1.0|MORN repeat
DOM	MORN|4.8e-05|22.5|0.6|448|470|0.95652173913|MORN repeat
DOM	MORN|4e-05|22.8|1.3|471|493|0.95652173913|MORN repeat
DOM	CHAT|2e-05|23.4|0.0|8|178|0.5|CHAT domain
DOM	iTMHo|10|0|0|7|26|100|-
AR1	Bac_PepC14[20-260,0.964285714286]|MORN[402-424,1.0]|MORN[425-447,1.0]|MORN[448-470,0.95652173913]|MORN[471-493,0.95652173913]
AR2	Bac_PepC14|MORN|MORN|MORN|MORN
CHD	CH-positive|C|H
>
QID	gi|117926751|ref|YP_867368.1|
QDS	peptidase C14, caspase catalytic subunit p20 [Magnetococcus sp. MC-1].
QTX	Bacteria|Proteobacteria|Magnetococcus
QLN	830
DOM	Bac_PepC14|8.2e-42|143.2|0.2|574|828|0.880952380952|-
DOM	WD40|0.00019|20.9|0.0|286|323|0.794871794872|WD domain, G-beta repeat
DOM	WD40|0.0014|18.1|0.0|346|384|0.948717948718|WD domain, G-beta repeat
DOM	Peptidase_C14|7.8e-09|35.3|0.0|585|825|0.944|Caspase domain
AR1	WD40[286-323,0.794871794872]|WD40[346-384,0.948717948718]|Bac_PepC14[574-828,0.880952380952]
AR2	WD40|WD40|Bac_PepC14
CHD	CH-positive|C|H
>
QID	gi|29830976|ref|NP_825610.1|
QDS	hypothetical protein SAV_4433 [Streptomyces avermitilis MA-4680].
QTX	Bacteria|Actinobacteria|Actinobacteridae|Actinomycetales|Streptomycineae|Streptomycetaceae|Streptomyces
QLN	756
DOM	Bac_PepC14|1.3e-06|27.9|0.0|51|297|0.646825396825|-
AR1	Bac_PepC14[51-297,0.646825396825]
AR2	Bac_PepC14
CHD	CH-positive|C|H
>
QID	gi|148380978|ref|YP_001255519.1|
QDS	hypothetical protein CBO3029 [Clostridium botulinum A str. ATCC 3502].
QTX	Bacteria|Firmicutes|Clostridia|Clostridiales|Clostridiaceae|Clostridium
QLN	449
DOM	Bac_PepC14|4.7e-31|108.0|0.0|190|446|0.90873015873|-
DOM	Peptidase_C14|3.2e-18|66.0|0.3|201|439|0.876|Caspase domain
AR1	Bac_PepC14[190-446,0.90873015873]
AR2	Bac_PepC14
CHD	CH-positive|C|H
>
QID	gi|284041288|ref|YP_003391218.1|
QDS	hypothetical protein Slin_6462 [Spirosoma linguale DSM 74].
QTX	Bacteria|Bacteroidetes|Cytophagia|Cytophagales|Cytophagaceae|Spirosoma
QLN	409
DOM	Bac_PepC14|3.6e-20|72.3|0.0|15|278|0.896825396825|-
DOM	Peptidase_C14|1.7e-08|34.2|0.0|40|259|0.78|Caspase domain
AR1	Bac_PepC14[15-278,0.896825396825]
AR2	Bac_PepC14
CHD	CH-positive|C|H
>
QID	gi|148252149|ref|YP_001236734.1|
QDS	peptidase [Bradyrhizobium sp. BTAi1].
QTX	Bacteria|Proteobacteria|Alphaproteobacteria|Rhizobiales|Bradyrhizobiaceae|Bradyrhizobium
QLN	287
DOM	Bac_PepC14|2.2e-30|105.8|0.0|49|285|0.912698412698|-
DOM	Peptidase_C14|2.4e-23|82.8|0.0|59|275|0.968|Caspase domain
DOM	iTMHo|10|0|0|13|35|100|-
AR1	iTMHo[13-35,100]|Bac_PepC14[49-285,0.912698412698]
AR2	iTMHo|Bac_PepC14
CHD	CH-negative|S|Y
>
QID	gi|116255790|ref|YP_771623.1|
QDS	putative exported protease/peptidase [Rhizobium leguminosarum bv. viciae 3841].
QTX	Bacteria|Proteobacteria|Alphaproteobacteria|Rhizobiales|Rhizobiaceae|Rhizobium/Agrobacterium group|Rhizobium
QLN	837
DOM	Trypsin|5.3e-57|192.6|0.0|38|291|1.0|Trypsin
DOM	Bac_PepC14|5.6e-31|107.7|0.0|374|668|0.84126984127|-
DOM	Peptidase_C14|6e-18|65.2|0.0|383|647|0.808|Caspase domain
AR1	Trypsin[38-291,1.0]|Bac_PepC14[374-668,0.84126984127]
AR2	Trypsin|Bac_PepC14
CHD	CH-negative|C|Q
>
QID	gi|332665914|ref|YP_004448702.1|
QDS	peptidase C14 caspase catalytic subunit p20 [Haliscomenobacter hydrossis DSM 1100].
QTX	Bacteria|Bacteroidetes|Sphingobacteriia|Sphingobacteriales|Saprospiraceae|Haliscomenobacter
QLN	1009
DOM	Bac_PepC14|6.1e-30|104.3|0.0|737|1004|0.892857142857|-
DOM	Peptidase_C14|1.7e-11|44.0|0.0|750|994|0.784|Caspase domain
DOM	iTMHo|10|0|0|7|24|100|-
AR1	iTMHo[7-24,100]|Bac_PepC14[737-1004,0.892857142857]
AR2	iTMHo|Bac_PepC14
CHD	CH-positive|C|H
>
QID	gi|291301074|ref|YP_003512352.1|
QDS	hypothetical protein Snas_3599 [Stackebrandtia nassauensis DSM 44728].
QTX	Bacteria|Actinobacteria|Actinobacteridae|Actinomycetales|Glycomycineae|Glycomycetaceae|Stackebrandtia
QLN	647
DOM	Bac_PepC14|2.7e-11|43.2|0.0|2|229|0.829365079365|-
DOM	NACHT|0.0097|15.2|1.0|280|454|0.826347305389|NACHT domain
AR1	Bac_PepC14[2-229,0.829365079365]|NACHT[280-454,0.826347305389]
AR2	Bac_PepC14|NACHT
CHD	CH-negative|C|F
>
QID	gi|81299107|ref|YP_399315.1|
QDS	hypothetical protein Synpcc7942_0296 [Synechococcus elongatus PCC 7942].
QTX	Bacteria|Cyanobacteria|Chroococcales|Synechococcus
QLN	671
DOM	Bac_PepC14|2.8e-27|95.6|0.0|26|306|0.833333333333|-
DOM	Peptidase_C14|1.4e-14|54.2|0.0|36|153|0.36|Caspase domain
AR1	Bac_PepC14[26-306,0.833333333333]
AR2	Bac_PepC14
CHD	CH-negative|G|H
>
QID	gi|115524507|ref|YP_781418.1|
QDS	DEAD/DEAH box helicase [Rhodopseudomonas palustris BisA53].
QTX	Bacteria|Proteobacteria|Alphaproteobacteria|Rhizobiales|Bradyrhizobiaceae|Rhodopseudomonas
QLN	1006
DOM	Bac_PepC14|2.7e-39|135.0|0.1|1|245|0.884920634921|-
DOM	DEAD|4e-15|55.3|0.0|284|452|0.892215568862|DEAD/DEAH box helicase
DOM	Peptidase_C14|1.2e-11|44.6|0.0|3|223|0.82|Caspase domain
DOM	Helicase_C|0.003|17.0|0.0|578|659|0.871794871795|Helicase conserved C-terminal domain
AR1	Bac_PepC14[1-245,0.884920634921]|DEAD[284-452,0.892215568862]|Helicase_C[578-659,0.871794871795]
AR2	Bac_PepC14|DEAD|Helicase_C
CHD	CH-positive|C|H
>
QID	gi|148251921|ref|YP_001236506.1|
QDS	hypothetical protein BBta_0307 [Bradyrhizobium sp. BTAi1].
QTX	Bacteria|Proteobacteria|Alphaproteobacteria|Rhizobiales|Bradyrhizobiaceae|Bradyrhizobium
QLN	472
DOM	Bac_PepC14|8.2e-29|100.6|0.6|23|271|0.884920634921|-
DOM	Peptidase_C14|5.8e-14|52.1|0.0|33|253|0.948|Caspase domain
AR1	Bac_PepC14[23-271,0.884920634921]
AR2	Bac_PepC14
CHD	CH-negative|F|Y
>
QID	gi|316934365|ref|YP_004109347.1|
QDS	peptidase C14 caspase catalytic subunit p20 [Rhodopseudomonas palustris DX-1].
QTX	Bacteria|Proteobacteria|Alphaproteobacteria|Rhizobiales|Bradyrhizobiaceae|Rhodopseudomonas
QLN	504
DOM	Bac_PepC14|4.6e-45|153.9|0.1|26|281|0.956349206349|-
DOM	Peptidase_C14|3.1e-22|79.2|0.0|36|270|0.956|Caspase domain
DOM	iTMHo|10|0|0|12|34|100|-
AR1	Bac_PepC14[26-281,0.956349206349]
AR2	Bac_PepC14
CHD	CH-positive|C|H
>
QID	gi|186681329|ref|YP_001864525.1|
QDS	peptidase C14, caspase catalytic subunit p20 [Nostoc punctiforme PCC 73102].
QTX	Bacteria|Cyanobacteria|Nostocales|Nostocaceae|Nostoc
QLN	633
DOM	Bac_PepC14|9.2e-27|93.9|0.0|1|245|0.829365079365|-
DOM	Peptidase_C14|2.3e-13|50.1|0.0|4|230|0.892|Caspase domain
DOM	oTMHi|10|0|0|357|376|100|-
AR1	Bac_PepC14[1-245,0.829365079365]|oTMHi[357-376,100]
AR2	Bac_PepC14|oTMHi
CHD	CH-negative|N|Y
>
QID	gi|241554344|ref|YP_002979557.1|
QDS	peptidase C14 caspase catalytic subunit p20 [Rhizobium leguminosarum bv. trifolii WSM1325].
QTX	Bacteria|Proteobacteria|Alphaproteobacteria|Rhizobiales|Rhizobiaceae|Rhizobium/Agrobacterium group|Rhizobium
QLN	1162
DOM	Bac_PepC14|6.3e-34|117.4|0.1|857|1135|0.845238095238|-
DOM	Peptidase_C13|1.5e-07|30.7|0.0|898|1029|0.328125|Peptidase C13 family
DOM	Peptidase_C14|1.8e-06|27.6|0.0|866|1081|0.78|Caspase domain
DOM	iTMHo|10|0|0|7|26|100|-
AR1	iTMHo[7-26,100]|Bac_PepC14[857-1135,0.845238095238]
AR2	iTMHo|Bac_PepC14
CHD	CH-positive|C|H
>
QID	gi|17232629|ref|NP_489177.1|
QDS	hypothetical protein all5137 [Nostoc sp. PCC 7120].
QTX	Bacteria|Cyanobacteria|Nostocales|Nostocaceae|Nostoc
QLN	721
DOM	Bac_PepC14|3.5e-35|121.5|0.2|32|315|0.916666666667|-
DOM	Peptidase_C14|1.3e-26|93.6|0.0|42|297|0.968|Caspase domain
AR1	Bac_PepC14[32-315,0.916666666667]
AR2	Bac_PepC14
CHD	CH-negative|S|Y
>
QID	gi|108759421|ref|YP_629086.1|
QDS	ICE-like protease [Myxococcus xanthus DK 1622].
QTX	Bacteria|Proteobacteria|Deltaproteobacteria|Myxococcales|Cystobacterineae|Myxococcaceae|Myxococcus
QLN	727
DOM	Bac_PepC14|5.6e-28|97.9|0.4|36|285|0.865079365079|-
DOM	Peptidase_C14|1.3e-05|24.8|0.0|46|233|0.536|Caspase domain
AR1	Bac_PepC14[36-285,0.865079365079]
AR2	Bac_PepC14
CHD	CH-positive|C|H
>
QID	gi|220906032|ref|YP_002481343.1|
QDS	hypothetical protein Cyan7425_0592 [Cyanothece sp. PCC 7425].
QTX	Bacteria|Cyanobacteria|Chroococcales|Cyanothece
QLN	625
DOM	Bac_PepC14|6.2e-12|45.3|0.0|2|262|0.805555555556|-
AR1	Bac_PepC14[2-262,0.805555555556]
AR2	Bac_PepC14
CHD	CH-positive|C|H
>
QID	gi|302339560|ref|YP_003804766.1|
QDS	peptidase C14 caspase catalytic subunit p20 [Spirochaeta smaragdinae DSM 11293].
QTX	Bacteria|Spirochaetes|Spirochaetales|Spirochaetaceae|Spirochaeta
QLN	1051
DOM	Ank_2|1.1e-16|60.5|0.0|54|144|0.707865168539|Ankyrin repeats (3 copies)
DOM	Ank_2|1.6e-22|79.3|0.0|85|176|0.955056179775|Ankyrin repeats (3 copies)
DOM	Ank_2|3.4e-08|33.4|0.0|128|223|0.505617977528|Ankyrin repeats (3 copies)
DOM	Bac_PepC14|4.4e-43|147.4|0.4|799|1050|0.896825396825|-
DOM	Ank|0.00072|18.9|0.0|80|111|0.909090909091|Ankyrin repeat
DOM	Ank|3.8e-11|41.9|0.0|113|144|0.909090909091|Ankyrin repeat
DOM	Ank|0.0004|19.8|0.0|145|176|0.878787878788|Ankyrin repeat
DOM	Peptidase_C14|1.3e-17|64.0|0.0|809|1047|0.944|Caspase domain
DOM	SH3_3|7e-06|25.3|0.6|614|665|0.923076923077|Bacterial SH3 domain
DOM	SH3_4|7.1e-05|22.0|0.2|612|666|0.909090909091|Bacterial SH3 domain
AR1	Ank_2[85-176,0.955056179775]|SH3_3[614-665,0.923076923077]|Bac_PepC14[799-1050,0.896825396825]
AR2	Ank_2|SH3_3|Bac_PepC14
CHD	CH-positive|C|H
>
QID	gi|158333253|ref|YP_001514425.1|
QDS	WD repeat-containing protein [Acaryochloris marina MBIC11017].
QTX	Bacteria|Cyanobacteria|Chroococcales|Acaryochloris
QLN	1044
DOM	WD40|0.0041|16.7|0.0|752|790|0.923076923077|WD domain, G-beta repeat
DOM	WD40|2.4e-09|36.4|0.1|794|832|1.0|WD domain, G-beta repeat
DOM	WD40|1.2e-11|43.7|0.0|836|874|1.0|WD domain, G-beta repeat
DOM	WD40|1.3e-12|46.8|0.0|878|916|1.0|WD domain, G-beta repeat
DOM	WD40|2e-12|46.2|0.0|920|958|1.0|WD domain, G-beta repeat
DOM	WD40|2.1e-12|46.1|0.0|962|1000|0.974358974359|WD domain, G-beta repeat
DOM	WD40|3.2e-05|23.3|0.0|1004|1042|0.923076923077|WD domain, G-beta repeat
DOM	Bac_PepC14|3e-33|115.2|0.0|220|482|0.90873015873|-
DOM	Nup160|0.0043|15.0|0.0|881|933|0.0857664233577|Nucleoporin Nup120/160
DOM	Peptidase_C14|3e-11|43.2|0.1|229|372|0.524|Caspase domain
AR1	Bac_PepC14[220-482,0.90873015873]|WD40[752-790,0.923076923077]|WD40[794-832,1.0]|WD40[836-874,1.0]|WD40[878-916,1.0]|WD40[920-958,1.0]|WD40[962-1000,0.974358974359]|WD40[1004-1042,0.923076923077]
AR2	Bac_PepC14|WD40|WD40|WD40|WD40|WD40|WD40|WD40
CHD	CH-positive|C|H
>
QID	gi|302036275|ref|YP_003796597.1|
QDS	hypothetical protein NIDE0907 [Candidatus Nitrospira defluvii].
QTX	Bacteria|Nitrospirae|Nitrospirales|Nitrospiraceae|Nitrospira
QLN	642
DOM	Bac_PepC14|7.9e-20|71.2|0.0|382|632|0.884920634921|-
DOM	iTMHo|10|0|0|7|26|100|-
AR1	iTMHo[7-26,100]|Bac_PepC14[382-632,0.884920634921]
AR2	iTMHo|Bac_PepC14
CHD	CH-negative|S|R
>
QID	gi|37521813|ref|NP_925190.1|
QDS	WD repeat-containing protein [Gloeobacter violaceus PCC 7421].
QTX	Bacteria|Cyanobacteria|Gloeobacteria|Gloeobacterales|Gloeobacter
QLN	1721
DOM	WD40|6.7e-10|38.2|0.4|1094|1129|0.846153846154|WD domain, G-beta repeat
DOM	WD40|0.0061|16.1|0.0|1132|1169|0.871794871795|WD domain, G-beta repeat
DOM	WD40|4e-09|35.7|0.1|1173|1211|0.897435897436|WD domain, G-beta repeat
DOM	WD40|1.1e-12|47.0|0.1|1214|1252|0.974358974359|WD domain, G-beta repeat
DOM	WD40|8.4e-11|41.0|0.0|1255|1293|0.871794871795|WD domain, G-beta repeat
DOM	WD40|4e-11|42.0|0.1|1296|1334|0.974358974359|WD domain, G-beta repeat
DOM	WD40|3.8e-08|32.6|0.1|1337|1375|1.0|WD domain, G-beta repeat
DOM	WD40|8.4e-06|25.2|0.0|1377|1415|0.871794871795|WD domain, G-beta repeat
DOM	WD40|3.3e-10|39.2|0.2|1418|1456|0.948717948718|WD domain, G-beta repeat
DOM	WD40|1.3e-10|40.5|0.0|1459|1497|1.0|WD domain, G-beta repeat
DOM	WD40|6.1e-06|25.6|0.0|1500|1538|0.974358974359|WD domain, G-beta repeat
DOM	WD40|0.00012|21.5|0.1|1541|1579|0.948717948718|WD domain, G-beta repeat
DOM	WD40|0.00026|20.5|0.0|1582|1619|0.897435897436|WD domain, G-beta repeat
DOM	Bac_PepC14|2.1e-48|164.8|0.1|12|285|0.869047619048|-
DOM	eIF2A|2.6e-06|27.0|0.0|1074|1223|0.639175257732|Eukaryotic translation initiation factor eIF2A
DOM	Peptidase_C14|3.2e-14|52.9|0.0|22|239|0.812|Caspase domain
AR1	Bac_PepC14[12-285,0.869047619048]|WD40[1094-1129,0.846153846154]|WD40[1173-1211,0.897435897436]|WD40[1214-1252,0.974358974359]|WD40[1255-1293,0.871794871795]|WD40[1296-1334,0.974358974359]|WD40[1337-1375,1.0]|WD40[1377-1415,0.871794871795]|WD40[1418-1456,0.948717948718]|WD40[1459-1497,1.0]|WD40[1500-1538,0.974358974359]|WD40[1541-1579,0.948717948718]|WD40[1582-1619,0.897435897436]
AR2	Bac_PepC14|WD40|WD40|WD40|WD40|WD40|WD40|WD40|WD40|WD40|WD40|WD40|WD40
CHD	CH-positive|C|H
>
QID	gi|27382153|ref|NP_773682.1|
QDS	hypothetical protein bll7042 [Bradyrhizobium japonicum USDA 110].
QTX	Bacteria|Proteobacteria|Alphaproteobacteria|Rhizobiales|Bradyrhizobiaceae|Bradyrhizobium
QLN	561
DOM	Bac_PepC14|1.5e-44|152.2|0.0|319|561|0.944444444444|-
DOM	TPR_1|0.00073|18.7|0.0|61|94|1.0|Tetratricopeptide repeat
DOM	TPR_1|0.00077|18.6|0.0|95|128|0.941176470588|Tetratricopeptide repeat
DOM	TPR_1|0.0054|16.0|0.0|164|195|0.882352941176|Tetratricopeptide repeat
DOM	TPR_1|1.1e-06|27.6|0.1|231|264|0.970588235294|Tetratricopeptide repeat
DOM	TPR_2|0.0025|17.3|0.0|61|94|1.0|Tetratricopeptide repeat
DOM	TPR_2|0.0033|16.9|0.0|95|128|0.941176470588|Tetratricopeptide repeat
DOM	TPR_2|3e-05|23.3|0.0|231|264|0.970588235294|Tetratricopeptide repeat
DOM	Peptidase_C14|2.2e-23|83.0|0.0|329|555|0.948|Caspase domain
DOM	CHAT|9.1e-05|21.3|0.0|289|474|0.425531914894|CHAT domain
AR1	TPR_1[61-94,1.0]|TPR_1[95-128,0.941176470588]|TPR_1[164-195,0.882352941176]|TPR_1[231-264,0.970588235294]|Bac_PepC14[319-561,0.944444444444]
AR2	TPR_1|TPR_1|TPR_1|TPR_1|Bac_PepC14
CHD	CH-positive|C|H
>
QID	gi|24216938|ref|NP_714419.1|
QDS	polysaccharide deacetylase [Leptospira interrogans serovar Lai str. 56601].
QTX	Bacteria|Spirochaetes|Spirochaetales|Leptospiraceae|Leptospira
QLN	540
DOM	Bac_PepC14|4.8e-40|137.4|0.0|16|285|0.964285714286|-
DOM	Peptidase_C14|1e-31|110.2|0.1|25|270|0.956|Caspase domain
DOM	Peptidase_C13|4.1e-06|25.9|0.0|37|169|0.3046875|Peptidase C13 family
DOM	Cna_B|0.0017|17.8|0.1|451|526|0.4|Cna protein B-type domain
DOM	iTMHo|10|0|0|5|22|100|-
AR1	Bac_PepC14[16-285,0.964285714286]|Cna_B[451-526,0.4]
AR2	Bac_PepC14|Cna_B
CHD	CH-positive|C|H
>
QID	gi|190576474|ref|YP_001974319.1|
QDS	putative polysaccharide deacetylase family protein [Stenotrophomonas maltophilia K279a].
QTX	Bacteria|Proteobacteria|Gammaproteobacteria|Xanthomonadales|Xanthomonadaceae|Stenotrophomonas|Stenotrophomonas maltophilia group
QLN	890
DOM	Bac_PepC14|2.3e-47|161.4|0.3|461|724|0.940476190476|-
DOM	Polysacc_deac_1|2.4e-25|88.2|0.0|246|381|0.975806451613|Polysaccharide deacetylase
DOM	TPR_2|6.7e-05|22.2|0.3|776|809|0.852941176471|Tetratricopeptide repeat
DOM	TPR_2|5.8e-06|25.5|0.4|810|843|0.970588235294|Tetratricopeptide repeat
DOM	TPR_2|8.7e-05|21.8|0.9|844|876|0.941176470588|Tetratricopeptide repeat
DOM	Peptidase_C14|6.2e-16|58.6|0.0|471|695|0.808|Caspase domain
DOM	TPR_1|0.00012|21.2|0.2|776|809|0.882352941176|Tetratricopeptide repeat
DOM	TPR_1|0.00011|21.3|0.2|810|843|0.970588235294|Tetratricopeptide repeat
DOM	TPR_1|0.00022|20.4|1.2|844|876|0.970588235294|Tetratricopeptide repeat
DOM	Peptidase_C13|0.00011|21.3|0.0|492|632|0.23046875|Peptidase C13 family
DOM	BTAD|0.00063|19.7|1.4|765|879|0.712328767123|Bacterial transcriptional activator domain
AR1	Polysacc_deac_1[246-381,0.975806451613]|Bac_PepC14[461-724,0.940476190476]|TPR_2[776-809,0.852941176471]|TPR_2[810-843,0.970588235294]|TPR_2[844-876,0.941176470588]
AR2	Polysacc_deac_1|Bac_PepC14|TPR_2|TPR_2|TPR_2
CHD	CH-positive|C|H
>
QID	gi|39936927|ref|NP_949203.1|
QDS	hypothetical protein RPA3866 [Rhodopseudomonas palustris CGA009].
QTX	Bacteria|Proteobacteria|Alphaproteobacteria|Rhizobiales|Bradyrhizobiaceae|Rhodopseudomonas
QLN	531
DOM	Bac_PepC14|8.5e-48|162.8|0.0|63|312|0.980158730159|-
DOM	Peptidase_C14|2.1e-27|96.1|0.0|73|299|0.996|Caspase domain
AR1	Bac_PepC14[63-312,0.980158730159]
AR2	Bac_PepC14
CHD	CH-positive|C|H
>
QID	gi|255034384|ref|YP_003085005.1|
QDS	peptidase C14 caspase catalytic subunit p20 [Dyadobacter fermentans DSM 18053].
QTX	Bacteria|Bacteroidetes|Cytophagia|Cytophagales|Cytophagaceae|Dyadobacter
QLN	388
DOM	Bac_PepC14|3e-21|75.8|0.0|32|287|0.785714285714|-
DOM	Peptidase_C14|3.9e-10|39.6|0.0|50|264|0.864|Caspase domain
AR1	Bac_PepC14[32-287,0.785714285714]
AR2	Bac_PepC14
CHD	CH-positive|C|H
>
QID	gi|332661784|ref|YP_004451254.1|
QDS	(myosin heavy-chain) kinase [Haliscomenobacter hydrossis DSM 1100].
QTX	Bacteria|Bacteroidetes|Sphingobacteriia|Sphingobacteriales|Saprospiraceae|Haliscomenobacter
QLN	1475
DOM	WD40|3.6e-08|32.7|0.0|821|857|0.846153846154|WD domain, G-beta repeat
DOM	WD40|1.8e-11|43.1|0.0|861|899|1.0|WD domain, G-beta repeat
DOM	WD40|1.3e-10|40.5|0.1|903|941|1.0|WD domain, G-beta repeat
DOM	WD40|3.6e-12|45.4|0.5|945|983|1.0|WD domain, G-beta repeat
DOM	WD40|0.00061|19.3|0.0|987|1024|1.0|WD domain, G-beta repeat
DOM	WD40|0.0041|16.6|0.0|1044|1068|0.615384615385|WD domain, G-beta repeat
DOM	WD40|8.1e-13|47.4|0.2|1072|1110|1.0|WD domain, G-beta repeat
DOM	WD40|9.1e-10|37.7|0.3|1114|1152|1.0|WD domain, G-beta repeat
DOM	WD40|2.7e-08|33.1|0.0|1156|1194|0.974358974359|WD domain, G-beta repeat
DOM	WD40|8.3e-09|34.7|0.1|1198|1235|0.974358974359|WD domain, G-beta repeat
DOM	WD40|1.6e-10|40.2|0.3|1282|1320|1.0|WD domain, G-beta repeat
DOM	WD40|4e-10|38.9|0.7|1324|1362|0.974358974359|WD domain, G-beta repeat
DOM	WD40|1.2e-12|46.8|0.1|1366|1404|1.0|WD domain, G-beta repeat
DOM	Bac_PepC14|6.6e-32|110.8|0.0|2|253|0.880952380952|-
DOM	Peptidase_C14|1.5e-11|44.2|0.0|12|160|0.516|Caspase domain
DOM	NACHT|4e-08|32.7|0.0|339|500|0.952095808383|NACHT domain
AR1	Bac_PepC14[2-253,0.880952380952]|NACHT[339-500,0.952095808383]|WD40[821-857,0.846153846154]|WD40[861-899,1.0]|WD40[903-941,1.0]|WD40[945-983,1.0]|WD40[987-1024,1.0]|WD40[1044-1068,0.615384615385]|WD40[1072-1110,1.0]|WD40[1114-1152,1.0]|WD40[1156-1194,0.974358974359]|WD40[1198-1235,0.974358974359]|WD40[1282-1320,1.0]|WD40[1324-1362,0.974358974359]|WD40[1366-1404,1.0]
AR2	Bac_PepC14|NACHT|WD40|WD40|WD40|WD40|WD40|WD40|WD40|WD40|WD40|WD40|WD40|WD40|WD40
CHD	CH-positive|C|H
>
QID	gi|256393005|ref|YP_003114569.1|
QDS	hypothetical protein Caci_3829 [Catenulispora acidiphila DSM 44928].
QTX	Bacteria|Actinobacteria|Actinobacteridae|Actinomycetales|Catenulisporineae|Catenulisporaceae|Catenulispora
QLN	652
DOM	WD40|2.6e-07|29.9|0.0|340|375|0.846153846154|WD domain, G-beta repeat
DOM	WD40|6.7e-10|38.2|0.1|387|421|0.846153846154|WD domain, G-beta repeat
DOM	WD40|6.7e-09|35.0|0.0|436|466|0.74358974359|WD domain, G-beta repeat
DOM	WD40|3.7e-11|42.2|0.0|479|512|0.846153846154|WD domain, G-beta repeat
DOM	WD40|6.1e-12|44.6|0.1|523|558|0.846153846154|WD domain, G-beta repeat
DOM	WD40|3.8e-11|42.1|0.2|569|604|0.846153846154|WD domain, G-beta repeat
DOM	WD40|2e-10|39.8|0.0|615|650|0.820512820513|WD domain, G-beta repeat
DOM	Bac_PepC14|1.4e-19|70.4|0.1|1|242|0.638888888889|-
DOM	Peptidase_C14|0.0019|17.6|0.0|1|218|0.44|Caspase domain
AR1	Bac_PepC14[1-242,0.638888888889]|WD40[340-375,0.846153846154]|WD40[387-421,0.846153846154]|WD40[436-466,0.74358974359]|WD40[479-512,0.846153846154]|WD40[523-558,0.846153846154]|WD40[569-604,0.846153846154]|WD40[615-650,0.820512820513]
AR2	Bac_PepC14|WD40|WD40|WD40|WD40|WD40|WD40|WD40
CHD	CH-positive|C|H
>
QID	gi|333997517|ref|YP_004530129.1|
QDS	NB-ARC domain-containing protein [Treponema primitia ZAS-2].
QTX	Bacteria|Spirochaetes|Spirochaetales|Spirochaetaceae|Treponema
QLN	1076
DOM	WD40|2.5e-09|36.4|0.0|41|77|0.794871794872|WD domain, G-beta repeat
DOM	WD40|9.8e-12|44.0|0.5|81|119|0.948717948718|WD domain, G-beta repeat
DOM	WD40|1.2e-13|50.1|0.0|123|161|0.948717948718|WD domain, G-beta repeat
DOM	WD40|2.7e-16|58.4|0.2|165|203|0.974358974359|WD domain, G-beta repeat
DOM	WD40|5.8e-11|41.5|0.1|207|245|0.974358974359|WD domain, G-beta repeat
DOM	WD40|8.5e-10|37.8|0.0|249|288|0.923076923077|WD domain, G-beta repeat
DOM	WD40|6.2e-07|28.8|0.1|298|328|0.692307692308|WD domain, G-beta repeat
DOM	WD40|3.2e-08|32.9|0.0|332|370|0.948717948718|WD domain, G-beta repeat
DOM	WD40|6.3e-13|47.8|0.0|374|412|0.974358974359|WD domain, G-beta repeat
DOM	WD40|4.5e-12|45.1|0.1|416|454|0.974358974359|WD domain, G-beta repeat
DOM	WD40|1.2e-10|40.6|0.0|458|496|0.948717948718|WD domain, G-beta repeat
DOM	WD40|1e-09|37.6|0.0|500|538|0.948717948718|WD domain, G-beta repeat
DOM	WD40|9.2e-11|40.9|0.0|594|632|0.974358974359|WD domain, G-beta repeat
DOM	Bac_PepC14|5.8e-30|104.4|0.0|822|1070|0.892857142857|-
DOM	eIF2A|0.0021|17.5|0.0|45|163|0.469072164948|Eukaryotic translation initiation factor eIF2A
DOM	eIF2A|3.4e-05|23.3|0.0|178|301|0.618556701031|Eukaryotic translation initiation factor eIF2A
DOM	eIF2A|0.00058|19.3|0.0|220|342|0.541237113402|Eukaryotic translation initiation factor eIF2A
DOM	eIF2A|0.00012|21.5|0.0|338|467|0.577319587629|Eukaryotic translation initiation factor eIF2A
DOM	Peptidase_C14|1.8e-06|27.6|0.0|833|1070|0.932|Caspase domain
AR1	WD40[41-77,0.794871794872]|WD40[81-119,0.948717948718]|WD40[123-161,0.948717948718]|WD40[165-203,0.974358974359]|WD40[207-245,0.974358974359]|WD40[249-288,0.923076923077]|WD40[298-328,0.692307692308]|WD40[332-370,0.948717948718]|WD40[374-412,0.974358974359]|WD40[416-454,0.974358974359]|WD40[458-496,0.948717948718]|WD40[500-538,0.948717948718]|WD40[594-632,0.974358974359]|Bac_PepC14[822-1070,0.892857142857]
AR2	WD40|WD40|WD40|WD40|WD40|WD40|WD40|WD40|WD40|WD40|WD40|WD40|WD40|Bac_PepC14
CHD	CH-negative|S|H
>
QID	gi|146342751|ref|YP_001207799.1|
QDS	hypothetical protein BRADO5923 [Bradyrhizobium sp. ORS 278].
QTX	Bacteria|Proteobacteria|Alphaproteobacteria|Rhizobiales|Bradyrhizobiaceae|Bradyrhizobium
QLN	563
DOM	Bac_PepC14|9.3e-46|156.1|0.0|322|563|0.944444444444|-
DOM	TPR_1|0.0002|20.5|0.0|131|164|0.911764705882|Tetratricopeptide repeat
DOM	TPR_1|0.00036|19.7|0.2|234|266|0.941176470588|Tetratricopeptide repeat
DOM	Peptidase_C14|4.9e-23|81.8|0.0|332|558|0.956|Caspase domain
DOM	TPR_2|0.0053|16.3|0.0|63|96|1.0|Tetratricopeptide repeat
DOM	TPR_2|0.0057|16.2|0.0|131|164|0.911764705882|Tetratricopeptide repeat
DOM	TPR_2|0.0015|18.0|0.2|233|266|0.970588235294|Tetratricopeptide repeat
DOM	CHAT|2.7e-06|26.3|0.0|300|478|0.425531914894|CHAT domain
AR1	TPR_2[63-96,1.0]|TPR_1[131-164,0.911764705882]|TPR_1[234-266,0.941176470588]|Bac_PepC14[322-563,0.944444444444]
AR2	TPR_2|TPR_1|TPR_1|Bac_PepC14
CHD	CH-positive|C|H
>
QID	gi|78050040|ref|YP_366215.1|
QDS	polysaccharide deacetylase precursor [Xanthomonas campestris pv. vesicatoria str. 85-10].
QTX	Bacteria|Proteobacteria|Gammaproteobacteria|Xanthomonadales|Xanthomonadaceae|Xanthomonas
QLN	900
DOM	Bac_PepC14|9.6e-49|165.9|0.5|465|732|0.936507936508|-
DOM	Polysacc_deac_1|1.2e-24|85.9|0.0|251|386|0.975806451613|Polysaccharide deacetylase
DOM	Peptidase_C14|8.5e-17|61.4|0.0|475|701|0.572|Caspase domain
DOM	TPR_2|0.00045|19.6|1.8|786|819|0.911764705882|Tetratricopeptide repeat
DOM	TPR_2|3.8e-05|22.9|0.0|820|853|0.970588235294|Tetratricopeptide repeat
DOM	TPR_2|3.8e-05|23.0|1.5|854|886|0.941176470588|Tetratricopeptide repeat
DOM	TPR_1|0.0055|15.9|1.0|786|819|0.882352941176|Tetratricopeptide repeat
DOM	TPR_1|0.0016|17.7|0.0|820|853|0.941176470588|Tetratricopeptide repeat
DOM	TPR_1|0.00029|20.0|1.4|854|886|0.970588235294|Tetratricopeptide repeat
DOM	Peptidase_C13|0.0003|19.8|0.0|526|624|0.2265625|Peptidase C13 family
AR1	Polysacc_deac_1[251-386,0.975806451613]|Bac_PepC14[465-732,0.936507936508]|TPR_2[786-819,0.911764705882]|TPR_2[820-853,0.970588235294]|TPR_2[854-886,0.941176470588]
AR2	Polysacc_deac_1|Bac_PepC14|TPR_2|TPR_2|TPR_2
CHD	CH-positive|C|H
>
QID	gi|332664092|ref|YP_004446880.1|
QDS	sulfatase-modifying factor protein [Haliscomenobacter hydrossis DSM 1100].
QTX	Bacteria|Bacteroidetes|Sphingobacteriia|Sphingobacteriales|Saprospiraceae|Haliscomenobacter
QLN	729
DOM	FGE-sulfatase|5.1e-56|189.6|3.0|506|727|0.988461538462|Formylglycine-generating sulfatase enzyme
DOM	Bac_PepC14|2.7e-35|121.8|0.0|13|263|0.90873015873|-
DOM	Peptidase_C14|1.9e-17|63.5|0.0|24|241|0.788|Caspase domain
AR1	Bac_PepC14[13-263,0.90873015873]|FGE-sulfatase[506-727,0.988461538462]
AR2	Bac_PepC14|FGE-sulfatase
CHD	CH-positive|C|H
>
QID	gi|90426157|ref|YP_534527.1|
QDS	peptidase C14, caspase catalytic subunit p20 [Rhodopseudomonas palustris BisB18].
QTX	Bacteria|Proteobacteria|Alphaproteobacteria|Rhizobiales|Bradyrhizobiaceae|Rhodopseudomonas
QLN	289
DOM	Bac_PepC14|5.1e-33|114.4|0.2|48|287|0.916666666667|-
DOM	Peptidase_C14|5.6e-26|91.4|0.0|58|277|0.992|Caspase domain
AR1	Bac_PepC14[48-287,0.916666666667]
AR2	Bac_PepC14
CHD	CH-negative|S|F
>
QID	gi|221369432|ref|YP_002520528.1|
QDS	Peptidase C14, caspase catalytic subunit p20 [Rhodobacter sphaeroides KD131].
QTX	Bacteria|Proteobacteria|Alphaproteobacteria|Rhodobacterales|Rhodobacteraceae|Rhodobacter
QLN	609
DOM	Bac_PepC14|2.4e-41|141.7|0.1|319|608|0.912698412698|-
DOM	Peptidase_C14|1.9e-23|83.2|0.0|330|574|0.8|Caspase domain
AR1	Bac_PepC14[319-608,0.912698412698]
AR2	Bac_PepC14
CHD	CH-positive|C|H
>
QID	gi|91976762|ref|YP_569421.1|
QDS	hypothetical protein RPD_2288 [Rhodopseudomonas palustris BisB5].
QTX	Bacteria|Proteobacteria|Alphaproteobacteria|Rhizobiales|Bradyrhizobiaceae|Rhodopseudomonas
QLN	542
DOM	Bac_PepC14|1.5e-28|99.8|0.0|15|295|0.880952380952|-
DOM	Peptidase_C14|0.00047|19.6|0.0|27|273|0.656|Caspase domain
AR1	Bac_PepC14[15-295,0.880952380952]
AR2	Bac_PepC14
CHD	CH-positive|C|H
>
QID	gi|58584258|ref|YP_203274.1|
QDS	polysaccharide deacetylase [Xanthomonas oryzae pv. oryzae KACC10331].
QTX	Bacteria|Proteobacteria|Gammaproteobacteria|Xanthomonadales|Xanthomonadaceae|Xanthomonas
QLN	900
DOM	Bac_PepC14|1.4e-48|165.4|0.1|465|731|0.93253968254|-
DOM	Polysacc_deac_1|1e-23|82.9|0.0|251|386|0.975806451613|Polysaccharide deacetylase
DOM	Peptidase_C14|1.8e-16|60.3|0.0|475|679|0.572|Caspase domain
DOM	TPR_2|0.0001|21.6|0.3|854|887|0.941176470588|Tetratricopeptide repeat
DOM	TPR_1|0.00037|19.7|0.2|854|887|0.970588235294|Tetratricopeptide repeat
DOM	Peptidase_C13|0.00044|19.3|0.0|525|624|0.2265625|Peptidase C13 family
AR1	Polysacc_deac_1[251-386,0.975806451613]|Bac_PepC14[465-731,0.93253968254]|TPR_2[854-887,0.941176470588]
AR2	Polysacc_deac_1|Bac_PepC14|TPR_2
CHD	CH-positive|C|H
>
QID	gi|111221880|ref|YP_712674.1|
QDS	hypothetical protein FRAAL2455 [Frankia alni ACN14a].
QTX	Bacteria|Actinobacteria|Actinobacteridae|Actinomycetales|Frankineae|Frankiaceae|Frankia
QLN	1227
DOM	Bac_PepC14|8.7e-38|130.0|0.1|2|252|0.825396825397|-
DOM	Peptidase_C14|1.6e-19|70.3|0.0|3|233|0.888|Caspase domain
DOM	DUF699|5.5e-05|22.5|0.0|554|648|0.32183908046|Putative ATPase (DUF699)
DOM	UvrD-helicase|0.0083|14.5|0.1|536|641|0.153846153846|UvrD/REP helicase
DOM	DUF2075|0.0042|15.8|0.0|550|676|0.15625|Uncharacterized conserved protein (DUF2075)
DOM	IstB_IS21|0.0048|16.0|0.0|546|597|0.191011235955|IstB-like ATP binding protein
DOM	ArgK|0.0036|15.8|0.1|527|592|0.153558052434|ArgK protein
AR1	Bac_PepC14[2-252,0.825396825397]|DUF699[554-648,0.32183908046]
AR2	Bac_PepC14|DUF699
CHD	CH-positive|C|H
>
QID	gi|220916651|ref|YP_002491955.1|
QDS	peptidase C14 caspase catalytic subunit p20 [Anaeromyxobacter dehalogenans 2CP-1].
QTX	Bacteria|Proteobacteria|Deltaproteobacteria|Myxococcales|Cystobacterineae|Myxococcaceae|Anaeromyxobacter
QLN	578
DOM	Bac_PepC14|6.2e-48|163.3|0.5|68|337|0.936507936508|-
DOM	Peptidase_C14|9.8e-16|57.9|0.0|78|320|0.96|Caspase domain
AR1	Bac_PepC14[68-337,0.936507936508]
AR2	Bac_PepC14
CHD	CH-positive|C|H
>
QID	gi|148240896|ref|YP_001220397.1|
QDS	hypothetical protein BBta_p0028 [Bradyrhizobium sp. BTAi1].
QTX	Bacteria|Proteobacteria|Alphaproteobacteria|Rhizobiales|Bradyrhizobiaceae|Bradyrhizobium
QLN	331
DOM	Bac_PepC14|1.6e-46|158.7|0.0|1|237|0.904761904762|-
DOM	Peptidase_C14|3.1e-19|69.4|0.1|2|219|0.824|Caspase domain
DOM	CHAT|0.00019|20.2|0.0|1|154|0.436170212766|CHAT domain
AR1	Bac_PepC14[1-237,0.904761904762]
AR2	Bac_PepC14
CHD	CH-positive|C|H
>
QID	gi|186683460|ref|YP_001866656.1|
QDS	hypothetical protein Npun_R3273 [Nostoc punctiforme PCC 73102].
QTX	Bacteria|Cyanobacteria|Nostocales|Nostocaceae|Nostoc
QLN	1073
DOM	FGE-sulfatase|1.4e-62|211.1|4.1|842|1066|0.984615384615|Formylglycine-generating sulfatase enzyme
DOM	Bac_PepC14|2.4e-47|161.3|0.0|1|254|0.884920634921|-
DOM	Peptidase_C14|1.1e-16|61.0|0.0|3|238|0.96|Caspase domain
AR1	Bac_PepC14[1-254,0.884920634921]|FGE-sulfatase[842-1066,0.984615384615]
AR2	Bac_PepC14|FGE-sulfatase
CHD	CH-positive|C|H
>
QID	gi|182435845|ref|YP_001823564.1|
QDS	hypothetical protein SGR_2052 [Streptomyces griseus subsp. griseus NBRC 13350].
QTX	Bacteria|Actinobacteria|Actinobacteridae|Actinomycetales|Streptomycineae|Streptomycetaceae|Streptomyces
QLN	683
DOM	Bac_PepC14|2.1e-06|27.2|0.0|34|239|0.559523809524|-
AR1	Bac_PepC14[34-239,0.559523809524]
AR2	Bac_PepC14
CHD	CH-positive|C|H
>
QID	gi|54295263|ref|YP_127678.1|
QDS	hypothetical protein lpl2346 [Legionella pneumophila str. Lens].
QTX	Bacteria|Proteobacteria|Gammaproteobacteria|Legionellales|Legionellaceae|Legionella
QLN	576
DOM	Bac_PepC14|8.6e-07|28.5|0.0|77|273|0.511904761905|-
DOM	iTMHo|10|0|0|13|35|100|-
AR1	iTMHo[13-35,100]|Bac_PepC14[77-273,0.511904761905]
AR2	iTMHo|Bac_PepC14
CHD	CH-positive|C|H
>
QID	gi|332661978|ref|YP_004451447.1|
QDS	sulfatase-modifying factor protein [Haliscomenobacter hydrossis DSM 1100].
QTX	Bacteria|Bacteroidetes|Sphingobacteriia|Sphingobacteriales|Saprospiraceae|Haliscomenobacter
QLN	619
DOM	FGE-sulfatase|8.3e-46|156.1|0.9|369|614|0.988461538462|Formylglycine-generating sulfatase enzyme
DOM	Bac_PepC14|2e-32|112.5|0.0|13|265|0.884920634921|-
DOM	Peptidase_C14|5.9e-16|58.6|0.0|23|241|0.544|Caspase domain
AR1	Bac_PepC14[13-265,0.884920634921]|FGE-sulfatase[369-614,0.988461538462]
AR2	Bac_PepC14|FGE-sulfatase
CHD	CH-positive|C|H
>
QID	gi|315506671|ref|YP_004085558.1|
QDS	peptidase c14 caspase catalytic subunit p20 [Micromonospora sp. L5].
QTX	Bacteria|Actinobacteria|Actinobacteridae|Actinomycetales|Micromonosporineae|Micromonosporaceae|Micromonospora
QLN	326
DOM	Bac_PepC14|7.8e-47|159.7|0.2|1|234|0.940476190476|-
DOM	Peptidase_C14|2.7e-16|59.7|0.0|2|221|0.824|Caspase domain
AR1	Bac_PepC14[1-234,0.940476190476]
AR2	Bac_PepC14
CHD	CH-positive|C|H
>
QID	gi|146337477|ref|YP_001202525.1|
QDS	hypothetical protein BRADO0322 [Bradyrhizobium sp. ORS 278].
QTX	Bacteria|Proteobacteria|Alphaproteobacteria|Rhizobiales|Bradyrhizobiaceae|Bradyrhizobium
QLN	484
DOM	Bac_PepC14|4e-31|108.2|0.1|22|270|0.964285714286|-
DOM	Peptidase_C14|3.4e-15|56.1|0.0|32|251|0.948|Caspase domain
DOM	iTMHo|10|0|0|7|29|100|-
AR1	Bac_PepC14[22-270,0.964285714286]
AR2	Bac_PepC14
CHD	CH-negative|F|Y
>
QID	gi|189425591|ref|YP_001952768.1|
QDS	peptidase C14 caspase catalytic subunit p20 [Geobacter lovleyi SZ].
QTX	Bacteria|Proteobacteria|Deltaproteobacteria|Desulfuromonadales|Geobacteraceae|Geobacter
QLN	941
DOM	Bac_PepC14|1.4e-41|142.5|0.1|681|938|0.912698412698|-
DOM	Peptidase_C14|1.9e-15|57.0|0.0|692|934|0.944|Caspase domain
DOM	iTMHo|10|0|0|7|29|100|-
AR1	iTMHo[7-29,100]|Bac_PepC14[681-938,0.912698412698]
AR2	iTMHo|Bac_PepC14
CHD	CH-positive|C|H
>
QID	gi|297620500|ref|YP_003708637.1|
QDS	hypothetical protein wcw_0256 [Waddlia chondrophila WSU 86-1044].
QTX	Bacteria|Chlamydiae|Chlamydiales|Waddliaceae|Waddlia
QLN	261
DOM	Bac_PepC14|1e-20|74.1|0.0|19|258|0.785714285714|-
DOM	Peptidase_C14|3.3e-11|43.0|0.0|42|258|0.864|Caspase domain
AR1	Bac_PepC14[19-258,0.785714285714]
AR2	Bac_PepC14
CHD	CH-positive|C|H
>
QID	gi|148654313|ref|YP_001274518.1|
QDS	peptidase C14, caspase catalytic subunit p20 [Roseiflexus sp. RS-1].
QTX	Bacteria|Chloroflexi|Chloroflexales|Chloroflexaceae|Roseiflexus
QLN	1731
DOM	Bac_PepC14|1.1e-36|126.5|0.4|1|281|0.829365079365|-
DOM	Peptidase_C14|2.8e-18|66.3|0.0|3|226|0.832|Caspase domain
DOM	NACHT|1.3e-05|24.5|0.0|315|481|0.952095808383|NACHT domain
AR1	Bac_PepC14[1-281,0.829365079365]|NACHT[315-481,0.952095808383]
AR2	Bac_PepC14|NACHT
CHD	CH-positive|C|H
>
QID	gi|257091824|ref|YP_003165465.1|
QDS	peptidase C14 caspase catalytic subunit p20 [Candidatus Accumulibacter phosphatis clade IIA str. UW-1].
QTX	Bacteria|Proteobacteria|Betaproteobacteria|Candidatus Accumulibacter
QLN	289
DOM	Bac_PepC14|3e-47|161.0|0.3|1|289|0.896825396825|-
DOM	Peptidase_C14|3.4e-41|141.3|0.0|4|284|0.972|Caspase domain
AR1	Bac_PepC14[1-289,0.896825396825]
AR2	Bac_PepC14
CHD	CH-positive|C|H
>
QID	gi|345012195|ref|YP_004814549.1|
QDS	peptidase C14 caspase catalytic subunit p20 [Streptomyces violaceusniger Tu 4113].
QTX	Bacteria|Actinobacteria|Actinobacteridae|Actinomycetales|Streptomycineae|Streptomycetaceae|Streptomyces
QLN	479
DOM	Bac_PepC14|1.7e-40|138.9|0.0|1|246|0.884920634921|-
DOM	Peptidase_C14|8.4e-15|54.8|0.0|7|282|0.584|Caspase domain
DOM	Peptidase_C13|0.0058|15.6|0.0|66|169|0.24609375|Peptidase C13 family
DOM	iTMHo|10|0|0|307|329|100|-
DOM	oTMHi|10|0|0|362|384|100|-
AR1	Bac_PepC14[1-246,0.884920634921]|iTMHo[307-329,100]|oTMHi[362-384,100]
AR2	Bac_PepC14|iTMHo|oTMHi
CHD	CH-positive|C|H
>
QID	gi|194336668|ref|YP_002018462.1|
QDS	peptidase C14 caspase catalytic subunit p20 [Pelodictyon phaeoclathratiforme BU-1].
QTX	Bacteria|Chlorobi|Chlorobia|Chlorobiales|Chlorobiaceae|Chlorobium/Pelodictyon group|Pelodictyon
QLN	276
DOM	Bac_PepC14|1.4e-47|162.1|0.0|1|274|0.896825396825|-
DOM	Peptidase_C14|2.1e-43|148.5|0.0|5|275|0.988|Caspase domain
AR1	Bac_PepC14[1-274,0.896825396825]
AR2	Bac_PepC14
CHD	CH-positive|C|H
>
QID	gi|86359716|ref|YP_471607.1|
QDS	putative peptidase protein (caspase-1 like protein) [Rhizobium etli CFN 42].
QTX	Bacteria|Proteobacteria|Alphaproteobacteria|Rhizobiales|Rhizobiaceae|Rhizobium/Agrobacterium group|Rhizobium
QLN	328
DOM	Bac_PepC14|5.7e-43|147.0|0.0|1|231|0.936507936508|-
DOM	Peptidase_C14|3.7e-16|59.3|0.0|2|220|0.584|Caspase domain
DOM	CHAT|5.5e-05|22.0|0.0|2|155|0.237588652482|CHAT domain
AR1	Bac_PepC14[1-231,0.936507936508]
AR2	Bac_PepC14
CHD	CH-positive|C|H
>
QID	gi|146341073|ref|YP_001206121.1|
QDS	hypothetical protein BRADO4144 [Bradyrhizobium sp. ORS 278].
QTX	Bacteria|Proteobacteria|Alphaproteobacteria|Rhizobiales|Bradyrhizobiaceae|Bradyrhizobium
QLN	766
DOM	Bac_PepC14|2.3e-29|102.4|0.3|28|273|0.980158730159|-
DOM	Peptidase_C14|8.7e-21|74.4|0.0|38|260|0.976|Caspase domain
AR1	Bac_PepC14[28-273,0.980158730159]
AR2	Bac_PepC14
CHD	CH-negative|A|Y
>
QID	gi|182435855|ref|YP_001823574.1|
QDS	hypothetical protein SGR_2062 [Streptomyces griseus subsp. griseus NBRC 13350].
QTX	Bacteria|Actinobacteria|Actinobacteridae|Actinomycetales|Streptomycineae|Streptomycetaceae|Streptomyces
QLN	701
DOM	Bac_PepC14|1.8e-06|27.4|0.1|12|236|0.424603174603|-
DOM	GSPII_E|0.0052|15.4|0.0|286|344|0.131205673759|Type II/IV secretion system protein
AR1	Bac_PepC14[12-236,0.424603174603]|GSPII_E[286-344,0.131205673759]
AR2	Bac_PepC14|GSPII_E
CHD	CH-positive|C|H
>
QID	gi|345003278|ref|YP_004806132.1|
QDS	hypothetical protein SACTE_5806 [Streptomyces sp. SirexAA-E].
QTX	Bacteria|Actinobacteria|Actinobacteridae|Actinomycetales|Streptomycineae|Streptomycetaceae|Streptomyces
QLN	371
DOM	Bac_PepC14|1.4e-17|63.8|0.0|1|274|0.77380952381|-
AR1	Bac_PepC14[1-274,0.77380952381]
AR2	Bac_PepC14
CHD	CH-positive|C|H
>
QID	gi|332670324|ref|YP_004453332.1|
QDS	peptidase C14 caspase catalytic subunit p20 [Cellulomonas fimi ATCC 484].
QTX	Bacteria|Actinobacteria|Actinobacteridae|Actinomycetales|Micrococcineae|Cellulomonadaceae|Cellulomonas
QLN	302
DOM	Bac_PepC14|1.4e-37|129.4|0.1|1|296|0.944444444444|-
DOM	Peptidase_C14|2.3e-30|105.8|0.0|5|283|0.78|Caspase domain
AR1	Bac_PepC14[1-296,0.944444444444]
AR2	Bac_PepC14
CHD	CH-positive|C|H
>
QID	gi|119357067|ref|YP_911711.1|
QDS	peptidase C14, caspase catalytic subunit p20 [Chlorobium phaeobacteroides DSM 266].
QTX	Bacteria|Chlorobi|Chlorobia|Chlorobiales|Chlorobiaceae|Chlorobium/Pelodictyon group|Chlorobium
QLN	270
DOM	Bac_PepC14|1.1e-41|142.8|0.0|1|270|0.876984126984|-
DOM	Peptidase_C14|1.5e-39|135.9|0.0|3|270|0.972|Caspase domain
AR1	Bac_PepC14[1-270,0.876984126984]
AR2	Bac_PepC14
CHD	CH-positive|C|H
>
QID	gi|86605377|ref|YP_474140.1|
QDS	ICE-like protease [Synechococcus sp. JA-3-3Ab].
QTX	Bacteria|Cyanobacteria|Chroococcales|Synechococcus
QLN	710
DOM	Bac_PepC14|1.3e-27|96.7|0.0|32|316|0.960317460317|-
DOM	Peptidase_C14|2.4e-13|50.1|0.0|41|270|0.824|Caspase domain
AR1	Bac_PepC14[32-316,0.960317460317]
AR2	Bac_PepC14
CHD	CH-negative|G|Y
>
QID	gi|159900703|ref|YP_001546950.1|
QDS	peptidase C14 caspase catalytic subunit p20 [Herpetosiphon aurantiacus DSM 785].
QTX	Bacteria|Chloroflexi|Herpetosiphonales|Herpetosiphonaceae|Herpetosiphon
QLN	265
DOM	Bac_PepC14|2.5e-38|131.8|0.0|1|263|0.873015873016|-
DOM	Peptidase_C14|4.5e-24|85.2|0.0|6|261|0.944|Caspase domain
DOM	CHAT|1.2e-05|24.2|0.0|2|178|0.450354609929|CHAT domain
AR1	Bac_PepC14[1-263,0.873015873016]
AR2	Bac_PepC14
CHD	CH-positive|C|H
>
QID	gi|27375481|ref|NP_767010.1|
QDS	hypothetical protein bll0370 [Bradyrhizobium japonicum USDA 110].
QTX	Bacteria|Proteobacteria|Alphaproteobacteria|Rhizobiales|Bradyrhizobiaceae|Bradyrhizobium
QLN	282
DOM	Bac_PepC14|3.8e-31|108.3|0.0|50|279|0.892857142857|-
DOM	Peptidase_C14|1.8e-26|93.1|0.0|58|277|0.984|Caspase domain
DOM	iTMHo|10|0|0|13|32|100|-
AR1	iTMHo[13-32,100]|Bac_PepC14[50-279,0.892857142857]
AR2	iTMHo|Bac_PepC14
CHD	CH-negative|S|Y
>
QID	gi|153936216|ref|YP_001388756.1|
QDS	hypothetical protein CLC_2926 [Clostridium botulinum A str. Hall].
QTX	Bacteria|Firmicutes|Clostridia|Clostridiales|Clostridiaceae|Clostridium
QLN	446
DOM	Bac_PepC14|4.6e-31|108.0|0.0|187|443|0.90873015873|-
DOM	Peptidase_C14|3.1e-18|66.1|0.3|198|436|0.876|Caspase domain
AR1	Bac_PepC14[187-443,0.90873015873]
AR2	Bac_PepC14
CHD	CH-positive|C|H
>
QID	gi|53714922|ref|YP_100914.1|
QDS	hypothetical protein BF3637 [Bacteroides fragilis YCH46].
QTX	Bacteria|Bacteroidetes|Bacteroidia|Bacteroidales|Bacteroidaceae|Bacteroides
QLN	920
DOM	Bac_PepC14|2.4e-37|128.6|0.0|662|914|0.84126984127|-
DOM	Peptidase_C14|6.1e-19|68.4|0.0|670|904|0.964|Caspase domain
DOM	CARDB|0.0013|18.5|0.0|397|496|0.653465346535|CARDB
AR1	CARDB[397-496,0.653465346535]|Bac_PepC14[662-914,0.84126984127]
AR2	CARDB|Bac_PepC14
CHD	CH-positive|C|H
>
QID	gi|220927089|ref|YP_002502391.1|
QDS	peptidase C14 caspase catalytic subunit p20 [Methylobacterium nodulans ORS 2060].
QTX	Bacteria|Proteobacteria|Alphaproteobacteria|Rhizobiales|Methylobacteriaceae|Methylobacterium
QLN	988
DOM	TPR_1|6.2e-07|28.4|0.1|26|59|0.941176470588|Tetratricopeptide repeat
DOM	TPR_1|4.4e-10|38.4|0.1|60|93|0.941176470588|Tetratricopeptide repeat
DOM	TPR_1|2.6e-11|42.3|0.9|94|127|0.970588235294|Tetratricopeptide repeat
DOM	TPR_1|1.7e-07|30.2|0.0|128|161|1.0|Tetratricopeptide repeat
DOM	TPR_1|5.5e-10|38.1|0.1|162|195|0.941176470588|Tetratricopeptide repeat
DOM	TPR_1|3.5e-08|32.4|0.1|196|229|0.970588235294|Tetratricopeptide repeat
DOM	TPR_1|5.3e-09|35.0|0.0|231|263|0.941176470588|Tetratricopeptide repeat
DOM	TPR_1|3.6e-08|32.4|0.3|265|297|0.941176470588|Tetratricopeptide repeat
DOM	TPR_1|2.6e-06|26.5|0.1|299|331|0.911764705882|Tetratricopeptide repeat
DOM	TPR_1|2.5e-08|32.9|0.1|332|365|0.970588235294|Tetratricopeptide repeat
DOM	TPR_1|8.5e-08|31.2|0.2|367|399|0.941176470588|Tetratricopeptide repeat
DOM	TPR_1|3.1e-08|32.5|0.1|400|433|1.0|Tetratricopeptide repeat
DOM	TPR_1|2.5e-09|36.0|0.3|434|467|0.970588235294|Tetratricopeptide repeat
DOM	TPR_1|5.9e-08|31.7|0.0|468|501|1.0|Tetratricopeptide repeat
DOM	TPR_1|1.7e-07|30.3|0.2|502|535|0.941176470588|Tetratricopeptide repeat
DOM	TPR_1|4.6e-09|35.2|0.4|536|569|1.0|Tetratricopeptide repeat
DOM	TPR_1|2.2e-09|36.2|0.1|570|603|0.941176470588|Tetratricopeptide repeat
DOM	TPR_1|4.6e-08|32.0|0.4|604|637|1.0|Tetratricopeptide repeat
DOM	TPR_1|4.7e-06|25.7|0.0|639|671|0.911764705882|Tetratricopeptide repeat
DOM	TPR_2|6e-05|22.3|0.2|26|59|0.941176470588|Tetratricopeptide repeat
DOM	TPR_2|1.6e-07|30.4|0.0|60|93|0.941176470588|Tetratricopeptide repeat
DOM	TPR_2|1.8e-08|33.3|0.5|94|127|0.970588235294|Tetratricopeptide repeat
DOM	TPR_2|4.4e-05|22.8|0.1|128|161|0.970588235294|Tetratricopeptide repeat
DOM	TPR_2|4.9e-07|28.9|0.1|162|195|0.970588235294|Tetratricopeptide repeat
DOM	TPR_2|4.9e-05|22.6|0.2|196|229|0.911764705882|Tetratricopeptide repeat
DOM	TPR_2|1.1e-05|24.7|0.0|231|263|0.941176470588|Tetratricopeptide repeat
DOM	TPR_2|1.4e-06|27.5|0.3|264|297|0.941176470588|Tetratricopeptide repeat
DOM	TPR_2|4.2e-05|22.8|0.2|298|331|0.911764705882|Tetratricopeptide repeat
DOM	TPR_2|5.6e-07|28.7|0.1|332|365|0.970588235294|Tetratricopeptide repeat
DOM	TPR_2|0.00029|20.2|0.1|367|399|0.941176470588|Tetratricopeptide repeat
DOM	TPR_2|2e-06|26.9|0.1|400|433|0.941176470588|Tetratricopeptide repeat
DOM	TPR_2|1.1e-07|30.9|0.3|434|467|0.970588235294|Tetratricopeptide repeat
DOM	TPR_2|3.7e-05|23.0|0.0|468|501|0.941176470588|Tetratricopeptide repeat
DOM	TPR_2|9.1e-05|21.8|0.1|502|535|0.970588235294|Tetratricopeptide repeat
DOM	TPR_2|2.8e-06|26.5|0.3|536|569|1.0|Tetratricopeptide repeat
DOM	TPR_2|1.5e-07|30.5|0.1|570|603|0.941176470588|Tetratricopeptide repeat
DOM	TPR_2|0.00067|19.1|0.5|604|637|0.970588235294|Tetratricopeptide repeat
DOM	TPR_2|2.7e-05|23.4|0.1|639|671|0.911764705882|Tetratricopeptide repeat
DOM	Bac_PepC14|3e-45|154.5|0.1|747|988|0.928571428571|-
DOM	Peptidase_C14|1.2e-28|100.2|0.0|756|985|0.968|Caspase domain
DOM	TPR_3|0.0062|16.0|0.0|159|195|0.972222222222|Tetratricopeptide repeat
AR1	TPR_1[26-59,0.941176470588]|TPR_1[60-93,0.941176470588]|TPR_1[94-127,0.970588235294]|TPR_1[128-161,1.0]|TPR_1[162-195,0.941176470588]|TPR_1[196-229,0.970588235294]|TPR_1[231-263,0.941176470588]|TPR_1[265-297,0.941176470588]|TPR_1[299-331,0.911764705882]|TPR_1[332-365,0.970588235294]|TPR_1[367-399,0.941176470588]|TPR_1[400-433,1.0]|TPR_1[434-467,0.970588235294]|TPR_1[468-501,1.0]|TPR_1[502-535,0.941176470588]|TPR_1[536-569,1.0]|TPR_1[570-603,0.941176470588]|TPR_1[604-637,1.0]|TPR_1[639-671,0.911764705882]|Bac_PepC14[747-988,0.928571428571]
AR2	TPR_1|TPR_1|TPR_1|TPR_1|TPR_1|TPR_1|TPR_1|TPR_1|TPR_1|TPR_1|TPR_1|TPR_1|TPR_1|TPR_1|TPR_1|TPR_1|TPR_1|TPR_1|TPR_1|Bac_PepC14
CHD	CH-positive|C|H
>
QID	gi|218247178|ref|YP_002372549.1|
QDS	peptidase C14 caspase catalytic subunit p20 [Cyanothece sp. PCC 8801].
QTX	Bacteria|Cyanobacteria|Chroococcales|Cyanothece
QLN	445
DOM	Bac_PepC14|1.2e-29|103.4|0.0|1|265|0.865079365079|-
DOM	Peptidase_C14|6.4e-09|35.6|0.0|3|259|0.82|Caspase domain
AR1	Bac_PepC14[1-265,0.865079365079]
AR2	Bac_PepC14
CHD	CH-negative|C|Y
>
QID	gi|89900023|ref|YP_522494.1|
QDS	peptidase C14, caspase catalytic subunit p20 [Rhodoferax ferrireducens T118].
QTX	Bacteria|Proteobacteria|Betaproteobacteria|Burkholderiales|Comamonadaceae|Albidiferax
QLN	302
DOM	Bac_PepC14|1.6e-43|148.8|0.1|4|302|0.952380952381|-
DOM	Peptidase_C14|2.4e-29|102.5|0.0|16|286|0.784|Caspase domain
DOM	DUF729|0.0087|15.1|0.0|117|205|0.229249011858|Protein of unknown function (DUF729)
AR1	Bac_PepC14[4-302,0.952380952381]
AR2	Bac_PepC14
CHD	CH-positive|C|H
>
QID	gi|116625491|ref|YP_827647.1|
QDS	signal peptide prediction [Candidatus Solibacter usitatus Ellin6076].
QTX	Bacteria|Acidobacteria|Solibacteres|Solibacterales|Solibacteraceae|Candidatus Solibacter
QLN	305
DOM	Bac_PepC14|7.9e-25|87.6|0.3|12|290|0.857142857143|-
DOM	Peptidase_C14|9.9e-08|31.7|0.0|30|290|0.416|Caspase domain
DOM	Peptidase_C13|3.3e-06|26.2|0.0|42|216|0.4140625|Peptidase C13 family
DOM	iTMHo|10|0|0|5|27|100|-
AR1	Bac_PepC14[12-290,0.857142857143]
AR2	Bac_PepC14
CHD	CH-positive|C|H
>
QID	gi|54298424|ref|YP_124793.1|
QDS	hypothetical protein lpp2488 [Legionella pneumophila str. Paris].
QTX	Bacteria|Proteobacteria|Gammaproteobacteria|Legionellales|Legionellaceae|Legionella
QLN	576
DOM	Bac_PepC14|6.2e-07|28.9|0.0|73|274|0.511904761905|-
DOM	iTMHo|10|0|0|13|35|100|-
AR1	iTMHo[13-35,100]|Bac_PepC14[73-274,0.511904761905]
AR2	iTMHo|Bac_PepC14
CHD	CH-positive|C|H
>
QID	gi|77761345|ref|YP_245384.2|
QDS	polysaccharide deacetylase [Xanthomonas campestris pv. campestris str. 8004].
QTX	Bacteria|Proteobacteria|Gammaproteobacteria|Xanthomonadales|Xanthomonadaceae|Xanthomonas
QLN	901
DOM	Bac_PepC14|2.3e-48|164.7|0.3|466|731|0.936507936508|-
DOM	Polysacc_deac_1|2.2e-24|85.1|0.0|252|387|0.975806451613|Polysaccharide deacetylase
DOM	TPR_2|0.00045|19.6|1.8|787|820|0.911764705882|Tetratricopeptide repeat
DOM	TPR_2|1e-05|24.8|0.4|821|854|0.970588235294|Tetratricopeptide repeat
DOM	TPR_2|2.8e-05|23.4|1.1|855|887|0.941176470588|Tetratricopeptide repeat
DOM	Peptidase_C14|4.1e-16|59.1|0.0|476|705|0.568|Caspase domain
DOM	TPR_1|0.0055|15.9|1.0|787|820|0.882352941176|Tetratricopeptide repeat
DOM	TPR_1|0.00014|21.0|0.2|821|854|0.941176470588|Tetratricopeptide repeat
DOM	TPR_1|0.00021|20.4|0.9|855|887|0.970588235294|Tetratricopeptide repeat
DOM	Peptidase_C13|0.0003|19.8|0.0|523|626|0.2265625|Peptidase C13 family
AR1	Polysacc_deac_1[252-387,0.975806451613]|Bac_PepC14[466-731,0.936507936508]|TPR_2[787-820,0.911764705882]|TPR_2[821-854,0.970588235294]|TPR_2[855-887,0.941176470588]
AR2	Polysacc_deac_1|Bac_PepC14|TPR_2|TPR_2|TPR_2
CHD	CH-positive|C|H
>
QID	gi|298491258|ref|YP_003721435.1|
QDS	peptidase C14 caspase catalytic subunit p20 ['Nostoc azollae' 0708].
QTX	Bacteria|Cyanobacteria|Nostocales|Nostocaceae|Trichormus
QLN	630
DOM	Bac_PepC14|3.2e-27|95.4|0.0|1|253|0.904761904762|-
DOM	Peptidase_C14|4.7e-16|58.9|0.0|4|220|0.836|Caspase domain
DOM	oTMHi|10|0|0|358|377|100|-
AR1	Bac_PepC14[1-253,0.904761904762]|oTMHi[358-377,100]
AR2	Bac_PepC14|oTMHi
CHD	CH-negative|N|Y
>
QID	gi|312114024|ref|YP_004011620.1|
QDS	peptidase C14 caspase catalytic subunit p20 [Rhodomicrobium vannielii ATCC 17100].
QTX	Bacteria|Proteobacteria|Alphaproteobacteria|Rhizobiales|Hyphomicrobiaceae|Rhodomicrobium
QLN	548
DOM	Bac_PepC14|9.1e-37|126.7|0.1|30|327|0.892857142857|-
DOM	Peptidase_C14|1.2e-22|80.6|0.0|40|273|0.812|Caspase domain
DOM	iTMHo|10|0|0|7|29|100|-
AR1	iTMHo[7-29,100]|Bac_PepC14[30-327,0.892857142857]
AR2	iTMHo|Bac_PepC14
CHD	CH-positive|C|H
>
QID	gi|338532213|ref|YP_004665547.1|
QDS	ICE-like protease [Myxococcus fulvus HW-1].
QTX	Bacteria|Proteobacteria|Deltaproteobacteria|Myxococcales|Cystobacterineae|Myxococcaceae|Myxococcus
QLN	508
DOM	Bac_PepC14|2.8e-30|105.4|0.1|15|263|0.880952380952|-
DOM	Peptidase_C14|1.4e-10|41.1|0.0|25|248|0.824|Caspase domain
AR1	Bac_PepC14[15-263,0.880952380952]
AR2	Bac_PepC14
CHD	CH-positive|C|H
>
QID	gi|218440494|ref|YP_002378823.1|
QDS	hypothetical protein PCC7424_3565 [Cyanothece sp. PCC 7424].
QTX	Bacteria|Cyanobacteria|Chroococcales|Cyanothece
QLN	925
DOM	FGE-sulfatase|3.1e-58|196.9|0.6|675|920|0.984615384615|Formylglycine-generating sulfatase enzyme
DOM	Bac_PepC14|7.6e-45|153.1|0.0|1|248|0.884920634921|-
DOM	Peptidase_C14|7.3e-20|71.4|0.0|4|231|0.956|Caspase domain
DOM	Peptidase_C13|0.0012|17.9|0.0|56|220|0.25390625|Peptidase C13 family
AR1	Bac_PepC14[1-248,0.884920634921]|FGE-sulfatase[675-920,0.984615384615]
AR2	Bac_PepC14|FGE-sulfatase
CHD	CH-positive|C|H
>
QID	gi|13471251|ref|NP_102820.1|
QDS	hypothetical protein mlr1170 [Mesorhizobium loti MAFF303099].
QTX	Bacteria|Proteobacteria|Alphaproteobacteria|Rhizobiales|Phyllobacteriaceae|Mesorhizobium
QLN	964
DOM	Bac_PepC14|1.1e-40|139.6|0.0|1|254|0.900793650794|-
DOM	Peptidase_C14|2e-28|99.5|0.0|1|243|0.984|Caspase domain
AR1	Bac_PepC14[1-254,0.900793650794]
AR2	Bac_PepC14
CHD	CH-positive|C|H
>
QID	gi|116625046|ref|YP_827202.1|
QDS	peptidase C14, caspase catalytic subunit p20 [Candidatus Solibacter usitatus Ellin6076].
QTX	Bacteria|Acidobacteria|Solibacteres|Solibacterales|Solibacteraceae|Candidatus Solibacter
QLN	688
DOM	Bac_PepC14|1.1e-47|162.4|0.0|39|299|0.956349206349|-
DOM	TPR_1|3.1e-06|26.2|0.6|423|456|0.882352941176|Tetratricopeptide repeat
DOM	TPR_1|0.0014|17.8|0.0|594|626|0.911764705882|Tetratricopeptide repeat
DOM	TPR_2|6.2e-06|25.4|0.8|423|456|0.941176470588|Tetratricopeptide repeat
DOM	Peptidase_C14|1.2e-11|44.5|0.0|49|288|0.972|Caspase domain
DOM	Apc3|0.00016|21.4|1.2|401|483|0.952380952381|Anaphase-promoting complex, cyclosome, subunit 3
DOM	PEGA|0.00076|18.9|0.1|305|381|0.859154929577|PEGA domain
AR1	Bac_PepC14[39-299,0.956349206349]|PEGA[305-381,0.859154929577]|TPR_1[423-456,0.882352941176]|TPR_1[594-626,0.911764705882]
AR2	Bac_PepC14|PEGA|TPR_1|TPR_1
CHD	CH-positive|C|H
>
QID	gi|116748003|ref|YP_844690.1|
QDS	peptidase C14, caspase catalytic subunit p20 [Syntrophobacter fumaroxidans MPOB].
QTX	Bacteria|Proteobacteria|Deltaproteobacteria|Syntrophobacterales|Syntrophobacteraceae|Syntrophobacter
QLN	554
DOM	FGE-sulfatase|2.2e-57|194.1|5.4|305|552|0.988461538462|Formylglycine-generating sulfatase enzyme
DOM	Bac_PepC14|3.4e-51|174.0|0.0|36|275|0.960317460317|-
DOM	Peptidase_C14|6.1e-30|104.4|0.0|45|263|1.0|Caspase domain
AR1	Bac_PepC14[36-275,0.960317460317]|FGE-sulfatase[305-552,0.988461538462]
AR2	Bac_PepC14|FGE-sulfatase
CHD	CH-positive|C|H
>
QID	gi|86751724|ref|YP_488220.1|
QDS	peptidase C14, caspase catalytic subunit p20 [Rhodopseudomonas palustris HaA2].
QTX	Bacteria|Proteobacteria|Alphaproteobacteria|Rhizobiales|Bradyrhizobiaceae|Rhodopseudomonas
QLN	291
DOM	Bac_PepC14|8.3e-33|113.7|0.0|50|289|0.924603174603|-
DOM	Peptidase_C14|1.6e-23|83.4|0.0|58|278|0.972|Caspase domain
DOM	iTMHo|10|0|0|12|34|100|-
AR1	iTMHo[12-34,100]|Bac_PepC14[50-289,0.924603174603]
AR2	iTMHo|Bac_PepC14
CHD	CH-negative|S|Y
>
QID	gi|73669086|ref|YP_305101.1|
QDS	hypothetical protein Mbar_A1574 [Methanosarcina barkeri str. Fusaro].
QTX	Archaea|Euryarchaeota|Methanomicrobia|Methanosarcinales|Methanosarcinaceae|Methanosarcina
QLN	587
DOM	FGE-sulfatase|4.7e-52|176.6|6.8|362|585|0.988461538462|Formylglycine-generating sulfatase enzyme
DOM	Bac_PepC14|2.4e-36|125.3|0.0|1|245|0.956349206349|-
DOM	Peptidase_C14|1.2e-15|57.6|0.0|5|259|0.836|Caspase domain
DOM	Peptidase_C13|2.2e-05|23.6|0.0|49|148|0.26953125|Peptidase C13 family
AR1	Bac_PepC14[1-245,0.956349206349]|FGE-sulfatase[362-585,0.988461538462]
AR2	Bac_PepC14|FGE-sulfatase
CHD	CH-positive|C|H
>
QID	gi|310821258|ref|YP_003953616.1|
QDS	ice-like protease (caspase) p20 domain protein [Stigmatella aurantiaca DW4/3-1].
QTX	Bacteria|Proteobacteria|Deltaproteobacteria|Myxococcales|Cystobacterineae|Cystobacteraceae|Stigmatella
QLN	714
DOM	Bac_PepC14|7.2e-31|107.4|0.3|32|276|0.857142857143|-
DOM	Peptidase_C14|1.2e-07|31.4|0.0|41|239|0.548|Caspase domain
AR1	Bac_PepC14[32-276,0.857142857143]
AR2	Bac_PepC14
CHD	CH-positive|C|H
>
QID	gi|316936146|ref|YP_004111128.1|
QDS	peptidase C14 caspase catalytic subunit p20 [Rhodopseudomonas palustris DX-1].
QTX	Bacteria|Proteobacteria|Alphaproteobacteria|Rhizobiales|Bradyrhizobiaceae|Rhodopseudomonas
QLN	474
DOM	Bac_PepC14|1.3e-33|116.3|0.0|20|261|0.952380952381|-
DOM	Peptidase_C14|8e-25|87.7|0.0|30|250|0.992|Caspase domain
DOM	TPR_1|1.9e-07|30.1|0.3|329|362|0.911764705882|Tetratricopeptide repeat
DOM	TPR_1|1.2e-05|24.4|0.0|363|396|1.0|Tetratricopeptide repeat
DOM	TPR_1|0.00046|19.4|0.0|398|430|0.794117647059|Tetratricopeptide repeat
DOM	TPR_2|1.7e-05|24.0|0.3|329|362|0.882352941176|Tetratricopeptide repeat
DOM	TPR_2|0.00018|20.9|0.0|397|430|0.941176470588|Tetratricopeptide repeat
AR1	Bac_PepC14[20-261,0.952380952381]|TPR_1[329-362,0.911764705882]|TPR_1[363-396,1.0]|TPR_2[397-430,0.941176470588]
AR2	Bac_PepC14|TPR_1|TPR_1|TPR_2
CHD	CH-negative|S|F
>
QID	gi|75675466|ref|YP_317887.1|
QDS	peptidase C14, caspase catalytic subunit p20 [Nitrobacter winogradskyi Nb-255].
QTX	Bacteria|Proteobacteria|Alphaproteobacteria|Rhizobiales|Bradyrhizobiaceae|Nitrobacter
QLN	485
DOM	Bac_PepC14|5.8e-45|153.5|0.0|19|266|0.936507936508|-
DOM	Peptidase_C14|6.6e-24|84.7|0.0|29|255|0.996|Caspase domain
AR1	Bac_PepC14[19-266,0.936507936508]
AR2	Bac_PepC14
CHD	CH-positive|C|H
>
QID	gi|328948319|ref|YP_004365656.1|
QDS	peptidase C14 caspase catalytic subunit p20 [Treponema succinifaciens DSM 2489].
QTX	Bacteria|Spirochaetes|Spirochaetales|Spirochaetaceae|Treponema
QLN	610
DOM	Bac_PepC14|2e-29|102.7|0.0|16|253|0.960317460317|-
DOM	Peptidase_C14|6.9e-16|58.4|0.0|26|240|0.968|Caspase domain
DOM	Sel1|1.5e-11|44.2|0.5|368|403|1.0|Sel1 repeat
AR1	Bac_PepC14[16-253,0.960317460317]|Sel1[368-403,1.0]
AR2	Bac_PepC14|Sel1
CHD	CH-positive|C|H
>
QID	gi|258514802|ref|YP_003191024.1|
QDS	putative transcriptional regulator [Desulfotomaculum acetoxidans DSM 771].
QTX	Bacteria|Firmicutes|Clostridia|Clostridiales|Peptococcaceae|Desulfotomaculum
QLN	1672
DOM	Bac_PepC14|2.7e-30|105.5|0.0|1403|1662|0.888888888889|-
DOM	Peptidase_C14|1.7e-10|40.7|0.2|1411|1649|0.856|Caspase domain
DOM	AAA_4|2.7e-08|33.7|0.0|1281|1393|0.72131147541|Divergent AAA domain
AR1	AAA_4[1281-1393,0.72131147541]|Bac_PepC14[1403-1662,0.888888888889]
AR2	AAA_4|Bac_PepC14
CHD	CH-positive|C|H
>
QID	gi|313674611|ref|YP_004052607.1|
QDS	peptidase c14 caspase catalytic subunit p20 [Marivirga tractuosa DSM 4126].
QTX	Bacteria|Bacteroidetes|Cytophagia|Cytophagales|Flammeovirgaceae|Marivirga
QLN	300
DOM	Bac_PepC14|3.1e-34|118.4|0.0|57|300|0.916666666667|-
DOM	Peptidase_C14|4.1e-19|69.0|0.0|68|252|0.564|Caspase domain
AR1	Bac_PepC14[57-300,0.916666666667]
AR2	Bac_PepC14
CHD	CH-positive|C|H
>
QID	gi|297562575|ref|YP_003681549.1|
QDS	peptidase C14 caspase catalytic subunit p20 [Nocardiopsis dassonvillei subsp. dassonvillei DSM 43111].
QTX	Bacteria|Actinobacteria|Actinobacteridae|Actinomycetales|Streptosporangineae|Nocardiopsaceae|Nocardiopsis
QLN	1740
DOM	WD40|0.00016|21.2|0.1|796|834|0.871794871795|WD domain, G-beta repeat
DOM	WD40|0.0039|16.7|0.0|886|923|0.820512820513|WD domain, G-beta repeat
DOM	WD40|1.7e-09|36.8|0.1|1205|1245|0.974358974359|WD domain, G-beta repeat
DOM	WD40|2.3e-05|23.8|0.0|1566|1602|0.846153846154|WD domain, G-beta repeat
DOM	Bac_PepC14|1.8e-29|102.8|0.3|1|251|0.84126984127|-
DOM	Nup160|0.0024|15.8|0.0|881|948|0.0638686131387|Nucleoporin Nup120/160
DOM	Nup160|0.0015|16.5|0.0|1570|1631|0.0638686131387|Nucleoporin Nup120/160
DOM	Peptidase_C14|1e-09|38.2|0.0|8|235|0.908|Caspase domain
DOM	NACHT|0.0089|15.3|0.0|311|469|0.802395209581|NACHT domain
AR1	Bac_PepC14[1-251,0.84126984127]|NACHT[311-469,0.802395209581]|WD40[796-834,0.871794871795]|Nup160[881-948,0.0638686131387]|WD40[1205-1245,0.974358974359]|WD40[1566-1602,0.846153846154]
AR2	Bac_PepC14|NACHT|WD40|Nup160|WD40|WD40
CHD	CH-positive|C|H
>
QID	gi|117926496|ref|YP_867113.1|
QDS	peptidase C14, caspase catalytic subunit p20 [Magnetococcus sp. MC-1].
QTX	Bacteria|Proteobacteria|Magnetococcus
QLN	531
DOM	Bac_PepC14|7.1e-35|120.5|0.0|273|527|0.884920634921|-
DOM	Peptidase_C14|3.5e-13|49.5|0.0|279|486|0.524|Caspase domain
DOM	Rapsyn_N|0.0041|16.6|0.0|74|126|0.3375|Rapsyn N-terminal myristoylation and linker region
AR1	Rapsyn_N[74-126,0.3375]|Bac_PepC14[273-527,0.884920634921]
AR2	Rapsyn_N|Bac_PepC14
CHD	CH-positive|C|H
>
QID	gi|27381665|ref|NP_773194.1|
QDS	hypothetical protein blr6554 [Bradyrhizobium japonicum USDA 110].
QTX	Bacteria|Proteobacteria|Alphaproteobacteria|Rhizobiales|Bradyrhizobiaceae|Bradyrhizobium
QLN	496
DOM	Bac_PepC14|8.9e-44|149.6|0.0|22|268|0.940476190476|-
DOM	Peptidase_C14|9.9e-27|93.9|0.0|32|257|1.0|Caspase domain
AR1	Bac_PepC14[22-268,0.940476190476]
AR2	Bac_PepC14
CHD	CH-positive|C|H
>
QID	gi|163848946|ref|YP_001636990.1|
QDS	NB-ARC domain-containing protein [Chloroflexus aurantiacus J-10-fl].
QTX	Bacteria|Chloroflexi|Chloroflexales|Chloroflexaceae|Chloroflexus
QLN	1634
DOM	TPR_2|0.001|18.5|0.1|741|773|0.823529411765|Tetratricopeptide repeat
DOM	TPR_2|0.001|18.5|0.1|783|815|0.823529411765|Tetratricopeptide repeat
DOM	TPR_2|0.00089|18.7|0.1|909|941|0.823529411765|Tetratricopeptide repeat
DOM	TPR_2|0.00089|18.7|0.1|951|983|0.823529411765|Tetratricopeptide repeat
DOM	TPR_2|0.00089|18.7|0.1|993|1025|0.823529411765|Tetratricopeptide repeat
DOM	TPR_2|0.00089|18.7|0.1|1035|1067|0.823529411765|Tetratricopeptide repeat
DOM	TPR_2|0.00089|18.7|0.1|1077|1109|0.823529411765|Tetratricopeptide repeat
DOM	TPR_2|0.00049|19.5|0.3|1329|1361|0.852941176471|Tetratricopeptide repeat
DOM	TPR_2|0.00049|19.5|0.3|1371|1403|0.852941176471|Tetratricopeptide repeat
DOM	TPR_2|0.001|18.5|0.1|1413|1445|0.823529411765|Tetratricopeptide repeat
DOM	TPR_2|0.00049|19.5|0.3|1455|1487|0.852941176471|Tetratricopeptide repeat
DOM	TPR_1|0.0091|15.3|0.1|1329|1360|0.823529411765|Tetratricopeptide repeat
DOM	TPR_1|0.0091|15.3|0.1|1371|1402|0.823529411765|Tetratricopeptide repeat
DOM	TPR_1|0.0091|15.3|0.1|1455|1486|0.823529411765|Tetratricopeptide repeat
DOM	Bac_PepC14|1.3e-31|109.8|0.2|1|270|0.849206349206|-
DOM	NB-ARC|4.1e-12|45.2|0.0|290|585|0.863157894737|NB-ARC domain
DOM	Peptidase_C14|1.1e-08|34.9|0.0|7|212|0.556|Caspase domain
DOM	oTMHi|10|0|0|1529|1546|100|-
DOM	iTMHo|10|0|0|1553|1575|100|-
DOM	oTMHi|10|0|0|1585|1607|100|-
AR1	Bac_PepC14[1-270,0.849206349206]|NB-ARC[290-585,0.863157894737]|TPR_2[741-773,0.823529411765]|TPR_2[783-815,0.823529411765]|TPR_2[909-941,0.823529411765]|TPR_2[951-983,0.823529411765]|TPR_2[993-1025,0.823529411765]|TPR_2[1035-1067,0.823529411765]|TPR_2[1077-1109,0.823529411765]|TPR_2[1329-1361,0.852941176471]|TPR_2[1371-1403,0.852941176471]|TPR_2[1413-1445,0.823529411765]|TPR_2[1455-1487,0.852941176471]|oTMHi[1529-1546,100]|iTMHo[1553-1575,100]|oTMHi[1585-1607,100]
AR2	Bac_PepC14|NB-ARC|TPR_2|TPR_2|TPR_2|TPR_2|TPR_2|TPR_2|TPR_2|TPR_2|TPR_2|TPR_2|TPR_2|oTMHi|iTMHo|oTMHi
CHD	CH-positive|C|H
>
QID	gi|51245064|ref|YP_064948.1|
QDS	paracaspase [Desulfotalea psychrophila LSv54].
QTX	Bacteria|Proteobacteria|Deltaproteobacteria|Desulfobacterales|Desulfobulbaceae|Desulfotalea
QLN	185
DOM	Bac_PepC14|2.4e-21|76.1|0.0|21|139|0.365079365079|-
DOM	Peptidase_C14|3.3e-13|49.6|0.0|29|130|0.372|Caspase domain
DOM	iTMHo|10|0|0|5|27|100|-
AR1	Bac_PepC14[21-139,0.365079365079]
AR2	Bac_PepC14
CHD	CH-negative|V|H
>
QID	gi|83309583|ref|YP_419847.1|
QDS	hypothetical protein amb0484 [Magnetospirillum magneticum AMB-1].
QTX	Bacteria|Proteobacteria|Alphaproteobacteria|Rhodospirillales|Rhodospirillaceae|Magnetospirillum
QLN	323
DOM	Bac_PepC14|6.5e-33|114.1|0.0|60|320|0.896825396825|-
DOM	Peptidase_C14|3.5e-11|43.0|0.0|70|283|0.824|Caspase domain
AR1	Bac_PepC14[60-320,0.896825396825]
AR2	Bac_PepC14
CHD	CH-positive|C|H
>
QID	gi|218781315|ref|YP_002432633.1|
QDS	peptidase C14 caspase catalytic subunit p20 [Desulfatibacillum alkenivorans AK-01].
QTX	Bacteria|Proteobacteria|Deltaproteobacteria|Desulfobacterales|Desulfobacteraceae|Desulfatibacillum
QLN	661
DOM	Bac_PepC14|4.2e-25|88.5|0.0|408|660|0.884920634921|-
DOM	Peptidase_C14|3.7e-09|36.4|0.0|416|657|0.5|Caspase domain
AR1	Bac_PepC14[408-660,0.884920634921]
AR2	Bac_PepC14
CHD	CH-negative|G|K
>
QID	gi|338209939|ref|YP_004653986.1|
QDS	hypothetical protein Runsl_0404 [Runella slithyformis DSM 19594].
QTX	Bacteria|Bacteroidetes|Cytophagia|Cytophagales|Cytophagaceae|Runella
QLN	274
DOM	Bac_PepC14|4.8e-09|35.8|0.0|24|267|0.68253968254|-
AR1	Bac_PepC14[24-267,0.68253968254]
AR2	Bac_PepC14
CHD	CH-negative|R|F
>
QID	gi|219670660|ref|YP_002461095.1|
QDS	peptidase C14 caspase catalytic subunit p20 [Desulfitobacterium hafniense DCB-2].
QTX	Bacteria|Firmicutes|Clostridia|Clostridiales|Peptococcaceae|Desulfitobacterium
QLN	322
DOM	Bac_PepC14|2.7e-45|154.6|0.0|1|233|0.944444444444|-
DOM	Peptidase_C14|2.2e-18|66.6|0.1|2|221|0.556|Caspase domain
DOM	Peptidase_C13|0.0096|14.9|0.0|56|220|0.265625|Peptidase C13 family
AR1	Bac_PepC14[1-233,0.944444444444]
AR2	Bac_PepC14
CHD	CH-positive|C|H
>
QID	gi|182677138|ref|YP_001831284.1|
QDS	peptidase C14 caspase catalytic subunit p20 [Beijerinckia indica subsp. indica ATCC 9039].
QTX	Bacteria|Proteobacteria|Alphaproteobacteria|Rhizobiales|Beijerinckiaceae|Beijerinckia
QLN	915
DOM	Bac_PepC14|1e-32|113.4|0.1|20|264|0.964285714286|-
DOM	Peptidase_C14|4.4e-19|68.9|0.0|30|251|0.98|Caspase domain
AR1	Bac_PepC14[20-264,0.964285714286]
AR2	Bac_PepC14
CHD	CH-negative|A|R
>
QID	gi|148255874|ref|YP_001240459.1|
QDS	caspase-like domain-containing protein [Bradyrhizobium sp. BTAi1].
QTX	Bacteria|Proteobacteria|Alphaproteobacteria|Rhizobiales|Bradyrhizobiaceae|Bradyrhizobium
QLN	798
DOM	Bac_PepC14|1.2e-28|100.1|0.2|24|269|0.980158730159|-
DOM	Peptidase_C14|6.5e-22|78.1|0.0|34|256|0.996|Caspase domain
DOM	iTMHo|10|0|0|7|26|100|-
AR1	iTMHo[7-26,100]|Bac_PepC14[24-269,0.980158730159]
AR2	iTMHo|Bac_PepC14
CHD	CH-negative|A|Y
>
QID	gi|344209481|ref|YP_004794622.1|
QDS	polysaccharide deacetylase [Stenotrophomonas maltophilia JV3].
QTX	Bacteria|Proteobacteria|Gammaproteobacteria|Xanthomonadales|Xanthomonadaceae|Stenotrophomonas|Stenotrophomonas maltophilia group
QLN	890
DOM	Bac_PepC14|2.2e-47|161.5|0.3|461|724|0.940476190476|-
DOM	Polysacc_deac_1|4.3e-25|87.4|0.0|246|381|0.975806451613|Polysaccharide deacetylase
DOM	TPR_2|0.00037|19.9|1.5|776|809|0.852941176471|Tetratricopeptide repeat
DOM	TPR_2|5.8e-06|25.5|0.4|810|843|0.970588235294|Tetratricopeptide repeat
DOM	TPR_2|6.6e-05|22.2|0.5|844|876|0.941176470588|Tetratricopeptide repeat
DOM	Peptidase_C14|5.9e-16|58.6|0.0|471|695|0.808|Caspase domain
DOM	TPR_1|0.004|16.4|0.9|776|809|0.882352941176|Tetratricopeptide repeat
DOM	TPR_1|0.00011|21.3|0.2|810|843|0.970588235294|Tetratricopeptide repeat
DOM	TPR_1|0.00026|20.1|0.6|844|876|0.970588235294|Tetratricopeptide repeat
DOM	Peptidase_C13|0.0001|21.4|0.0|492|632|0.23046875|Peptidase C13 family
AR1	Polysacc_deac_1[246-381,0.975806451613]|Bac_PepC14[461-724,0.940476190476]|TPR_2[776-809,0.852941176471]|TPR_2[810-843,0.970588235294]|TPR_2[844-876,0.941176470588]
AR2	Polysacc_deac_1|Bac_PepC14|TPR_2|TPR_2|TPR_2
CHD	CH-positive|C|H
>
QID	gi|302387115|ref|YP_003822937.1|
QDS	peptidase C14 caspase catalytic subunit p20 [Clostridium saccharolyticum WM1].
QTX	Bacteria|Firmicutes|Clostridia|Clostridiales|Clostridiaceae|Clostridium
QLN	322
DOM	Bac_PepC14|1.1e-45|155.8|0.0|1|228|0.90873015873|-
DOM	Peptidase_C14|2.3e-16|60.0|1.0|2|212|0.824|Caspase domain
AR1	Bac_PepC14[1-228,0.90873015873]
AR2	Bac_PepC14
CHD	CH-positive|C|H
>
QID	gi|332667415|ref|YP_004450203.1|
QDS	peptidase C14 caspase catalytic subunit p20 [Haliscomenobacter hydrossis DSM 1100].
QTX	Bacteria|Bacteroidetes|Sphingobacteriia|Sphingobacteriales|Saprospiraceae|Haliscomenobacter
QLN	1116
DOM	Bac_PepC14|1.3e-40|139.2|0.0|1|293|0.892857142857|-
DOM	Peptidase_C14|9.1e-25|87.5|0.0|5|274|0.948|Caspase domain
DOM	DUF676|3.7e-05|22.8|0.4|847|955|0.440366972477|Putative serine esterase (DUF676)
DOM	PGAP1|0.0015|17.8|0.0|850|971|0.311111111111|PGAP1-like protein
DOM	Abhydrolase_6|0.002|17.7|0.0|853|1068|0.539473684211|Alpha/beta hydrolase family
DOM	DUF900|0.0046|16.0|0.0|842|965|0.24358974359|Alpha/beta hydrolase of unknown function (DUF900)
DOM	LACT|0.0055|15.5|0.0|864|970|0.187817258883|Lecithin:cholesterol acyltransferase
DOM	oTMHi|10|0|0|974|996|100|-
AR1	Bac_PepC14[1-293,0.892857142857]|DUF676[847-955,0.440366972477]
AR2	Bac_PepC14|DUF676
CHD	CH-positive|C|H
>
QID	gi|253701001|ref|YP_003022190.1|
QDS	peptidase C14 caspase catalytic subunit p20 [Geobacter sp. M21].
QTX	Bacteria|Proteobacteria|Deltaproteobacteria|Desulfuromonadales|Geobacteraceae|Geobacter
QLN	590
DOM	Bac_PepC14|2.2e-42|145.1|0.0|32|291|0.93253968254|-
DOM	Peptidase_C14|4.8e-19|68.7|0.0|42|387|0.548|Caspase domain
DOM	DUF1566|6e-10|38.9|0.0|469|521|0.967741935484|Protein of unknown function (DUF1566)
AR1	Bac_PepC14[32-291,0.93253968254]|DUF1566[469-521,0.967741935484]
AR2	Bac_PepC14|DUF1566
CHD	CH-positive|C|H
>
QID	gi|270308567|ref|YP_003330625.1|
QDS	hypothetical protein DhcVS_1185 [Dehalococcoides sp. VS].
QTX	Bacteria|Chloroflexi|Dehalococcoidetes|Dehalococcoides
QLN	509
DOM	Bac_PepC14|6e-37|127.3|0.0|25|253|0.892857142857|-
DOM	Peptidase_C14|4.4e-11|42.7|0.0|35|168|0.536|Caspase domain
DOM	Peptidase_C13|3.6e-06|26.1|0.0|73|235|0.51171875|Peptidase C13 family
DOM	iTMHo|10|0|0|7|29|100|-
DOM	oTMHi|10|0|0|477|499|100|-
AR1	iTMHo[7-29,100]|Bac_PepC14[25-253,0.892857142857]|oTMHi[477-499,100]
AR2	iTMHo|Bac_PepC14|oTMHi
CHD	CH-positive|C|H
>
QID	gi|170749432|ref|YP_001755692.1|
QDS	peptidase C14 caspase catalytic subunit p20 [Methylobacterium radiotolerans JCM 2831].
QTX	Bacteria|Proteobacteria|Alphaproteobacteria|Rhizobiales|Methylobacteriaceae|Methylobacterium
QLN	697
DOM	Bac_PepC14|1.2e-29|103.3|0.0|37|314|0.892857142857|-
DOM	Sel1|5.9e-05|23.3|0.7|493|528|0.974358974359|Sel1 repeat
DOM	Sel1|0.00012|22.3|0.1|529|564|0.948717948718|Sel1 repeat
DOM	Peptidase_C14|9.2e-11|41.6|0.0|47|216|0.532|Caspase domain
AR1	Bac_PepC14[37-314,0.892857142857]|Sel1[493-528,0.974358974359]|Sel1[529-564,0.948717948718]
AR2	Bac_PepC14|Sel1|Sel1
CHD	CH-positive|C|H
>
QID	gi|332667249|ref|YP_004450037.1|
QDS	sulfatase-modifying factor protein [Haliscomenobacter hydrossis DSM 1100].
QTX	Bacteria|Bacteroidetes|Sphingobacteriia|Sphingobacteriales|Saprospiraceae|Haliscomenobacter
QLN	632
DOM	FGE-sulfatase|2.9e-59|200.2|4.0|373|628|0.992307692308|Formylglycine-generating sulfatase enzyme
DOM	Bac_PepC14|2.9e-31|108.7|0.0|14|267|0.90873015873|-
DOM	Peptidase_C14|2.4e-12|46.8|0.0|24|315|0.548|Caspase domain
AR1	Bac_PepC14[14-267,0.90873015873]|FGE-sulfatase[373-628,0.992307692308]
AR2	Bac_PepC14|FGE-sulfatase
CHD	CH-positive|C|H
>
QID	gi|166364479|ref|YP_001656752.1|
QDS	peptidase C14, caspase catalytic subunit P20 [Microcystis aeruginosa NIES-843].
QTX	Bacteria|Cyanobacteria|Chroococcales|Microcystis
QLN	690
DOM	Bac_PepC14|7.3e-33|113.9|0.0|30|301|0.920634920635|-
DOM	Peptidase_C14|1.2e-16|60.9|0.0|40|288|0.976|Caspase domain
AR1	Bac_PepC14[30-301,0.920634920635]
AR2	Bac_PepC14
CHD	CH-negative|S|Y
>
QID	gi|332666614|ref|YP_004449402.1|
QDS	peptidase C14 caspase catalytic subunit p20 [Haliscomenobacter hydrossis DSM 1100].
QTX	Bacteria|Bacteroidetes|Sphingobacteriia|Sphingobacteriales|Saprospiraceae|Haliscomenobacter
QLN	615
DOM	Bac_PepC14|1.1e-42|146.1|0.0|1|291|0.93253968254|-
DOM	Peptidase_C14|1.8e-28|99.6|0.0|5|279|0.968|Caspase domain
AR1	Bac_PepC14[1-291,0.93253968254]
AR2	Bac_PepC14
CHD	CH-positive|C|H
>
QID	gi|337266269|ref|YP_004610324.1|
QDS	WD40 repeat-containing protein [Mesorhizobium opportunistum WSM2075].
QTX	Bacteria|Proteobacteria|Alphaproteobacteria|Rhizobiales|Phyllobacteriaceae|Mesorhizobium
QLN	1008
DOM	WD40|1.6e-09|37.0|0.1|41|75|0.820512820513|WD domain, G-beta repeat
DOM	WD40|7.5e-05|22.2|0.0|136|174|0.948717948718|WD domain, G-beta repeat
DOM	WD40|0.00023|20.6|0.0|237|265|0.666666666667|WD domain, G-beta repeat
DOM	WD40|4.5e-07|29.2|0.0|508|545|0.897435897436|WD domain, G-beta repeat
DOM	Bac_PepC14|1e-31|110.1|0.0|736|1006|0.896825396825|-
DOM	Peptidase_C14|4.3e-05|23.0|0.0|764|997|0.672|Caspase domain
AR1	WD40[41-75,0.820512820513]|WD40[136-174,0.948717948718]|WD40[237-265,0.666666666667]|WD40[508-545,0.897435897436]|Bac_PepC14[736-1006,0.896825396825]
AR2	WD40|WD40|WD40|WD40|Bac_PepC14
CHD	CH-positive|C|H
>
QID	gi|337265065|ref|YP_004609120.1|
QDS	peptidase C14 caspase catalytic subunit p20 [Mesorhizobium opportunistum WSM2075].
QTX	Bacteria|Proteobacteria|Alphaproteobacteria|Rhizobiales|Phyllobacteriaceae|Mesorhizobium
QLN	557
DOM	Bac_PepC14|3e-38|131.5|0.0|1|250|0.920634920635|-
DOM	Peptidase_C14|4.6e-18|65.5|0.0|5|243|0.912|Caspase domain
DOM	iTMHo|10|0|0|246|268|100|-
DOM	oTMHi|10|0|0|278|300|100|-
DOM	iTMHo|10|0|0|333|355|100|-
DOM	oTMHi|10|0|0|365|387|100|-
DOM	iTMHo|10|0|0|408|430|100|-
DOM	oTMHi|10|0|0|440|462|100|-
DOM	iTMHo|10|0|0|482|504|100|-
DOM	oTMHi|10|0|0|524|546|100|-
AR1	Bac_PepC14[1-250,0.920634920635]|iTMHo[246-268,100]|oTMHi[278-300,100]|iTMHo[333-355,100]|oTMHi[365-387,100]|iTMHo[408-430,100]|oTMHi[440-462,100]|iTMHo[482-504,100]|oTMHi[524-546,100]
AR2	Bac_PepC14|iTMHo|oTMHi|iTMHo|oTMHi|iTMHo|oTMHi|iTMHo|oTMHi
CHD	CH-positive|C|H
>
QID	gi|32473185|ref|NP_866179.1|
QDS	signal peptide [Rhodopirellula baltica SH 1].
QTX	Bacteria|Planctomycetes|Planctomycetacia|Planctomycetales|Planctomycetaceae|Rhodopirellula
QLN	500
DOM	Bac_PepC14|1.3e-09|37.7|0.0|93|303|0.503968253968|-
DOM	Peptidase_C14|2e-05|24.1|0.0|100|390|0.428|Caspase domain
AR1	Bac_PepC14[93-303,0.503968253968]
AR2	Bac_PepC14
CHD	CH-positive|C|H
>
QID	gi|153003745|ref|YP_001378070.1|
QDS	peptidase C14 caspase catalytic subunit p20 [Anaeromyxobacter sp. Fw109-5].
QTX	Bacteria|Proteobacteria|Deltaproteobacteria|Myxococcales|Cystobacterineae|Myxococcaceae|Anaeromyxobacter
QLN	708
DOM	Bac_PepC14|3.1e-32|111.9|0.2|30|274|0.853174603175|-
DOM	Peptidase_C14|1e-07|31.6|0.0|40|235|0.82|Caspase domain
AR1	Bac_PepC14[30-274,0.853174603175]
AR2	Bac_PepC14
CHD	CH-positive|C|H
>
QID	gi|328948318|ref|YP_004365655.1|
QDS	peptidase C14 caspase catalytic subunit p20 [Treponema succinifaciens DSM 2489].
QTX	Bacteria|Spirochaetes|Spirochaetales|Spirochaetaceae|Treponema
QLN	545
DOM	Bac_PepC14|5.6e-45|153.6|0.0|287|542|0.896825396825|-
DOM	Peptidase_C14|1.9e-13|50.4|0.0|297|535|0.824|Caspase domain
DOM	Peptidase_C13|0.0037|16.3|0.2|300|444|0.26953125|Peptidase C13 family
AR1	Bac_PepC14[287-542,0.896825396825]
AR2	Bac_PepC14
CHD	CH-positive|C|H
>
QID	gi|325110285|ref|YP_004271353.1|
QDS	peptidase C14 caspase catalytic subunit p20 [Planctomyces brasiliensis DSM 5305].
QTX	Bacteria|Planctomycetes|Planctomycetacia|Planctomycetales|Planctomycetaceae|Planctomyces
QLN	377
DOM	Bac_PepC14|3.9e-18|65.7|0.0|28|273|0.742063492063|-
DOM	Peptidase_C14|5.4e-12|45.6|0.1|35|277|0.86|Caspase domain
DOM	Peptidase_C13|0.0032|16.5|0.0|37|251|0.57421875|Peptidase C13 family
AR1	Bac_PepC14[28-273,0.742063492063]
AR2	Bac_PepC14
CHD	CH-positive|C|H
>
QID	gi|86750863|ref|YP_487359.1|
QDS	peptidase C14, caspase catalytic subunit p20 [Rhodopseudomonas palustris HaA2].
QTX	Bacteria|Proteobacteria|Alphaproteobacteria|Rhizobiales|Bradyrhizobiaceae|Rhodopseudomonas
QLN	478
DOM	Bac_PepC14|7e-47|159.8|0.0|17|265|0.956349206349|-
DOM	Peptidase_C14|1.3e-26|93.5|0.0|27|253|0.988|Caspase domain
AR1	Bac_PepC14[17-265,0.956349206349]
AR2	Bac_PepC14
CHD	CH-positive|C|H
>
QID	gi|338212230|ref|YP_004656285.1|
QDS	hypothetical protein Runsl_2756 [Runella slithyformis DSM 19594].
QTX	Bacteria|Bacteroidetes|Cytophagia|Cytophagales|Cytophagaceae|Runella
QLN	365
DOM	Bac_PepC14|2.1e-19|69.8|0.1|23|259|0.805555555556|-
DOM	Peptidase_C14|2.1e-08|33.9|0.0|55|325|0.456|Caspase domain
AR1	Bac_PepC14[23-259,0.805555555556]
AR2	Bac_PepC14
CHD	CH-positive|C|H
>
QID	gi|326800948|ref|YP_004318767.1|
QDS	peptidase C14 caspase catalytic subunit p20 [Sphingobacterium sp. 21].
QTX	Bacteria|Bacteroidetes|Sphingobacteriia|Sphingobacteriales|Sphingobacteriaceae|Sphingobacterium
QLN	325
DOM	Bac_PepC14|3.8e-46|157.4|0.0|1|232|0.940476190476|-
DOM	Peptidase_C14|6.3e-16|58.5|0.7|3|220|0.824|Caspase domain
AR1	Bac_PepC14[1-232,0.940476190476]
AR2	Bac_PepC14
CHD	CH-positive|C|H
>
QID	gi|116251929|ref|YP_767767.1|
QDS	peptidase [Rhizobium leguminosarum bv. viciae 3841].
QTX	Bacteria|Proteobacteria|Alphaproteobacteria|Rhizobiales|Rhizobiaceae|Rhizobium/Agrobacterium group|Rhizobium
QLN	610
DOM	Bac_PepC14|3.9e-48|163.9|0.0|286|607|0.888888888889|-
DOM	Peptidase_C14|1.1e-38|133.1|0.0|296|599|0.952|Caspase domain
AR1	Bac_PepC14[286-607,0.888888888889]
AR2	Bac_PepC14
CHD	CH-positive|C|H
>
QID	gi|86360401|ref|YP_472289.1|
QDS	hypothetical protein RHE_PE00124 [Rhizobium etli CFN 42].
QTX	Bacteria|Proteobacteria|Alphaproteobacteria|Rhizobiales|Rhizobiaceae|Rhizobium/Agrobacterium group|Rhizobium
QLN	862
DOM	Bac_PepC14|2.3e-42|145.0|0.0|32|280|0.960317460317|-
DOM	Peptidase_C14|7.3e-28|97.6|0.0|41|268|1.0|Caspase domain
DOM	Sel1|8.5e-05|22.8|1.2|614|649|1.0|Sel1 repeat
DOM	Sel1|1.4e-07|31.6|0.1|686|721|0.923076923077|Sel1 repeat
DOM	Sel1|5.7e-05|23.3|0.1|722|757|0.974358974359|Sel1 repeat
DOM	iTMHo|10|0|0|13|35|100|-
AR1	iTMHo[13-35,100]|Bac_PepC14[32-280,0.960317460317]|Sel1[614-649,1.0]|Sel1[686-721,0.923076923077]|Sel1[722-757,0.974358974359]
AR2	iTMHo|Bac_PepC14|Sel1|Sel1|Sel1
CHD	CH-positive|C|H
>
QID	gi|27380807|ref|NP_772336.1|
QDS	hypothetical protein bll5696 [Bradyrhizobium japonicum USDA 110].
QTX	Bacteria|Proteobacteria|Alphaproteobacteria|Rhizobiales|Bradyrhizobiaceae|Bradyrhizobium
QLN	638
DOM	Bac_PepC14|8.5e-46|156.3|0.0|41|295|0.916666666667|-
DOM	Peptidase_C14|2.5e-26|92.6|0.0|51|278|0.968|Caspase domain
AR1	Bac_PepC14[41-295,0.916666666667]
AR2	Bac_PepC14
CHD	CH-positive|C|H
>
QID	gi|113475509|ref|YP_721570.1|
QDS	peptidase C14, caspase catalytic subunit p20 [Trichodesmium erythraeum IMS101].
QTX	Bacteria|Cyanobacteria|Oscillatoriales|Trichodesmium
QLN	1343
DOM	HEAT_PBS|2.7e-05|23.9|0.0|525|551|1.0|PBS lyase HEAT-like repeat
DOM	HEAT_PBS|0.00012|21.9|0.1|587|613|1.0|PBS lyase HEAT-like repeat
DOM	HEAT_PBS|1.9e-06|27.5|0.1|649|675|1.0|PBS lyase HEAT-like repeat
DOM	HEAT_PBS|0.002|18.1|0.0|680|706|1.0|PBS lyase HEAT-like repeat
DOM	HEAT_PBS|8.4e-05|22.4|0.0|711|737|1.0|PBS lyase HEAT-like repeat
DOM	HEAT_PBS|0.0034|17.4|0.0|742|768|0.888888888889|PBS lyase HEAT-like repeat
DOM	HEAT_PBS|2e-05|24.3|0.0|773|799|1.0|PBS lyase HEAT-like repeat
DOM	HEAT_PBS|0.00011|22.0|0.0|804|830|0.962962962963|PBS lyase HEAT-like repeat
DOM	HEAT_PBS|2e-05|24.3|0.0|835|861|1.0|PBS lyase HEAT-like repeat
DOM	HEAT_PBS|2e-05|24.3|0.0|866|892|1.0|PBS lyase HEAT-like repeat
DOM	HEAT_PBS|1e-05|25.2|0.0|897|923|1.0|PBS lyase HEAT-like repeat
DOM	HEAT_PBS|0.00032|20.6|0.0|928|954|1.0|PBS lyase HEAT-like repeat
DOM	HEAT|0.0025|17.4|0.0|510|539|0.806451612903|HEAT repeat
DOM	HEAT|0.0013|18.3|0.0|572|600|0.774193548387|HEAT repeat
DOM	HEAT|0.00013|21.4|0.0|634|663|0.838709677419|HEAT repeat
DOM	HEAT|0.0011|18.5|0.0|758|787|0.806451612903|HEAT repeat
DOM	HEAT|4.6e-05|22.8|0.0|789|818|0.838709677419|HEAT repeat
DOM	HEAT|0.0018|17.9|0.0|820|849|0.870967741935|HEAT repeat
DOM	HEAT|5.3e-05|22.6|0.0|851|880|0.838709677419|HEAT repeat
DOM	HEAT|7.2e-05|22.2|0.0|882|911|0.838709677419|HEAT repeat
DOM	HEAT|0.0071|16.0|0.0|944|973|0.838709677419|HEAT repeat
DOM	Bac_PepC14|2e-46|158.3|0.0|1016|1296|0.916666666667|-
DOM	Arm|0.00031|20.1|0.0|783|817|0.707317073171|Armadillo/beta-catenin-like repeat
DOM	Arm|0.0004|19.8|0.0|877|910|0.707317073171|Armadillo/beta-catenin-like repeat
DOM	Adaptin_N|0.0002|19.5|0.0|609|706|0.180970149254|Adaptin N terminal region
DOM	Adaptin_N|0.0033|15.5|0.0|817|939|0.207089552239|Adaptin N terminal region
DOM	Peptidase_C14|1.6e-17|63.8|0.0|1025|1283|0.968|Caspase domain
DOM	NACHT|1.6e-08|34.0|0.0|81|231|0.976047904192|NACHT domain
DOM	NB-ARC|2.3e-05|23.1|0.0|64|248|0.526315789474|NB-ARC domain
DOM	FtsK_SpoIIIE|0.0011|18.2|0.0|26|108|0.151219512195|FtsK/SpoIIIE family
DOM	DUF815|0.0015|17.2|0.0|47|147|0.328|Protein of unknown function (DUF815)
DOM	AAA_10|0.0059|15.6|0.0|80|184|0.137254901961|AAA-like domain
AR1	NACHT[81-231,0.976047904192]|HEAT_PBS[525-551,1.0]|HEAT_PBS[587-613,1.0]|HEAT_PBS[649-675,1.0]|HEAT_PBS[711-737,1.0]|HEAT_PBS[773-799,1.0]|HEAT_PBS[835-861,1.0]|HEAT_PBS[866-892,1.0]|HEAT_PBS[897-923,1.0]|HEAT_PBS[928-954,1.0]|Bac_PepC14[1016-1296,0.916666666667]
AR2	NACHT|HEAT_PBS|HEAT_PBS|HEAT_PBS|HEAT_PBS|HEAT_PBS|HEAT_PBS|HEAT_PBS|HEAT_PBS|HEAT_PBS|Bac_PepC14
CHD	CH-positive|C|H
>
QID	gi|217978516|ref|YP_002362663.1|
QDS	peptidase C14 caspase catalytic subunit p20 [Methylocella silvestris BL2].
QTX	Bacteria|Proteobacteria|Alphaproteobacteria|Rhizobiales|Beijerinckiaceae|Methylocella
QLN	561
DOM	Bac_PepC14|6e-36|124.0|0.0|28|323|0.896825396825|-
DOM	Peptidase_C14|3.3e-20|72.5|0.0|39|305|0.904|Caspase domain
DOM	efhand|0.0036|16.2|0.0|263|284|0.655172413793|EF hand
AR1	Bac_PepC14[28-323,0.896825396825]
AR2	Bac_PepC14
CHD	CH-positive|C|H
>
QID	gi|108758148|ref|YP_635561.1|
QDS	hypothetical protein MXAN_7456 [Myxococcus xanthus DK 1622].
QTX	Bacteria|Proteobacteria|Deltaproteobacteria|Myxococcales|Cystobacterineae|Myxococcaceae|Myxococcus
QLN	515
DOM	Bac_PepC14|9.5e-21|74.2|0.0|21|294|0.916666666667|-
DOM	oTMHi|10|0|0|420|439|100|-
DOM	iTMHo|10|0|0|470|492|100|-
AR1	Bac_PepC14[21-294,0.916666666667]|oTMHi[420-439,100]|iTMHo[470-492,100]
AR2	Bac_PepC14|oTMHi|iTMHo
CHD	CH-positive|C|H
>
QID	gi|288957386|ref|YP_003447727.1|
QDS	hypothetical protein AZL_005450 [Azospirillum sp. B510].
QTX	Bacteria|Proteobacteria|Alphaproteobacteria|Rhodospirillales|Rhodospirillaceae|Azospirillum
QLN	561
DOM	Bac_PepC14|1.4e-19|70.3|0.0|46|287|0.936507936508|-
DOM	MORN|9e-08|31.1|0.4|503|525|1.0|MORN repeat
DOM	MORN|0.0021|17.4|1.0|526|548|0.913043478261|MORN repeat
DOM	iTMHo|10|0|0|27|49|100|-
AR1	iTMHo[27-49,100]|Bac_PepC14[46-287,0.936507936508]|MORN[503-525,1.0]|MORN[526-548,0.913043478261]
AR2	iTMHo|Bac_PepC14|MORN|MORN
CHD	CH-negative|S|L
>
QID	gi|189424146|ref|YP_001951323.1|
QDS	peptidase C14 caspase catalytic subunit p20 [Geobacter lovleyi SZ].
QTX	Bacteria|Proteobacteria|Deltaproteobacteria|Desulfuromonadales|Geobacteraceae|Geobacter
QLN	502
DOM	Bac_PepC14|5.7e-53|179.8|0.0|41|282|0.948412698413|-
DOM	Peptidase_C14|1.7e-30|106.2|0.0|50|268|0.968|Caspase domain
AR1	Bac_PepC14[41-282,0.948412698413]
AR2	Bac_PepC14
CHD	CH-positive|C|H
>
QID	gi|113476231|ref|YP_722292.1|
QDS	peptidase C14, caspase catalytic subunit p20 [Trichodesmium erythraeum IMS101].
QTX	Bacteria|Cyanobacteria|Oscillatoriales|Trichodesmium
QLN	805
DOM	Bac_PepC14|4.1e-33|114.7|0.1|34|337|0.912698412698|-
DOM	Peptidase_C14|2.3e-21|76.3|0.0|44|320|0.96|Caspase domain
AR1	Bac_PepC14[34-337,0.912698412698]
AR2	Bac_PepC14
CHD	CH-negative|S|Y
>
QID	gi|257091691|ref|YP_003165332.1|
QDS	peptidase C14 caspase catalytic subunit p20 [Candidatus Accumulibacter phosphatis clade IIA str. UW-1].
QTX	Bacteria|Proteobacteria|Betaproteobacteria|Candidatus Accumulibacter
QLN	997
DOM	Bac_PepC14|5.5e-35|120.8|0.0|730|991|0.888888888889|-
DOM	WD40|3.2e-05|23.3|0.0|34|70|0.846153846154|WD domain, G-beta repeat
DOM	Peptidase_C14|1.2e-11|44.5|0.0|741|987|0.944|Caspase domain
AR1	WD40[34-70,0.846153846154]|Bac_PepC14[730-991,0.888888888889]
AR2	WD40|Bac_PepC14
CHD	CH-positive|C|H
>
QID	gi|192292753|ref|YP_001993358.1|
QDS	peptidase C14 caspase catalytic subunit p20 [Rhodopseudomonas palustris TIE-1].
QTX	Bacteria|Proteobacteria|Alphaproteobacteria|Rhizobiales|Bradyrhizobiaceae|Rhodopseudomonas
QLN	485
DOM	Bac_PepC14|1.2e-48|165.6|0.0|17|266|0.980158730159|-
DOM	Peptidase_C14|1e-27|97.1|0.0|27|253|0.996|Caspase domain
AR1	Bac_PepC14[17-266,0.980158730159]
AR2	Bac_PepC14
CHD	CH-positive|C|H
>
QID	gi|86748025|ref|YP_484521.1|
QDS	peptidase C14, caspase catalytic subunit p20 [Rhodopseudomonas palustris HaA2].
QTX	Bacteria|Proteobacteria|Alphaproteobacteria|Rhizobiales|Bradyrhizobiaceae|Rhodopseudomonas
QLN	713
DOM	Bac_PepC14|4.4e-45|153.9|0.0|22|273|0.940476190476|-
DOM	Peptidase_C14|4.3e-25|88.6|0.0|32|258|0.964|Caspase domain
DOM	iTMHo|10|0|0|5|27|100|-
AR1	Bac_PepC14[22-273,0.940476190476]
AR2	Bac_PepC14
CHD	CH-positive|C|H
>
QID	gi|317123230|ref|YP_004097342.1|
QDS	peptidase C14 caspase catalytic subunit p20 [Intrasporangium calvum DSM 43043].
QTX	Bacteria|Actinobacteria|Actinobacteridae|Actinomycetales|Micrococcineae|Intrasporangiaceae|Intrasporangium
QLN	734
DOM	Bac_PepC14|5.1e-41|140.6|0.1|1|262|0.896825396825|-
DOM	Peptidase_C14|2.8e-12|46.6|0.0|5|249|0.868|Caspase domain
DOM	oTMHi|10|0|0|488|510|100|-
DOM	iTMHo|10|0|0|517|539|100|-
DOM	oTMHi|10|0|0|544|566|100|-
DOM	iTMHo|10|0|0|579|601|100|-
DOM	oTMHi|10|0|0|621|640|100|-
DOM	iTMHo|10|0|0|647|669|100|-
DOM	oTMHi|10|0|0|703|722|100|-
AR1	Bac_PepC14[1-262,0.896825396825]|oTMHi[488-510,100]|iTMHo[517-539,100]|oTMHi[544-566,100]|iTMHo[579-601,100]|oTMHi[621-640,100]|iTMHo[647-669,100]|oTMHi[703-722,100]
AR2	Bac_PepC14|oTMHi|iTMHo|oTMHi|iTMHo|oTMHi|iTMHo|oTMHi
CHD	CH-positive|C|H
>
QID	gi|148255366|ref|YP_001239951.1|
QDS	hypothetical protein BBta_3976 [Bradyrhizobium sp. BTAi1].
QTX	Bacteria|Proteobacteria|Alphaproteobacteria|Rhizobiales|Bradyrhizobiaceae|Bradyrhizobium
QLN	500
DOM	Bac_PepC14|1.8e-44|151.9|0.3|19|275|0.948412698413|-
DOM	Peptidase_C14|8.7e-24|84.3|0.0|29|263|0.956|Caspase domain
DOM	iTMHo|10|0|0|7|26|100|-
AR1	Bac_PepC14[19-275,0.948412698413]
AR2	Bac_PepC14
CHD	CH-positive|C|H
>
QID	gi|338214574|ref|YP_004658637.1|
QDS	peptidase C14 caspase catalytic subunit p20 [Runella slithyformis DSM 19594].
QTX	Bacteria|Bacteroidetes|Cytophagia|Cytophagales|Cytophagaceae|Runella
QLN	291
DOM	Bac_PepC14|8.7e-40|136.6|0.0|45|287|0.853174603175|-
DOM	Peptidase_C14|3.3e-11|43.1|0.0|54|286|0.956|Caspase domain
DOM	Peptidase_C13|0.0011|18.0|0.0|64|274|0.2890625|Peptidase C13 family
AR1	Bac_PepC14[45-287,0.853174603175]
AR2	Bac_PepC14
CHD	CH-positive|C|H
>
QID	gi|283780571|ref|YP_003371326.1|
QDS	peptidase C14 caspase catalytic subunit p20 [Pirellula staleyi DSM 6068].
QTX	Bacteria|Planctomycetes|Planctomycetacia|Planctomycetales|Planctomycetaceae|Pirellula
QLN	488
DOM	Bac_PepC14|6.7e-23|81.3|0.0|1|255|0.861111111111|-
DOM	Peptidase_C14|3.2e-07|30.0|0.0|5|244|0.488|Caspase domain
AR1	Bac_PepC14[1-255,0.861111111111]
AR2	Bac_PepC14
CHD	CH-negative|S|K
>
QID	gi|256396061|ref|YP_003117625.1|
QDS	peptidase C14 caspase catalytic subunit p20 [Catenulispora acidiphila DSM 44928].
QTX	Bacteria|Actinobacteria|Actinobacteridae|Actinomycetales|Catenulisporineae|Catenulisporaceae|Catenulispora
QLN	850
DOM	Bac_PepC14|1.3e-40|139.3|0.0|1|282|0.936507936508|-
DOM	Peptidase_C14|7.1e-21|74.7|0.0|11|270|0.952|Caspase domain
AR1	Bac_PepC14[1-282,0.936507936508]
AR2	Bac_PepC14
CHD	CH-positive|C|H
>
QID	gi|119387574|ref|YP_918608.1|
QDS	peptidase C14, caspase catalytic subunit p20 [Paracoccus denitrificans PD1222].
QTX	Bacteria|Proteobacteria|Alphaproteobacteria|Rhodobacterales|Rhodobacteraceae|Paracoccus
QLN	766
DOM	Bac_PepC14|1.6e-42|145.5|0.0|21|272|0.956349206349|-
DOM	Peptidase_C14|1.5e-24|86.8|0.0|31|260|0.988|Caspase domain
DOM	Sel1|0.00024|21.3|0.5|570|606|0.923076923077|Sel1 repeat
AR1	Bac_PepC14[21-272,0.956349206349]|Sel1[570-606,0.923076923077]
AR2	Bac_PepC14|Sel1
CHD	CH-positive|C|H
>
QID	gi|17232509|ref|NP_489057.1|
QDS	hypothetical protein all5017 [Nostoc sp. PCC 7120].
QTX	Bacteria|Cyanobacteria|Nostocales|Nostocaceae|Nostoc
QLN	236
DOM	Bac_PepC14|1.4e-46|158.8|0.0|1|235|0.880952380952|-
DOM	Peptidase_C14|1e-18|67.7|0.0|3|233|0.952|Caspase domain
AR1	Bac_PepC14[1-235,0.880952380952]
AR2	Bac_PepC14
CHD	CH-positive|C|H
>
QID	gi|91976940|ref|YP_569599.1|
QDS	peptidase C14, caspase catalytic subunit p20 [Rhodopseudomonas palustris BisB5].
QTX	Bacteria|Proteobacteria|Alphaproteobacteria|Rhizobiales|Bradyrhizobiaceae|Rhodopseudomonas
QLN	629
DOM	TPR_1|1.5e-06|27.3|0.0|140|173|0.941176470588|Tetratricopeptide repeat
DOM	TPR_1|2.5e-06|26.5|0.0|208|241|0.882352941176|Tetratricopeptide repeat
DOM	TPR_1|1.4e-07|30.5|0.0|242|275|0.941176470588|Tetratricopeptide repeat
DOM	TPR_1|2e-05|23.7|0.0|276|309|0.941176470588|Tetratricopeptide repeat
DOM	TPR_1|1.8e-06|27.0|0.1|310|343|1.0|Tetratricopeptide repeat
DOM	TPR_2|3.9e-06|26.1|0.0|140|173|0.970588235294|Tetratricopeptide repeat
DOM	TPR_2|9.8e-05|21.7|0.0|208|241|0.882352941176|Tetratricopeptide repeat
DOM	TPR_2|1.6e-05|24.2|0.0|242|275|0.911764705882|Tetratricopeptide repeat
DOM	TPR_2|0.00034|20.0|0.0|276|309|0.941176470588|Tetratricopeptide repeat
DOM	TPR_2|4.7e-06|25.8|0.0|310|343|0.970588235294|Tetratricopeptide repeat
DOM	TPR_2|0.0033|16.9|0.0|344|377|0.941176470588|Tetratricopeptide repeat
DOM	Bac_PepC14|9.1e-46|156.2|0.1|394|629|0.936507936508|-
DOM	Peptidase_C14|1e-25|90.6|0.0|404|626|0.996|Caspase domain
DOM	Apc3|0.00039|20.2|0.1|254|336|0.940476190476|Anaphase-promoting complex, cyclosome, subunit 3
DOM	CHAT|2.8e-07|29.5|0.0|379|555|0.432624113475|CHAT domain
AR1	TPR_1[140-173,0.941176470588]|TPR_1[208-241,0.882352941176]|TPR_1[242-275,0.941176470588]|TPR_1[276-309,0.941176470588]|TPR_1[310-343,1.0]|TPR_2[344-377,0.941176470588]|Bac_PepC14[394-629,0.936507936508]
AR2	TPR_1|TPR_1|TPR_1|TPR_1|TPR_1|TPR_2|Bac_PepC14
CHD	CH-positive|C|H
>
QID	gi|162453406|ref|YP_001615773.1|
QDS	WD repeat-containing protein [Sorangium cellulosum 'So ce 56'].
QTX	Bacteria|Proteobacteria|Deltaproteobacteria|Myxococcales|Sorangiineae|Polyangiaceae|Sorangium
QLN	1142
DOM	Bac_PepC14|2.1e-31|109.1|0.2|775|1016|0.880952380952|-
DOM	WD40|1.1e-08|34.4|0.0|51|89|0.897435897436|WD domain, G-beta repeat
DOM	WD40|3.7e-07|29.5|0.1|93|131|1.0|WD domain, G-beta repeat
DOM	Peptidase_C14|1.6e-11|44.1|0.0|785|1033|0.536|Caspase domain
AR1	WD40[51-89,0.897435897436]|WD40[93-131,1.0]|Bac_PepC14[775-1016,0.880952380952]
AR2	WD40|WD40|Bac_PepC14
CHD	CH-negative|G|H
>
QID	gi|239909216|ref|YP_002955958.1|
QDS	hypothetical protein DMR_45810 [Desulfovibrio magneticus RS-1].
QTX	Bacteria|Proteobacteria|Deltaproteobacteria|Desulfovibrionales|Desulfovibrionaceae|Desulfovibrio
QLN	738
DOM	Bac_PepC14|1.1e-17|64.1|0.2|259|539|0.837301587302|-
DOM	Peptidase_C13|1.2e-09|37.5|0.2|269|515|0.9453125|Peptidase C13 family
DOM	Peptidase_C14|1.5e-06|27.8|0.0|269|552|0.476|Caspase domain
AR1	Bac_PepC14[259-539,0.837301587302]
AR2	Bac_PepC14
CHD	CH-positive|C|H
>
QID	gi|146340297|ref|YP_001205345.1|
QDS	hypothetical protein BRADO3320 [Bradyrhizobium sp. ORS 278].
QTX	Bacteria|Proteobacteria|Alphaproteobacteria|Rhizobiales|Bradyrhizobiaceae|Bradyrhizobium
QLN	473
DOM	Bac_PepC14|4e-52|177.0|0.1|44|290|0.984126984127|-
DOM	Peptidase_C14|7.7e-28|97.5|0.0|54|278|1.0|Caspase domain
AR1	Bac_PepC14[44-290,0.984126984127]
AR2	Bac_PepC14
CHD	CH-positive|C|H
>
QID	gi|39933870|ref|NP_946146.1|
QDS	peptidase C14 caspase catalytic subunit p20 [Rhodopseudomonas palustris CGA009].
QTX	Bacteria|Proteobacteria|Alphaproteobacteria|Rhizobiales|Bradyrhizobiaceae|Rhodopseudomonas
QLN	288
DOM	Bac_PepC14|9.4e-33|113.5|0.0|47|286|0.900793650794|-
DOM	Peptidase_C14|1.1e-22|80.6|0.0|57|276|0.968|Caspase domain
DOM	iTMHo|10|0|0|12|34|100|-
AR1	iTMHo[12-34,100]|Bac_PepC14[47-286,0.900793650794]
AR2	iTMHo|Bac_PepC14
CHD	CH-negative|S|Y
>
QID	gi|166365388|ref|YP_001657661.1|
QDS	hypothetical protein MAE_26470 [Microcystis aeruginosa NIES-843].
QTX	Bacteria|Cyanobacteria|Chroococcales|Microcystis
QLN	272
DOM	Bac_PepC14|5.4e-27|94.7|0.0|1|266|0.876984126984|-
DOM	Peptidase_C14|8.7e-18|64.6|0.0|7|261|0.952|Caspase domain
AR1	Bac_PepC14[1-266,0.876984126984]
AR2	Bac_PepC14
CHD	CH-positive|C|H
>
QID	gi|337268425|ref|YP_004612480.1|
QDS	peptidase C14 caspase catalytic subunit p20 [Mesorhizobium opportunistum WSM2075].
QTX	Bacteria|Proteobacteria|Alphaproteobacteria|Rhizobiales|Phyllobacteriaceae|Mesorhizobium
QLN	563
DOM	Bac_PepC14|7.6e-46|156.4|0.0|39|283|0.940476190476|-
DOM	Peptidase_C14|1.4e-29|103.2|0.0|48|273|0.96|Caspase domain
DOM	PAN_1|3.5e-07|29.5|0.3|387|465|0.6625|PAN domain
DOM	PAN_1|9.6e-05|21.7|0.0|471|545|0.7125|PAN domain
DOM	PAN_2|0.01|15.3|0.7|399|442|0.477611940299|PAN-like domain
DOM	PAN_2|0.0021|17.5|0.3|480|528|0.522388059701|PAN-like domain
DOM	iTMHo|10|0|0|21|43|100|-
AR1	iTMHo[21-43,100]|Bac_PepC14[39-283,0.940476190476]|PAN_1[387-465,0.6625]|PAN_1[471-545,0.7125]
AR2	iTMHo|Bac_PepC14|PAN_1|PAN_1
CHD	CH-positive|C|H
>
QID	gi|332663645|ref|YP_004446433.1|
QDS	peptidase C14 caspase catalytic subunit p20 [Haliscomenobacter hydrossis DSM 1100].
QTX	Bacteria|Bacteroidetes|Sphingobacteriia|Sphingobacteriales|Saprospiraceae|Haliscomenobacter
QLN	521
DOM	Bac_PepC14|8.5e-33|113.7|0.0|258|520|0.876984126984|-
DOM	Peptidase_C14|1.5e-18|67.1|0.1|270|517|0.948|Caspase domain
AR1	Bac_PepC14[258-520,0.876984126984]
AR2	Bac_PepC14
CHD	CH-positive|C|H
>
QID	gi|222149035|ref|YP_002549992.1|
QDS	hypothetical protein Avi_2750 [Agrobacterium vitis S4].
QTX	Bacteria|Proteobacteria|Alphaproteobacteria|Rhizobiales|Rhizobiaceae|Rhizobium/Agrobacterium group|Agrobacterium
QLN	615
DOM	Bac_PepC14|8e-22|77.7|0.0|92|341|0.746031746032|-
DOM	Peptidase_C14|2e-11|43.8|0.0|101|243|0.52|Caspase domain
DOM	iTMHo|10|0|0|49|68|100|-
AR1	iTMHo[49-68,100]|Bac_PepC14[92-341,0.746031746032]
AR2	iTMHo|Bac_PepC14
CHD	CH-positive|C|H
>
QID	gi|256421822|ref|YP_003122475.1|
QDS	peptidase C14 caspase catalytic subunit p20 [Chitinophaga pinensis DSM 2588].
QTX	Bacteria|Bacteroidetes|Sphingobacteriia|Sphingobacteriales|Chitinophagaceae|Chitinophaga
QLN	1316
DOM	Bac_PepC14|4.8e-43|147.3|0.0|320|611|0.888888888889|-
DOM	Peptidase_C14|1.9e-26|93.0|0.0|330|607|0.984|Caspase domain
DOM	Amidase_2|9e-14|51.3|0.0|48|246|0.848484848485|N-acetylmuramoyl-L-alanine amidase
DOM	Lipase_GDSL|8.7e-05|22.2|0.0|1048|1292|0.817021276596|GDSL-like Lipase/Acylhydrolase
AR1	Amidase_2[48-246,0.848484848485]|Bac_PepC14[320-611,0.888888888889]|Lipase_GDSL[1048-1292,0.817021276596]
AR2	Amidase_2|Bac_PepC14|Lipase_GDSL
CHD	CH-positive|C|H
>
QID	gi|92119065|ref|YP_578794.1|
QDS	peptidase C14, caspase catalytic subunit p20 [Nitrobacter hamburgensis X14].
QTX	Bacteria|Proteobacteria|Alphaproteobacteria|Rhizobiales|Bradyrhizobiaceae|Nitrobacter
QLN	292
DOM	Bac_PepC14|2.1e-34|119.0|0.0|50|290|0.93253968254|-
DOM	Peptidase_C14|5e-27|94.9|0.0|59|279|0.972|Caspase domain
DOM	iTMHo|10|0|0|12|34|100|-
AR1	iTMHo[12-34,100]|Bac_PepC14[50-290,0.93253968254]
AR2	iTMHo|Bac_PepC14
CHD	CH-negative|S|F
>
QID	gi|116623520|ref|YP_825676.1|
QDS	polysaccharide deacetylase [Candidatus Solibacter usitatus Ellin6076].
QTX	Bacteria|Acidobacteria|Solibacteres|Solibacterales|Solibacteraceae|Candidatus Solibacter
QLN	899
DOM	Bac_PepC14|2.6e-48|164.5|0.1|459|725|0.952380952381|-
DOM	Polysacc_deac_1|1.5e-25|88.8|0.0|230|364|0.951612903226|Polysaccharide deacetylase
DOM	Peptidase_C14|1.7e-19|70.2|0.0|469|699|0.82|Caspase domain
DOM	TPR_2|1.9e-06|27.0|0.0|819|852|0.941176470588|Tetratricopeptide repeat
DOM	TPR_2|2.7e-05|23.4|0.3|853|886|0.941176470588|Tetratricopeptide repeat
DOM	TPR_1|1.2e-06|27.6|0.0|819|852|0.911764705882|Tetratricopeptide repeat
DOM	TPR_1|4.1e-05|22.7|0.2|854|886|0.911764705882|Tetratricopeptide repeat
DOM	BTAD|1.7e-06|28.1|0.5|762|884|0.77397260274|Bacterial transcriptional activator domain
DOM	Apc3|0.0022|17.8|0.1|797|879|0.952380952381|Anaphase-promoting complex, cyclosome, subunit 3
DOM	Peptidase_C13|0.0029|16.6|0.0|488|614|0.3046875|Peptidase C13 family
DOM	iTMHo|10|0|0|13|32|100|-
AR1	iTMHo[13-32,100]|Polysacc_deac_1[230-364,0.951612903226]|Bac_PepC14[459-725,0.952380952381]|TPR_1[819-852,0.911764705882]
AR2	iTMHo|Polysacc_deac_1|Bac_PepC14|TPR_1
CHD	CH-positive|C|H
>
QID	gi|284039711|ref|YP_003389641.1|
QDS	DEAD/DEAH box helicase [Spirosoma linguale DSM 74].
QTX	Bacteria|Bacteroidetes|Cytophagia|Cytophagales|Cytophagaceae|Spirosoma
QLN	1004
DOM	Bac_PepC14|3.2e-37|128.2|0.1|1|247|0.900793650794|-
DOM	DEAD|3.1e-15|55.7|0.0|286|454|0.898203592814|DEAD/DEAH box helicase
DOM	Peptidase_C14|7e-09|35.5|0.0|7|230|0.936|Caspase domain
DOM	Helicase_C|1.1e-06|28.1|0.0|586|665|0.871794871795|Helicase conserved C-terminal domain
DOM	ResIII|0.0011|18.5|0.0|283|434|0.809782608696|Type III restriction enzyme, res subunit
AR1	Bac_PepC14[1-247,0.900793650794]|DEAD[286-454,0.898203592814]|Helicase_C[586-665,0.871794871795]
AR2	Bac_PepC14|DEAD|Helicase_C
CHD	CH-positive|C|H
>
QID	gi|291288250|ref|YP_003505066.1|
QDS	peptidase C14 caspase catalytic subunit p20 [Denitrovibrio acetiphilus DSM 12809].
QTX	Bacteria|Deferribacteres|Deferribacterales|Deferribacteraceae|Denitrovibrio
QLN	519
DOM	Bac_PepC14|1.6e-50|171.7|0.0|33|272|0.964285714286|-
DOM	FGE-sulfatase|6.6e-43|146.6|0.5|299|516|0.973076923077|Formylglycine-generating sulfatase enzyme
DOM	Peptidase_C14|3.4e-36|124.9|0.0|42|261|0.996|Caspase domain
DOM	CHAT|0.0087|14.8|0.0|12|193|0.482269503546|CHAT domain
DOM	iTMHo|10|0|0|7|24|100|-
AR1	Bac_PepC14[33-272,0.964285714286]|FGE-sulfatase[299-516,0.973076923077]
AR2	Bac_PepC14|FGE-sulfatase
CHD	CH-positive|C|H
>
QID	gi|186683630|ref|YP_001866826.1|
QDS	pentapeptide repeat-containing protein [Nostoc punctiforme PCC 73102].
QTX	Bacteria|Cyanobacteria|Nostocales|Nostocaceae|Nostoc
QLN	924
DOM	Bac_PepC14|4.1e-46|157.3|0.0|1|249|0.920634920635|-
DOM	Pentapeptide|3.6e-06|25.8|2.5|841|867|0.625|Pentapeptide repeats (8 copies)
DOM	Pentapeptide|1e-09|37.1|2.4|858|889|0.8|Pentapeptide repeats (8 copies)
DOM	Peptidase_C14|5.2e-14|52.3|0.0|3|280|0.584|Caspase domain
DOM	oTMHi|10|0|0|705|724|100|-
AR1	Bac_PepC14[1-249,0.920634920635]|oTMHi[705-724,100]|Pentapeptide[858-889,0.8]
AR2	Bac_PepC14|oTMHi|Pentapeptide
CHD	CH-positive|C|H
>
QID	gi|290960940|ref|YP_003492122.1|
QDS	hypothetical protein SCAB_65821 [Streptomyces scabiei 87.22].
QTX	Bacteria|Actinobacteria|Actinobacteridae|Actinomycetales|Streptomycineae|Streptomycetaceae|Streptomyces
QLN	1313
DOM	Bac_PepC14|2.2e-38|132.0|0.0|1|262|0.892857142857|-
DOM	Peptidase_C14|4.3e-14|52.5|0.0|6|250|0.956|Caspase domain
AR1	Bac_PepC14[1-262,0.892857142857]
AR2	Bac_PepC14
CHD	CH-positive|C|H
>
QID	gi|83592710|ref|YP_426462.1|
QDS	peptidase C14, caspase catalytic subunit p20 [Rhodospirillum rubrum ATCC 11170].
QTX	Bacteria|Proteobacteria|Alphaproteobacteria|Rhodospirillales|Rhodospirillaceae|Rhodospirillum
QLN	301
DOM	Bac_PepC14|6.4e-42|143.6|0.0|1|301|0.936507936508|-
DOM	Peptidase_C14|9.1e-29|100.6|0.0|3|289|0.956|Caspase domain
AR1	Bac_PepC14[1-301,0.936507936508]
AR2	Bac_PepC14
CHD	CH-positive|C|H
>
QID	gi|332666655|ref|YP_004449443.1|
QDS	sulfatase-modifying factor protein [Haliscomenobacter hydrossis DSM 1100].
QTX	Bacteria|Bacteroidetes|Sphingobacteriia|Sphingobacteriales|Saprospiraceae|Haliscomenobacter
QLN	627
DOM	FGE-sulfatase|6.7e-60|202.3|1.4|371|626|0.992307692308|Formylglycine-generating sulfatase enzyme
DOM	Bac_PepC14|8.8e-32|110.4|0.0|12|265|0.896825396825|-
DOM	Peptidase_C14|3.7e-14|52.7|0.0|22|239|0.544|Caspase domain
AR1	Bac_PepC14[12-265,0.896825396825]|FGE-sulfatase[371-626,0.992307692308]
AR2	Bac_PepC14|FGE-sulfatase
CHD	CH-positive|C|H
>
QID	gi|328543593|ref|YP_004303702.1|
QDS	caspase domain-containing protein [Polymorphum gilvum SL003B-26A1].
QTX	Bacteria|Proteobacteria|Alphaproteobacteria|Polymorphum
QLN	511
DOM	Bac_PepC14|5.5e-49|166.7|0.1|7|258|0.964285714286|-
DOM	Peptidase_C14|1.1e-31|110.2|0.0|16|246|0.968|Caspase domain
DOM	PG_binding_1|1.4e-11|43.9|0.0|374|430|0.894736842105|Putative peptidoglycan binding domain
DOM	PG_binding_2|0.0089|15.8|0.0|365|417|0.540540540541|Putative peptidoglycan binding domain
DOM	oTMHi|10|0|0|488|510|100|-
AR1	Bac_PepC14[7-258,0.964285714286]|PG_binding_1[374-430,0.894736842105]|oTMHi[488-510,100]
AR2	Bac_PepC14|PG_binding_1|oTMHi
CHD	CH-positive|C|H
>
QID	gi|327402422|ref|YP_004343260.1|
QDS	peptidase C14 caspase catalytic subunit p20 [Fluviicola taffensis DSM 16823].
QTX	Bacteria|Bacteroidetes|Flavobacteriia|Flavobacteriales|Cryomorphaceae|Fluviicola
QLN	317
DOM	Bac_PepC14|1e-38|133.1|0.0|1|236|0.90873015873|-
DOM	Peptidase_C14|1.3e-17|64.0|0.2|7|217|0.812|Caspase domain
DOM	Antimicrobial15|0.00038|20.0|0.7|178|192|0.631578947368|Ocellatin family
AR1	Bac_PepC14[1-236,0.90873015873]
AR2	Bac_PepC14
CHD	CH-positive|C|H
>
QID	gi|320102276|ref|YP_004177867.1|
QDS	hypothetical protein Isop_0727 [Isosphaera pallida ATCC 43644].
QTX	Bacteria|Planctomycetes|Planctomycetacia|Planctomycetales|Planctomycetaceae|Isosphaera
QLN	539
DOM	Bac_PepC14|7.1e-10|38.6|0.0|117|299|0.488095238095|-
AR1	Bac_PepC14[117-299,0.488095238095]
AR2	Bac_PepC14
CHD	CH-positive|C|H
>
QID	gi|113476093|ref|YP_722154.1|
QDS	peptidase C14, caspase catalytic subunit p20 [Trichodesmium erythraeum IMS101].
QTX	Bacteria|Cyanobacteria|Oscillatoriales|Trichodesmium
QLN	1481
DOM	WD40|1.9e-09|36.7|0.0|805|841|0.769230769231|WD domain, G-beta repeat
DOM	WD40|1.6e-09|37.0|0.0|845|882|0.769230769231|WD domain, G-beta repeat
DOM	WD40|2.3e-10|39.6|0.0|887|923|0.794871794872|WD domain, G-beta repeat
DOM	WD40|2.2e-10|39.7|0.0|928|964|0.794871794872|WD domain, G-beta repeat
DOM	WD40|2.3e-10|39.6|0.0|969|1005|0.794871794872|WD domain, G-beta repeat
DOM	WD40|1.1e-10|40.7|0.0|1010|1046|0.794871794872|WD domain, G-beta repeat
DOM	WD40|2.2e-10|39.7|0.0|1051|1087|0.794871794872|WD domain, G-beta repeat
DOM	WD40|2.3e-10|39.6|0.0|1092|1128|0.794871794872|WD domain, G-beta repeat
DOM	WD40|2.8e-10|39.4|0.0|1133|1169|0.794871794872|WD domain, G-beta repeat
DOM	WD40|2e-09|36.6|0.0|1174|1210|0.794871794872|WD domain, G-beta repeat
DOM	WD40|2e-09|36.6|0.0|1215|1251|0.794871794872|WD domain, G-beta repeat
DOM	WD40|2.7e-10|39.4|0.0|1255|1292|0.794871794872|WD domain, G-beta repeat
DOM	WD40|9.7e-10|37.6|0.1|1297|1333|0.794871794872|WD domain, G-beta repeat
DOM	WD40|2.6e-07|29.9|0.0|1338|1373|0.74358974359|WD domain, G-beta repeat
DOM	Bac_PepC14|1.1e-44|152.6|0.0|1|270|0.892857142857|-
DOM	eIF2A|1.3e-07|31.2|0.0|796|923|0.603092783505|Eukaryotic translation initiation factor eIF2A
DOM	eIF2A|7.1e-09|35.3|0.2|885|1009|0.582474226804|Eukaryotic translation initiation factor eIF2A
DOM	eIF2A|1e-07|31.6|0.3|925|1045|0.572164948454|Eukaryotic translation initiation factor eIF2A
DOM	eIF2A|1.5e-08|34.3|0.3|1004|1126|0.582474226804|Eukaryotic translation initiation factor eIF2A
DOM	eIF2A|1.2e-08|34.6|0.2|1047|1167|0.572164948454|Eukaryotic translation initiation factor eIF2A
DOM	eIF2A|1.9e-07|30.7|0.2|1207|1331|0.577319587629|Eukaryotic translation initiation factor eIF2A
DOM	Peptidase_C14|9.8e-11|41.5|0.0|7|292|0.592|Caspase domain
DOM	NACHT|0.0039|16.5|0.0|311|487|0.952095808383|NACHT domain
AR1	Bac_PepC14[1-270,0.892857142857]|NACHT[311-487,0.952095808383]|WD40[805-841,0.769230769231]|WD40[845-882,0.769230769231]|WD40[887-923,0.794871794872]|WD40[928-964,0.794871794872]|WD40[969-1005,0.794871794872]|WD40[1010-1046,0.794871794872]|WD40[1051-1087,0.794871794872]|WD40[1092-1128,0.794871794872]|WD40[1133-1169,0.794871794872]|WD40[1174-1210,0.794871794872]|WD40[1215-1251,0.794871794872]|WD40[1255-1292,0.794871794872]|WD40[1297-1333,0.794871794872]|WD40[1338-1373,0.74358974359]
AR2	Bac_PepC14|NACHT|WD40|WD40|WD40|WD40|WD40|WD40|WD40|WD40|WD40|WD40|WD40|WD40|WD40|WD40
CHD	CH-positive|C|H
>
QID	gi|115523796|ref|YP_780707.1|
QDS	peptidase C14, caspase catalytic subunit p20 [Rhodopseudomonas palustris BisA53].
QTX	Bacteria|Proteobacteria|Alphaproteobacteria|Rhizobiales|Bradyrhizobiaceae|Rhodopseudomonas
QLN	387
DOM	Bac_PepC14|1.1e-28|100.2|0.0|4|197|0.75|-
DOM	Peptidase_C14|7.7e-12|45.1|0.0|5|186|0.788|Caspase domain
AR1	Bac_PepC14[4-197,0.75]
AR2	Bac_PepC14
CHD	CH-positive|C|H
>
QID	gi|113474262|ref|YP_720323.1|
QDS	putative Chase2 sensor protein [Trichodesmium erythraeum IMS101].
QTX	Bacteria|Cyanobacteria|Oscillatoriales|Trichodesmium
QLN	783
DOM	CHASE2|1.7e-59|201.3|0.0|375|715|0.990322580645|CHASE2 domain
DOM	Bac_PepC14|2.6e-32|112.1|0.0|23|304|0.849206349206|-
DOM	Peptidase_C14|7.2e-17|61.6|0.3|32|264|0.824|Caspase domain
DOM	iTMHo|10|0|0|370|392|100|-
DOM	oTMHi|10|0|0|702|719|100|-
DOM	iTMHo|10|0|0|726|748|100|-
DOM	oTMHi|10|0|0|752|774|100|-
AR1	Bac_PepC14[23-304,0.849206349206]|CHASE2[375-715,0.990322580645]|iTMHo[726-748,100]|oTMHi[752-774,100]
AR2	Bac_PepC14|CHASE2|iTMHo|oTMHi
CHD	CH-positive|C|H
>
QID	gi|75909287|ref|YP_323583.1|
QDS	peptidase C14 [Anabaena variabilis ATCC 29413].
QTX	Bacteria|Cyanobacteria|Nostocales|Nostocaceae|Anabaena
QLN	1760
DOM	WD40|8.8e-11|41.0|0.0|1141|1178|0.871794871795|WD domain, G-beta repeat
DOM	WD40|1.6e-11|43.3|0.1|1234|1272|0.923076923077|WD domain, G-beta repeat
DOM	WD40|1e-08|34.4|0.1|1275|1313|0.897435897436|WD domain, G-beta repeat
DOM	WD40|3.1e-11|42.4|0.0|1317|1355|0.974358974359|WD domain, G-beta repeat
DOM	WD40|7.6e-09|34.8|0.0|1358|1396|0.974358974359|WD domain, G-beta repeat
DOM	WD40|3.9e-08|32.6|0.0|1399|1437|0.948717948718|WD domain, G-beta repeat
DOM	WD40|5.6e-07|28.9|0.2|1442|1473|0.717948717949|WD domain, G-beta repeat
DOM	WD40|1.2e-07|31.0|0.1|1479|1517|0.897435897436|WD domain, G-beta repeat
DOM	WD40|3.2e-13|48.7|0.0|1521|1559|0.923076923077|WD domain, G-beta repeat
DOM	WD40|4.7e-13|48.2|0.0|1563|1601|0.974358974359|WD domain, G-beta repeat
DOM	WD40|2.8e-10|39.4|0.1|1604|1642|0.948717948718|WD domain, G-beta repeat
DOM	WD40|1.9e-13|49.4|0.0|1646|1684|0.974358974359|WD domain, G-beta repeat
DOM	WD40|6.9e-08|31.8|0.0|1688|1726|0.948717948718|WD domain, G-beta repeat
DOM	Bac_PepC14|1.1e-46|159.2|0.7|11|283|0.857142857143|-
DOM	eIF2A|3.9e-07|29.6|0.7|1200|1368|0.819587628866|Eukaryotic translation initiation factor eIF2A
DOM	eIF2A|0.0074|15.7|0.1|1347|1441|0.448453608247|Eukaryotic translation initiation factor eIF2A
DOM	eIF2A|0.0014|18.1|0.7|1437|1534|0.458762886598|Eukaryotic translation initiation factor eIF2A
DOM	eIF2A|0.01|15.3|0.1|1531|1657|0.572164948454|Eukaryotic translation initiation factor eIF2A
DOM	Peptidase_C14|2.4e-16|59.9|0.0|22|231|0.824|Caspase domain
AR1	Bac_PepC14[11-283,0.857142857143]|WD40[1141-1178,0.871794871795]|WD40[1234-1272,0.923076923077]|WD40[1275-1313,0.897435897436]|WD40[1317-1355,0.974358974359]|WD40[1358-1396,0.974358974359]|WD40[1399-1437,0.948717948718]|WD40[1442-1473,0.717948717949]|WD40[1479-1517,0.897435897436]|WD40[1521-1559,0.923076923077]|WD40[1563-1601,0.974358974359]|WD40[1604-1642,0.948717948718]|WD40[1646-1684,0.974358974359]|WD40[1688-1726,0.948717948718]
AR2	Bac_PepC14|WD40|WD40|WD40|WD40|WD40|WD40|WD40|WD40|WD40|WD40|WD40|WD40|WD40
CHD	CH-positive|C|H
>
QID	gi|319785486|ref|YP_004144962.1|
QDS	peptidase C14 caspase catalytic subunit p20 [Mesorhizobium ciceri biovar biserrulae WSM1271].
QTX	Bacteria|Proteobacteria|Alphaproteobacteria|Rhizobiales|Phyllobacteriaceae|Mesorhizobium
QLN	1003
DOM	Bac_PepC14|5.6e-38|130.7|0.0|1|240|0.869047619048|-
DOM	Peptidase_C14|4.3e-14|52.5|0.0|3|228|0.944|Caspase domain
DOM	DEAD|2.7e-13|49.4|0.0|284|453|0.892215568862|DEAD/DEAH box helicase
DOM	Helicase_C|7.2e-08|31.9|0.0|574|659|0.884615384615|Helicase conserved C-terminal domain
AR1	Bac_PepC14[1-240,0.869047619048]|DEAD[284-453,0.892215568862]|Helicase_C[574-659,0.884615384615]
AR2	Bac_PepC14|DEAD|Helicase_C
CHD	CH-positive|C|H
>
QID	gi|27379791|ref|NP_771320.1|
QDS	hypothetical protein blr4680 [Bradyrhizobium japonicum USDA 110].
QTX	Bacteria|Proteobacteria|Alphaproteobacteria|Rhizobiales|Bradyrhizobiaceae|Bradyrhizobium
QLN	528
DOM	Bac_PepC14|1.5e-47|162.0|0.1|68|318|0.980158730159|-
DOM	Peptidase_C14|1.2e-30|106.8|0.0|78|307|0.96|Caspase domain
DOM	PG_binding_1|1.5e-06|27.7|0.2|410|465|0.947368421053|Putative peptidoglycan binding domain
DOM	PG_binding_2|0.0017|18.1|0.0|399|449|0.594594594595|Putative peptidoglycan binding domain
AR1	Bac_PepC14[68-318,0.980158730159]|PG_binding_1[410-465,0.947368421053]
AR2	Bac_PepC14|PG_binding_1
CHD	CH-positive|C|H
>
QID	gi|257061185|ref|YP_003139073.1|
QDS	hypothetical protein Cyan8802_3410 [Cyanothece sp. PCC 8802].
QTX	Bacteria|Cyanobacteria|Chroococcales|Cyanothece
QLN	442
DOM	Bac_PepC14|4.4e-13|49.1|0.0|1|223|0.81746031746|-
DOM	oTMHi|10|0|0|307|326|100|-
AR1	Bac_PepC14[1-223,0.81746031746]|oTMHi[307-326,100]
AR2	Bac_PepC14|oTMHi
CHD	CH-negative|R|Y
>
QID	gi|29829814|ref|NP_824448.1|
QDS	hypothetical protein SAV_3272 [Streptomyces avermitilis MA-4680].
QTX	Bacteria|Actinobacteria|Actinobacteridae|Actinomycetales|Streptomycineae|Streptomycetaceae|Streptomyces
QLN	676
DOM	Bac_PepC14|2.4e-40|138.4|0.1|1|290|0.936507936508|-
DOM	Peptidase_C14|2.2e-24|86.3|0.0|5|272|0.952|Caspase domain
AR1	Bac_PepC14[1-290,0.936507936508]
AR2	Bac_PepC14
CHD	CH-positive|C|H
>
QID	gi|75675848|ref|YP_318269.1|
QDS	peptidase C14, caspase catalytic subunit p20 [Nitrobacter winogradskyi Nb-255].
QTX	Bacteria|Proteobacteria|Alphaproteobacteria|Rhizobiales|Bradyrhizobiaceae|Nitrobacter
QLN	499
DOM	Bac_PepC14|1.4e-44|152.2|0.1|21|276|0.948412698413|-
DOM	Peptidase_C14|1.3e-24|87.0|0.0|30|264|0.956|Caspase domain
DOM	CHAT|0.00025|19.8|0.0|9|179|0.471631205674|CHAT domain
DOM	iTMHo|10|0|0|5|27|100|-
AR1	Bac_PepC14[21-276,0.948412698413]
AR2	Bac_PepC14
CHD	CH-positive|C|H
>
QID	gi|218245433|ref|YP_002370804.1|
QDS	peptidase C14 caspase catalytic subunit p20 [Cyanothece sp. PCC 8801].
QTX	Bacteria|Cyanobacteria|Chroococcales|Cyanothece
QLN	711
DOM	Bac_PepC14|7.2e-35|120.5|0.0|35|309|0.900793650794|-
DOM	Peptidase_C14|9.5e-23|80.9|0.0|45|286|0.816|Caspase domain
AR1	Bac_PepC14[35-309,0.900793650794]
AR2	Bac_PepC14
CHD	CH-negative|S|Y
>
QID	gi|189346710|ref|YP_001943239.1|
QDS	peptidase C14 caspase catalytic subunit p20 [Chlorobium limicola DSM 245].
QTX	Bacteria|Chlorobi|Chlorobia|Chlorobiales|Chlorobiaceae|Chlorobium/Pelodictyon group|Chlorobium
QLN	275
DOM	Bac_PepC14|4.4e-47|160.5|0.0|1|273|0.896825396825|-
DOM	Peptidase_C14|9.3e-45|153.0|0.0|3|270|0.98|Caspase domain
AR1	Bac_PepC14[1-273,0.896825396825]
AR2	Bac_PepC14
CHD	CH-positive|C|H
>
QID	gi|16331148|ref|NP_441876.1|
QDS	hypothetical protein sll0148 [Synechocystis sp. PCC 6803].
QTX	Bacteria|Cyanobacteria|Chroococcales|Synechocystis
QLN	735
DOM	Bac_PepC14|6.3e-21|74.8|0.0|30|309|0.952380952381|-
DOM	Peptidase_C14|6.8e-18|65.0|0.0|40|299|0.984|Caspase domain
AR1	Bac_PepC14[30-309,0.952380952381]
AR2	Bac_PepC14
CHD	CH-negative|G|Y
>
QID	gi|255535510|ref|YP_003095881.1|
QDS	peptidase C14, caspase catalytic subunit p20 [Flavobacteriaceae bacterium 3519-10].
QTX	Bacteria|Bacteroidetes|Flavobacteriia|Flavobacteriales|Flavobacteriaceae
QLN	291
DOM	Bac_PepC14|2.8e-31|108.7|0.0|1|265|0.825396825397|-
DOM	Peptidase_C14|7.4e-13|48.5|0.0|5|254|0.816|Caspase domain
AR1	Bac_PepC14[1-265,0.825396825397]
AR2	Bac_PepC14
CHD	CH-positive|C|H
>
QID	gi|13472873|ref|NP_104440.1|
QDS	WD-40 repeat-containing beta transducin-like protein [Mesorhizobium loti MAFF303099].
QTX	Bacteria|Proteobacteria|Alphaproteobacteria|Rhizobiales|Phyllobacteriaceae|Mesorhizobium
QLN	992
DOM	WD40|8.5e-08|31.5|0.1|22|57|0.820512820513|WD domain, G-beta repeat
DOM	WD40|4.9e-05|22.8|0.0|118|156|0.948717948718|WD domain, G-beta repeat
DOM	WD40|6.2e-05|22.4|0.0|221|249|0.666666666667|WD domain, G-beta repeat
DOM	WD40|5.3e-07|29.0|0.0|492|529|0.897435897436|WD domain, G-beta repeat
DOM	Bac_PepC14|3.1e-31|108.5|0.0|720|991|0.896825396825|-
DOM	Peptidase_C14|1.4e-05|24.6|0.0|749|982|0.672|Caspase domain
AR1	WD40[22-57,0.820512820513]|WD40[118-156,0.948717948718]|WD40[221-249,0.666666666667]|WD40[492-529,0.897435897436]|Bac_PepC14[720-991,0.896825396825]
AR2	WD40|WD40|WD40|WD40|Bac_PepC14
CHD	CH-positive|C|H
>
QID	gi|224367870|ref|YP_002602033.1|
QDS	hypothetical protein HRM2_07550 [Desulfobacterium autotrophicum HRM2].
QTX	Bacteria|Proteobacteria|Deltaproteobacteria|Desulfobacterales|Desulfobacteraceae|Desulfobacterium
QLN	939
DOM	Bac_PepC14|8.9e-43|146.4|0.0|662|936|0.904761904762|-
DOM	Peptidase_C14|1.5e-27|96.6|0.0|672|932|0.96|Caspase domain
DOM	Amidase_2|1.6e-12|47.3|0.1|20|158|0.94696969697|N-acetylmuramoyl-L-alanine amidase
AR1	Amidase_2[20-158,0.94696969697]|Bac_PepC14[662-936,0.904761904762]
AR2	Amidase_2|Bac_PepC14
CHD	CH-positive|C|H
>
QID	gi|218779976|ref|YP_002431294.1|
QDS	two component regulator propeller domain-containing protein [Desulfatibacillum alkenivorans AK-01].
QTX	Bacteria|Proteobacteria|Deltaproteobacteria|Desulfobacterales|Desulfobacteraceae|Desulfatibacillum
QLN	1211
DOM	Reg_prop|6.8e-05|22.1|0.0|294|317|0.916666666667|Two component regulator propeller
DOM	Reg_prop|0.0031|17.0|0.5|603|626|0.916666666667|Two component regulator propeller
DOM	Bac_PepC14|1.8e-11|43.8|0.0|720|973|0.924603174603|-
DOM	PKD|3.1e-09|36.1|0.2|41|102|0.764705882353|PKD domain
DOM	Peptidase_C13|3.4e-09|36.0|0.1|809|955|0.46875|Peptidase C13 family
DOM	iTMHo|10|0|0|5|27|100|-
AR1	iTMHo[5-27,100]|PKD[41-102,0.764705882353]|Reg_prop[294-317,0.916666666667]|Reg_prop[603-626,0.916666666667]|Bac_PepC14[720-973,0.924603174603]
AR2	iTMHo|PKD|Reg_prop|Reg_prop|Bac_PepC14
CHD	CH-positive|C|H
>
QID	gi|332667648|ref|YP_004450436.1|
QDS	peptidase C14 caspase catalytic subunit p20 [Haliscomenobacter hydrossis DSM 1100].
QTX	Bacteria|Bacteroidetes|Sphingobacteriia|Sphingobacteriales|Saprospiraceae|Haliscomenobacter
QLN	983
DOM	Bac_PepC14|7.4e-27|94.2|0.0|690|982|0.892857142857|-
DOM	Peptidase_C14|1.7e-15|57.1|0.0|727|953|0.776|Caspase domain
DOM	Peptidase_C13|0.0023|17.0|0.0|788|950|0.41796875|Peptidase C13 family
AR1	Bac_PepC14[690-982,0.892857142857]
AR2	Bac_PepC14
CHD	CH-positive|C|H
>
QID	gi|217968496|ref|YP_002353730.1|
QDS	TIR protein [Thauera sp. MZ1T].
QTX	Bacteria|Proteobacteria|Betaproteobacteria|Rhodocyclales|Rhodocyclaceae|Thauera
QLN	544
DOM	Bac_PepC14|1e-07|31.5|0.0|255|373|0.353174603175|-
DOM	Bac_PepC14|9.3e-08|31.6|0.0|365|442|0.25|-
DOM	Bac_PepC14|0.0012|18.2|0.0|465|541|0.238095238095|-
DOM	TIR|4.7e-10|38.7|0.0|11|119|0.602836879433|TIR domain
DOM	Nuc_deoxyrib_tr|0.0098|15.4|0.0|14|128|0.41592920354|Nucleoside 2-deoxyribosyltransferase
DOM	iTMHo|10|0|0|243|265|100|-
AR1	TIR[11-119,0.602836879433]|Bac_PepC14[255-373,0.353174603175]|Bac_PepC14[365-442,0.25]|Bac_PepC14[465-541,0.238095238095]
AR2	TIR|Bac_PepC14|Bac_PepC14|Bac_PepC14
CHD	CH-negative|-|R
>
QID	gi|209546433|ref|YP_002278323.1|
QDS	peptidase S1 and S6 chymotrypsin/Hap [Rhizobium leguminosarum bv. trifolii WSM2304].
QTX	Bacteria|Proteobacteria|Alphaproteobacteria|Rhizobiales|Rhizobiaceae|Rhizobium/Agrobacterium group|Rhizobium
QLN	843
DOM	Trypsin|4.4e-55|186.3|0.0|38|291|1.0|Trypsin
DOM	Bac_PepC14|1.9e-29|102.7|0.0|379|674|0.84126984127|-
DOM	Peptidase_C14|8.4e-16|58.1|0.0|389|651|0.568|Caspase domain
AR1	Trypsin[38-291,1.0]|Bac_PepC14[379-674,0.84126984127]
AR2	Trypsin|Bac_PepC14
CHD	CH-negative|C|Q
>
QID	gi|148258790|ref|YP_001243375.1|
QDS	hypothetical protein BBta_7623 [Bradyrhizobium sp. BTAi1].
QTX	Bacteria|Proteobacteria|Alphaproteobacteria|Rhizobiales|Bradyrhizobiaceae|Bradyrhizobium
QLN	619
DOM	Bac_PepC14|5.7e-46|156.8|0.0|4|259|0.912698412698|-
DOM	Peptidase_C14|4.2e-29|101.7|0.0|13|239|0.948|Caspase domain
AR1	Bac_PepC14[4-259,0.912698412698]
AR2	Bac_PepC14
CHD	CH-positive|C|H
>
QID	gi|257092518|ref|YP_003166159.1|
QDS	peptidase C14 caspase catalytic subunit p20 [Candidatus Accumulibacter phosphatis clade IIA str. UW-1].
QTX	Bacteria|Proteobacteria|Betaproteobacteria|Candidatus Accumulibacter
QLN	1016
DOM	Bac_PepC14|1.7e-39|135.6|0.1|759|1009|0.880952380952|-
DOM	Peptidase_C14|2.2e-12|46.9|0.0|770|999|0.936|Caspase domain
DOM	WD40|0.00067|19.2|0.0|128|161|0.820512820513|WD domain, G-beta repeat
DOM	Nup160|0.0032|15.4|0.0|25|131|0.0875912408759|Nucleoporin Nup120/160
AR1	Nup160[25-131,0.0875912408759]|WD40[128-161,0.820512820513]|Bac_PepC14[759-1009,0.880952380952]
AR2	Nup160|WD40|Bac_PepC14
CHD	CH-positive|C|H
>
QID	gi|57233833|ref|YP_182112.1|
QDS	hypothetical protein DET1403 [Dehalococcoides ethenogenes 195].
QTX	Bacteria|Chloroflexi|Dehalococcoidetes|Dehalococcoides
QLN	509
DOM	Bac_PepC14|1.3e-38|132.7|0.0|25|256|0.853174603175|-
DOM	Peptidase_C14|2.6e-12|46.7|0.0|35|170|0.54|Caspase domain
DOM	Peptidase_C13|2.5e-06|26.6|0.0|71|230|0.33984375|Peptidase C13 family
DOM	iTMHo|10|0|0|7|29|100|-
DOM	oTMHi|10|0|0|477|499|100|-
AR1	iTMHo[7-29,100]|Bac_PepC14[25-256,0.853174603175]|oTMHi[477-499,100]
AR2	iTMHo|Bac_PepC14|oTMHi
CHD	CH-positive|C|H
>
QID	gi|46446519|ref|YP_007884.1|
QDS	hypothetical protein pc0885 [Candidatus Protochlamydia amoebophila UWE25].
QTX	Bacteria|Chlamydiae|Chlamydiales|Parachlamydiaceae|Candidatus Protochlamydia
QLN	245
DOM	Bac_PepC14|1.7e-13|50.5|0.0|31|242|0.571428571429|-
DOM	Peptidase_C14|0.00012|21.6|0.0|35|245|0.716|Caspase domain
AR1	Bac_PepC14[31-242,0.571428571429]
AR2	Bac_PepC14
CHD	CH-positive|C|H
>
QID	gi|13472167|ref|NP_103734.1|
QDS	hypothetical protein mll2372 [Mesorhizobium loti MAFF303099].
QTX	Bacteria|Proteobacteria|Alphaproteobacteria|Rhizobiales|Phyllobacteriaceae|Mesorhizobium
QLN	388
DOM	Bac_PepC14|7.6e-52|176.1|0.3|1|250|0.912698412698|-
DOM	Peptidase_C14|7.7e-33|113.9|0.0|11|238|0.984|Caspase domain
DOM	CHAT|7e-06|25.0|0.1|1|164|0.436170212766|CHAT domain
AR1	Bac_PepC14[1-250,0.912698412698]
AR2	Bac_PepC14
CHD	CH-positive|C|H
>
QID	gi|27378722|ref|NP_770251.1|
QDS	hypothetical protein bll3611 [Bradyrhizobium japonicum USDA 110].
QTX	Bacteria|Proteobacteria|Alphaproteobacteria|Rhizobiales|Bradyrhizobiaceae|Bradyrhizobium
QLN	623
DOM	Bac_PepC14|5.9e-49|166.6|0.2|22|273|0.916666666667|-
DOM	Peptidase_C14|4.2e-28|98.4|0.0|32|256|0.96|Caspase domain
AR1	Bac_PepC14[22-273,0.916666666667]
AR2	Bac_PepC14
CHD	CH-positive|C|H
>
QID	gi|158522909|ref|YP_001530779.1|
QDS	ankyrin [Desulfococcus oleovorans Hxd3].
QTX	Bacteria|Proteobacteria|Deltaproteobacteria|Desulfobacterales|Desulfobacteraceae|Desulfococcus
QLN	442
DOM	Bac_PepC14|3e-41|141.4|0.0|194|441|0.880952380952|-
DOM	Ank_2|7.3e-26|90.0|0.2|55|146|0.955056179775|Ankyrin repeats (3 copies)
DOM	Ank|0.0039|16.6|0.1|51|82|0.727272727273|Ankyrin repeat
DOM	Ank|4.6e-08|32.2|0.0|83|115|0.939393939394|Ankyrin repeat
DOM	Ank|7.1e-07|28.4|0.0|116|146|0.848484848485|Ankyrin repeat
DOM	Peptidase_C14|5e-12|45.8|0.0|204|440|0.948|Caspase domain
AR1	Ank_2[55-146,0.955056179775]|Bac_PepC14[194-441,0.880952380952]
AR2	Ank_2|Bac_PepC14
CHD	CH-positive|C|H
>
QID	gi|118579561|ref|YP_900811.1|
QDS	peptidase C14, caspase catalytic subunit p20 [Pelobacter propionicus DSM 2379].
QTX	Bacteria|Proteobacteria|Deltaproteobacteria|Desulfuromonadales|Pelobacteraceae|Pelobacter
QLN	608
DOM	Bac_PepC14|3.3e-21|75.7|0.0|1|239|0.761904761905|-
DOM	Peptidase_C14|1.8e-09|37.4|0.0|12|294|0.54|Caspase domain
DOM	Arch_ATPase|0.00017|21.1|0.0|279|335|0.188034188034|Archaeal ATPase
DOM	RNA12|0.0032|15.7|0.0|282|331|0.0904872389791|RNA12 protein
AR1	Bac_PepC14[1-239,0.761904761905]
AR2	Bac_PepC14
CHD	CH-positive|C|H
>
QID	gi|91976197|ref|YP_568856.1|
QDS	peptidase C14, caspase catalytic subunit p20 [Rhodopseudomonas palustris BisB5].
QTX	Bacteria|Proteobacteria|Alphaproteobacteria|Rhizobiales|Bradyrhizobiaceae|Rhodopseudomonas
QLN	515
DOM	Bac_PepC14|9.4e-46|156.1|0.0|45|293|0.948412698413|-
DOM	Peptidase_C14|3.6e-25|88.8|0.0|55|281|0.972|Caspase domain
AR1	Bac_PepC14[45-293,0.948412698413]
AR2	Bac_PepC14
CHD	CH-positive|C|H
>
QID	gi|310642885|ref|YP_003947643.1|
QDS	peptidase c14 caspase catalytic subunit p20 [Paenibacillus polymyxa SC2].
QTX	Bacteria|Firmicutes|Bacillales|Paenibacillaceae|Paenibacillus
QLN	405
DOM	Bac_PepC14|5.4e-35|120.9|0.0|1|281|0.928571428571|-
DOM	Peptidase_C14|3.8e-24|85.5|0.1|14|269|0.848|Caspase domain
AR1	Bac_PepC14[1-281,0.928571428571]
AR2	Bac_PepC14
CHD	CH-positive|C|H
>
QID	gi|56751225|ref|YP_171926.1|
QDS	hypothetical protein syc1216_c [Synechococcus elongatus PCC 6301].
QTX	Bacteria|Cyanobacteria|Chroococcales|Synechococcus
QLN	679
DOM	Bac_PepC14|2.9e-27|95.6|0.0|34|314|0.833333333333|-
DOM	Peptidase_C14|1.4e-14|54.1|0.0|44|161|0.36|Caspase domain
AR1	Bac_PepC14[34-314,0.833333333333]
AR2	Bac_PepC14
CHD	CH-negative|G|H
>
QID	gi|158522908|ref|YP_001530778.1|
QDS	peptidase C14 caspase catalytic subunit p20 [Desulfococcus oleovorans Hxd3].
QTX	Bacteria|Proteobacteria|Deltaproteobacteria|Desulfobacterales|Desulfobacteraceae|Desulfococcus
QLN	428
DOM	Bac_PepC14|1.2e-43|149.2|0.0|180|428|0.880952380952|-
DOM	Ank_2|1.6e-09|37.6|0.0|19|84|0.61797752809|Ankyrin repeats (3 copies)
DOM	Ank_2|1.5e-17|63.4|0.0|59|152|0.820224719101|Ankyrin repeats (3 copies)
DOM	Ank|6.3e-05|22.3|0.0|54|85|0.848484848485|Ankyrin repeat
DOM	Ank|5.6e-08|31.9|0.0|88|120|0.969696969697|Ankyrin repeat
DOM	Peptidase_C14|1.4e-12|47.6|0.0|190|425|0.896|Caspase domain
DOM	iTMHo|10|0|0|5|27|100|-
AR1	Ank_2[59-152,0.820224719101]|Bac_PepC14[180-428,0.880952380952]
AR2	Ank_2|Bac_PepC14
CHD	CH-positive|C|H
>
QID	gi|113475804|ref|YP_721865.1|
QDS	hypothetical protein Tery_2158 [Trichodesmium erythraeum IMS101].
QTX	Bacteria|Cyanobacteria|Oscillatoriales|Trichodesmium
QLN	664
DOM	FGE-sulfatase|7.5e-60|202.2|1.0|406|658|0.984615384615|Formylglycine-generating sulfatase enzyme
DOM	Bac_PepC14|2.9e-25|89.0|0.0|137|378|0.876984126984|-
DOM	Peptidase_C14|1e-05|25.1|0.0|144|265|0.456|Caspase domain
AR1	Bac_PepC14[137-378,0.876984126984]|FGE-sulfatase[406-658,0.984615384615]
AR2	Bac_PepC14|FGE-sulfatase
CHD	CH-negative|N|Y
>
QID	gi|218529927|ref|YP_002420743.1|
QDS	hypothetical protein Mchl_1961 [Methylobacterium chloromethanicum CM4].
QTX	Bacteria|Proteobacteria|Alphaproteobacteria|Rhizobiales|Methylobacteriaceae|Methylobacterium
QLN	502
DOM	Bac_PepC14|3e-09|36.5|0.0|41|234|0.492063492063|-
DOM	iTMHo|10|0|0|9|31|100|-
AR1	iTMHo[9-31,100]|Bac_PepC14[41-234,0.492063492063]
AR2	iTMHo|Bac_PepC14
CHD	CH-negative|C|R
>
QID	gi|172038558|ref|YP_001805059.1|
QDS	putative peptidase C14, caspase catalytic [Cyanothece sp. ATCC 51142].
QTX	Bacteria|Cyanobacteria|Chroococcales|Cyanothece
QLN	564
DOM	Bac_PepC14|2.9e-16|59.5|0.0|1|261|0.861111111111|-
DOM	Peptidase_C14|2.9e-08|33.4|0.0|7|222|0.496|Caspase domain
DOM	Prefoldin_2|0.0044|16.4|0.8|501|550|0.415094339623|Prefoldin subunit
AR1	Bac_PepC14[1-261,0.861111111111]|Prefoldin_2[501-550,0.415094339623]
AR2	Bac_PepC14|Prefoldin_2
CHD	CH-negative|Q|Y
>
QID	gi|337266272|ref|YP_004610327.1|
QDS	peptidase C14 caspase catalytic subunit p20 [Mesorhizobium opportunistum WSM2075].
QTX	Bacteria|Proteobacteria|Alphaproteobacteria|Rhizobiales|Phyllobacteriaceae|Mesorhizobium
QLN	733
DOM	Bac_PepC14|6e-32|110.9|0.0|24|355|0.928571428571|-
DOM	Peptidase_C14|4.2e-22|78.8|0.0|34|333|0.82|Caspase domain
AR1	Bac_PepC14[24-355,0.928571428571]
AR2	Bac_PepC14
CHD	CH-positive|C|H
>
QID	gi|77404715|ref|YP_345288.1|
QDS	caspase-1, p20 [Rhodobacter sphaeroides 2.4.1].
QTX	Bacteria|Proteobacteria|Alphaproteobacteria|Rhodobacterales|Rhodobacteraceae|Rhodobacter
QLN	482
DOM	Bac_PepC14|4.3e-45|154.0|0.1|29|283|0.900793650794|-
DOM	Peptidase_C14|1.9e-20|73.4|0.0|39|268|0.96|Caspase domain
DOM	iTMHo|10|0|0|21|43|100|-
AR1	Bac_PepC14[29-283,0.900793650794]
AR2	Bac_PepC14
CHD	CH-positive|C|H
>
QID	gi|75677210|ref|YP_319631.1|
QDS	peptidase C14 [Nitrobacter winogradskyi Nb-255].
QTX	Bacteria|Proteobacteria|Alphaproteobacteria|Rhizobiales|Bradyrhizobiaceae|Nitrobacter
QLN	527
DOM	Bac_PepC14|4.6e-34|117.8|0.0|22|264|0.960317460317|-
DOM	Peptidase_C14|7.7e-24|84.4|0.0|32|252|1.0|Caspase domain
DOM	TPR_1|7.3e-07|28.2|0.1|382|415|1.0|Tetratricopeptide repeat
DOM	TPR_1|0.0075|15.5|0.0|416|449|1.0|Tetratricopeptide repeat
DOM	TPR_1|0.0047|16.2|0.1|451|483|0.794117647059|Tetratricopeptide repeat
DOM	TPR_2|1.9e-05|23.9|0.1|382|415|1.0|Tetratricopeptide repeat
DOM	TPR_2|0.0061|16.1|0.0|450|483|0.941176470588|Tetratricopeptide repeat
DOM	iTMHo|10|0|0|5|27|100|-
AR1	Bac_PepC14[22-264,0.960317460317]|TPR_1[382-415,1.0]|TPR_1[416-449,1.0]|TPR_1[451-483,0.794117647059]
AR2	Bac_PepC14|TPR_1|TPR_1|TPR_1
CHD	CH-negative|S|Y
>
QID	gi|256422035|ref|YP_003122688.1|
QDS	peptidase C14 caspase catalytic subunit p20 [Chitinophaga pinensis DSM 2588].
QTX	Bacteria|Bacteroidetes|Sphingobacteriia|Sphingobacteriales|Chitinophagaceae|Chitinophaga
QLN	466
DOM	Bac_PepC14|2.9e-33|115.2|0.0|1|249|0.888888888889|-
DOM	Peptidase_C14|1.2e-20|73.9|0.0|5|236|0.82|Caspase domain
DOM	Peptidase_C13|0.00036|19.6|0.0|59|175|0.30078125|Peptidase C13 family
AR1	Bac_PepC14[1-249,0.888888888889]
AR2	Bac_PepC14
CHD	CH-positive|C|H
>
QID	gi|256419071|ref|YP_003119724.1|
QDS	peptidase C14 caspase catalytic subunit p20 [Chitinophaga pinensis DSM 2588].
QTX	Bacteria|Bacteroidetes|Sphingobacteriia|Sphingobacteriales|Chitinophagaceae|Chitinophaga
QLN	363
DOM	Bac_PepC14|6e-31|107.6|0.0|26|297|0.873015873016|-
DOM	Peptidase_C14|8.1e-12|45.1|0.0|35|280|0.852|Caspase domain
AR1	Bac_PepC14[26-297,0.873015873016]
AR2	Bac_PepC14
CHD	CH-positive|C|H
>
QID	gi|302340249|ref|YP_003805455.1|
QDS	hypothetical protein Spirs_3775 [Spirochaeta smaragdinae DSM 11293].
QTX	Bacteria|Spirochaetes|Spirochaetales|Spirochaetaceae|Spirochaeta
QLN	889
DOM	Bac_PepC14|7.7e-10|38.5|0.0|607|856|0.833333333333|-
AR1	Bac_PepC14[607-856,0.833333333333]
AR2	Bac_PepC14
CHD	CH-negative|V|P
>
QID	gi|186683913|ref|YP_001867109.1|
QDS	extracellular ligand-binding receptor [Nostoc punctiforme PCC 73102].
QTX	Bacteria|Cyanobacteria|Nostocales|Nostocaceae|Nostoc
QLN	841
DOM	Bac_PepC14|8.5e-44|149.7|0.0|1|250|0.876984126984|-
DOM	ANF_receptor|2.1e-19|69.3|0.9|509|826|0.985632183908|Receptor family ligand binding region
DOM	Peptidase_C14|9.1e-15|54.7|0.0|3|233|0.92|Caspase domain
AR1	Bac_PepC14[1-250,0.876984126984]|ANF_receptor[509-826,0.985632183908]
AR2	Bac_PepC14|ANF_receptor
CHD	CH-positive|C|H
>
QID	gi|75677217|ref|YP_319638.1|
QDS	peptidase C14, caspase catalytic subunit p20 [Nitrobacter winogradskyi Nb-255].
QTX	Bacteria|Proteobacteria|Alphaproteobacteria|Rhizobiales|Bradyrhizobiaceae|Nitrobacter
QLN	295
DOM	Bac_PepC14|3e-34|118.4|0.0|50|291|0.948412698413|-
DOM	Peptidase_C14|9.4e-28|97.3|0.0|59|279|0.972|Caspase domain
DOM	iTMHo|10|0|0|12|34|100|-
AR1	iTMHo[12-34,100]|Bac_PepC14[50-291,0.948412698413]
AR2	iTMHo|Bac_PepC14
CHD	CH-negative|S|F
>
QID	gi|170739238|ref|YP_001767893.1|
QDS	peptidase C14 caspase catalytic subunit p20 [Methylobacterium sp. 4-46].
QTX	Bacteria|Proteobacteria|Alphaproteobacteria|Rhizobiales|Methylobacteriaceae|Methylobacterium
QLN	553
DOM	Bac_PepC14|8e-34|117.0|0.1|22|263|0.90873015873|-
DOM	Peptidase_C14|3.4e-19|69.2|0.0|31|251|0.976|Caspase domain
DOM	TPR_1|6.7e-06|25.2|0.1|408|441|0.941176470588|Tetratricopeptide repeat
DOM	TPR_1|0.00015|20.9|0.0|442|475|0.970588235294|Tetratricopeptide repeat
DOM	TPR_2|2.1e-05|23.7|0.2|408|441|0.941176470588|Tetratricopeptide repeat
DOM	TPR_2|0.0068|15.9|0.0|442|475|0.941176470588|Tetratricopeptide repeat
AR1	Bac_PepC14[22-263,0.90873015873]|TPR_1[408-441,0.941176470588]|TPR_1[442-475,0.970588235294]
AR2	Bac_PepC14|TPR_1|TPR_1
CHD	CH-negative|A|Y
>
QID	gi|239813542|ref|YP_002942452.1|
QDS	peptidase C14 caspase catalytic subunit p20 [Variovorax paradoxus S110].
[truncated: 22,079 more chars]
